# Supplementary material for: Bile salt hydrolase catalyses formation of amine-conjugated bile acids
Source: Nature. 2024 Feb 7;626(8000):859–63. doi: 10.1038/s41586-023-06990-w (PMC10881385; doi:10.1038/s41586-023-06990-w)
Supplement: Supplementary file 2 — RNA sequencing analysis for B. longum treated with bile acids. Gene identities and statistical results related to Extended Data Fig. 2. [file 41586_2023_6990_MOESM2_ESM.csv]

	gene_id	baseMean	log2FoldChange	lfcSE	stat	pvalue	padj	refseq	symbol	product
1524	BLLJ_RS07885	4023.573914	3.804673591	0.110139565	34.54411318	1.75E-261	3.37E-258	WP_008783092.1	WP_008783092.1	DUF308 domain-containing protein
1582	BLLJ_RS08190	1905.623864	3.619543292	0.13134648	27.55721572	3.63E-167	1.75E-164	WP_019728231.1	WP_019728231.1	class I SAM-dependent methyltransferase
31	BLLJ_RS00170	305.8299411	3.334911575	0.220685852	15.11157852	1.36E-51	6.09E-50	WP_007054562.1	WP_007054562.1	putative DNA binding domain-containing protein
1905	BLLJ_RS09880	897.7058463	3.270663777	0.094893226	34.46677821	2.52E-260	2.43E-257	WP_003827843.1	WP_003827843.1	DUF3990 domain-containing protein
792	BLLJ_RS04085	1875.159096	3.12417035	0.115026799	27.16036939	1.91E-162	7.36E-160	WP_007056183.1	WP_007056183.1	hypothetical protein
1300	BLLJ_RS06750	1518.202184	3.093773312	0.128986658	23.9852195	3.97E-127	8.50E-125	WP_003830383.1	WP_003830383.1	oleate hydratase
1182	BLLJ_RS06145	1785.447232	3.063265919	0.160734963	19.05786935	5.65E-81	5.45E-79	WP_007052641.1	WP_007052641.1	helix-turn-helix transcriptional regulator
1442	BLLJ_RS07475	21000.68144	2.838088148	0.085849536	33.05886407	1.16E-239	7.46E-237	WP_013410823.1	groL	chaperonin GroEL
1904	BLLJ_RS09875	143.1483312	2.809881547	0.169573373	16.57029936	1.14E-61	6.68E-60	WP_007054640.1	WP_007054640.1	helix-turn-helix transcriptional regulator
1831	BLLJ_RS09485	1325.072349	2.805717868	0.184328799	15.22126698	2.56E-52	1.17E-50	WP_013141460.1	WP_013141460.1	ABC transporter ATP-binding protein/permease
1830	BLLJ_RS09480	932.7655089	2.777671402	0.164220653	16.91426356	3.53E-64	2.20E-62	WP_007052940.1	WP_007052940.1	ABC transporter ATP-binding protein/permease
747	BLLJ_RS03855	1445.051763	2.656594961	0.101810789	26.09345214	4.33E-150	1.39E-147	WP_018143755.1	sufB	Fe-S cluster assembly protein SufB
1088	BLLJ_RS05655	503.9610772	2.562673668	0.122736172	20.87953064	8.22E-97	1.32E-94	WP_011068110.1	hrcA	heat-inducible transcriptional repressor HrcA
1838	BLLJ_RS09520	357.912722	2.539723014	0.147217127	17.25154582	1.09E-66	7.24E-65	WP_007055060.1	WP_007055060.1	FtsX-like permease family protein
274	BLLJ_RS01420	565.898387	2.535274053	0.113393995	22.35809797	1.01E-110	1.77E-108	WP_007051459.1	WP_007051459.1	TetR/AcrR family transcriptional regulator
1696	BLLJ_RS08790	5349.304786	2.518833529	0.305271194	8.251133999	1.57E-16	1.68E-15	WP_019260708.1	groES	co-chaperone GroES
456	BLLJ_RS02350	2243.665762	2.507953086	0.152184207	16.47971978	5.13E-61	2.83E-59	WP_013410305.1	WP_013410305.1	S-ribosylhomocysteine lyase
261	BLLJ_RS01350	1443.047596	2.456759619	0.09632505	25.50488808	1.74E-143	4.79E-141	WP_013410384.1	WP_013410384.1	tetratricopeptide repeat protein
23	BLLJ_RS00125	1037.911397	2.428319121	0.126908076	19.13447281	1.30E-81	1.32E-79	WP_019727636.1	WP_019727636.1	ATP-binding protein
748	BLLJ_RS03860	495.0468448	2.318089934	0.097876707	23.68377522	5.30E-124	1.02E-121	WP_012577908.1	sufD	Fe-S cluster assembly protein SufD
679	BLLJ_RS03510	1327.382148	2.247063425	0.113693373	19.76424279	6.05E-87	6.86E-85	WP_014485010.1	WP_014485010.1	TIGR00730 family Rossman fold protein
982	BLLJ_RS05090	0.59499179	2.23678248	1.395411248	1.602955747	0.108944425	0.169118237	WP_012577586.1	WP_012577586.1	hypothetical protein
749	BLLJ_RS03865	459.6734898	2.212726937	0.113685095	19.46365028	2.23E-84	2.39E-82	WP_003829252.1	sufC	Fe-S cluster assembly ATPase SufC
1839	BLLJ_RS09525	85.3005832	2.197919348	0.1824227	12.048497	1.98E-33	4.38E-32	WP_012578658.1	WP_012578658.1	ABC transporter ATP-binding protein
1351	BLLJ_RS07015	412.6601765	2.168468766	0.12344459	17.56633294	4.46E-69	3.31E-67	WP_015713756.1	WP_015713756.1	vitamin K epoxide reductase family protein
1856	BLLJ_RS09610	3445.092184	2.164384239	0.11912622	18.16883168	9.11E-74	7.64E-72	WP_013410530.1	WP_013410530.1	nitroreductase family protein
817	BLLJ_RS04195	6021.931726	2.14234466	0.108364051	19.76988346	5.41E-87	6.52E-85	WP_012577775.1	bsh	choloylglycine hydrolase
381	BLLJ_RS01980	398.9796679	2.045474871	0.135626298	15.08169805	2.14E-51	9.16E-50	WP_007051343.1	trxA	thioredoxin
1359	BLLJ_RS07055	75.98484148	1.955429859	0.202060895	9.677428492	3.76E-22	5.49E-21	NA	NA	Rrf2 family transcriptional regulator
70	BLLJ_RS00360	628.2828952	1.940197846	0.199195665	9.74016097	2.03E-22	3.01E-21	WP_007055906.1	WP_007055906.1	Hsp20/alpha crystallin family protein
1604	BLLJ_RS08320	1236.172433	1.934731512	0.110948838	17.43805112	4.24E-68	3.03E-66	WP_015713844.1	WP_015713844.1	DUF4037 domain-containing protein
1605	BLLJ_RS08325	422.0423709	1.914579787	0.148629047	12.88159907	5.71E-38	1.43E-36	WP_015713845.1	WP_015713845.1	DUF4125 family protein
1173	BLLJ_RS06095	474.3037404	1.898894944	0.119562169	15.88207177	8.43E-57	4.28E-55	WP_007055163.1	WP_007055163.1	hypothetical protein
1840	BLLJ_RS09530	89.78127631	1.87341222	0.176914921	10.58933983	3.34E-26	5.85E-25	WP_013141474.1	WP_013141474.1	TetR/AcrR family transcriptional regulator
1084	BLLJ_RS05635	1958.479631	1.837799495	0.103628885	17.7344327	2.27E-70	1.75E-68	NA	NA	PAC2 family protein
1299	BLLJ_RS06745	293.5789135	1.83566444	0.119207283	15.39892855	1.66E-53	8.02E-52	WP_007053332.1	WP_007053332.1	GNAT family N-acetyltransferase
1339	BLLJ_RS06950	117.0539118	1.831144565	0.148225574	12.35376945	4.65E-35	1.09E-33	WP_013141034.1	recO	DNA repair protein RecO
696	BLLJ_RS03600	386.5279157	1.808836418	0.173818778	10.40644997	2.32E-25	3.85E-24	WP_010081435.1	WP_010081435.1	MDR family MFS transporter
1360	BLLJ_RS07060	108.1104841	1.795756306	0.34892371	5.146558563	2.65E-07	1.34E-06	WP_007054033.1	WP_007054033.1	mycoredoxin
1349	BLLJ_RS07005	1914.365195	1.790791341	0.133047742	13.45976502	2.70E-41	8.00E-40	WP_007055412.1	WP_007055412.1	DUF3107 domain-containing protein
675	BLLJ_RS03480	1772.349791	1.787545146	0.073660135	24.26747048	4.32E-130	1.04E-127	WP_007052058.1	WP_007052058.1	ATP-dependent Clp protease proteolytic subunit
1578	BLLJ_RS08170	604.1942448	1.770828596	0.115634239	15.31405072	6.16E-53	2.90E-51	WP_015512010.1	WP_015512010.1	glycosyltransferase family 2 protein
676	BLLJ_RS03485	1688.312756	1.765875835	0.127620925	13.83688323	1.53E-43	4.91E-42	WP_012578007.1	WP_012578007.1	ATP-dependent Clp protease proteolytic subunit
1628	BLLJ_RS08440	949.8391951	1.7453434	0.125700037	13.88498716	7.81E-44	2.58E-42	WP_014485339.1	WP_014485339.1	FAD-dependent oxidoreductase
1464	BLLJ_RS07590	210.9892485	1.719246343	0.12382839	13.88410481	7.91E-44	2.58E-42	WP_007057155.1	WP_007057155.1	DedA family protein
751	BLLJ_RS03875	295.5896937	1.69567298	0.172954682	9.804146134	1.08E-22	1.64E-21	WP_007052149.1	WP_007052149.1	SUF system NifU family Fe-S cluster assembly protein
1772	BLLJ_RS09190	836.557428	1.674305114	0.121989409	13.72500394	7.19E-43	2.17E-41	WP_014485285.1	clpB	ATP-dependent chaperone ClpB
1434	BLLJ_RS07435	3006.306311	1.656318064	0.081957565	20.20945911	8.08E-91	1.11E-88	WP_007053196.1	WP_007053196.1	ATP-dependent Clp protease ATP-binding subunit
1579	BLLJ_RS08175	819.4935587	1.654205886	0.087905713	18.81795657	5.38E-79	4.94E-77	WP_007052370.1	WP_007052370.1	AI-2E family transporter
1246	BLLJ_RS06460	597.3834968	1.650078648	0.141574343	11.65520968	2.16E-31	4.43E-30	WP_007054427.1	WP_007054427.1	NUDIX domain-containing protein
750	BLLJ_RS03870	545.6648323	1.643678406	0.106635339	15.41401214	1.32E-53	6.51E-52	WP_003829253.1	WP_003829253.1	cysteine desulfurase
1572	BLLJ_RS08140	4468.884879	1.643032815	0.081640785	20.12514719	4.44E-90	5.71E-88	WP_007052378.1	ftsH	ATP-dependent zinc metalloprotease FtsH
24	BLLJ_RS00130	20499.21396	1.637864551	0.130711496	12.53037875	5.09E-36	1.24E-34	WP_003815072.1	WP_003815072.1	DNA starvation/stationary phase protection protein
1077	BLLJ_RS05575	1283.314261	1.632740236	0.112104367	14.56446597	4.73E-48	1.86E-46	WP_007052859.1	WP_007052859.1	preprotein translocase subunit YajC
1197	BLLJ_RS06220	468.615234	1.62143372	0.153826622	10.54065737	5.61E-26	9.66E-25	WP_007052625.1	WP_007052625.1	type II toxin-antitoxin system VapC family toxin
84	BLLJ_RS00435	1029.245934	1.617588424	0.130135127	12.43006761	1.79E-35	4.33E-34	WP_011068543.1	WP_011068543.1	trypsin-like peptidase domain-containing protein
1809	BLLJ_RS09365	1245.986397	1.613549892	0.151767298	10.63173631	2.12E-26	3.75E-25	WP_015713904.1	WP_015713904.1	ABC transporter permease
852	BLLJ_RS04375	64.40221148	1.604121066	0.23751	6.753909592	1.44E-11	1.12E-10	WP_007057097.1	WP_007057097.1	DUF2316 family protein
1627	BLLJ_RS08435	631.4988885	1.577468204	0.158910402	9.926777476	3.18E-23	4.95E-22	WP_007056726.1	WP_007056726.1	Rrf2 family transcriptional regulator
1198	BLLJ_RS06225	513.9329464	1.557004968	0.118195219	13.17316365	1.25E-39	3.35E-38	WP_013410773.1	WP_013410773.1	type II toxin-antitoxin system RelB/DinJ family antitoxin
273	BLLJ_RS01415	814.7338444	1.548638836	0.095177328	16.27108963	1.58E-59	8.48E-58	WP_016462206.1	WP_016462206.1	aspartate ammonia-lyase
791	BLLJ_RS04080	231.3322261	1.537843908	0.115082888	13.36292417	9.96E-41	2.91E-39	WP_014484938.1	WP_014484938.1	peroxiredoxin
603	BLLJ_RS03095	1822.659242	1.536879054	0.10188585	15.0843228	2.05E-51	9.00E-50	WP_013411002.1	WP_013411002.1	FKBP-type peptidyl-prolyl cis-trans isomerase
1494	BLLJ_RS07730	222.1259744	1.517688935	0.125686498	12.07519469	1.43E-33	3.20E-32	WP_003830196.1	WP_003830196.1	nucleotidyltransferase substrate binding protein
1087	BLLJ_RS05650	426.1425524	1.513627881	0.126496187	11.96579843	5.37E-33	1.18E-31	WP_012577446.1	dnaJ	molecular chaperone DnaJ
1347	BLLJ_RS06995	533.6797938	1.510977004	0.091262525	16.5563795	1.44E-61	8.17E-60	WP_007055443.1	WP_007055443.1	ATP-dependent helicase
1245	BLLJ_RS06455	1146.629285	1.494889231	0.113395921	13.18291891	1.10E-39	3.03E-38	WP_011068002.1	WP_011068002.1	aminopeptidase P family protein
1063	BLLJ_RS05505	1009.063995	1.488762162	0.154891154	9.611666795	7.14E-22	1.03E-20	WP_007052872.1	WP_007052872.1	RNA polymerase-binding protein RbpA
1573	BLLJ_RS08145	1370.811435	1.488565841	0.105112879	14.16159332	1.58E-45	5.65E-44	WP_003830048.1	hpt	hypoxanthine phosphoribosyltransferase
1581	BLLJ_RS08185	8774.05841	1.476661183	0.156291265	9.448136333	3.45E-21	4.75E-20	WP_007053853.1	fucO	lactaldehyde reductase
1074	BLLJ_RS05560	251.9787931	1.476387546	0.125700691	11.74526193	7.47E-32	1.55E-30	WP_013410844.1	sucD	succinate--CoA ligase subunit alpha
506	BLLJ_RS02600	408.610255	1.473777273	0.099373407	14.83070093	9.28E-50	3.81E-48	WP_016462362.1	WP_016462362.1	glycosyltransferase
1810	BLLJ_RS09370	781.0703373	1.449952066	0.154415093	9.389963359	6.00E-21	8.21E-20	WP_013582985.1	WP_013582985.1	ATP-binding cassette domain-containing protein
1076	BLLJ_RS05570	715.6605149	1.449886323	0.103308634	14.03451264	9.59E-45	3.24E-43	WP_011743182.1	WP_011743182.1	adenine phosphoribosyltransferase
1204	BLLJ_RS06255	606.6848287	1.447917459	0.089408032	16.19448979	5.52E-59	2.87E-57	WP_007055261.1	WP_007055261.1	DUF3710 domain-containing protein
1340	BLLJ_RS06955	2767.307467	1.445774892	0.071349591	20.26325412	2.71E-91	4.03E-89	WP_011067955.1	WP_011067955.1	alpha/beta hydrolase
1200	BLLJ_RS06235	1431.216658	1.43199658	0.080407943	17.8091432	6.00E-71	4.82E-69	WP_019727478.1	WP_019727478.1	cation-translocating P-type ATPase
1854	BLLJ_RS09600	851.3789614	1.427605593	0.101426787	14.07523238	5.39E-45	1.86E-43	WP_015713929.1	WP_015713929.1	histidine phosphatase family protein
383	BLLJ_RS01990	75.59674752	1.403535023	0.160440653	8.748001203	2.17E-18	2.58E-17	WP_012578344.1	WP_012578344.1	alpha/beta hydrolase
1858	BLLJ_RS09620	736.2779355	1.39857368	0.112585626	12.42231116	1.98E-35	4.71E-34	WP_015713932.1	WP_015713932.1	YhgE/Pip domain-containing protein
393	BLLJ_RS02040	1084.299444	1.397730666	0.133874782	10.44058218	1.62E-25	2.71E-24	WP_007051329.1	WP_007051329.1	quinone-dependent dihydroorotate dehydrogenase
237	BLLJ_RS01230	455.3859149	1.395751856	0.101432821	13.76035724	4.41E-43	1.35E-41	WP_013582355.1	WP_013582355.1	hypothetical protein
312	BLLJ_RS01625	62.71704015	1.39568861	0.191869046	7.274172888	3.49E-13	3.03E-12	WP_012576819.1	WP_012576819.1	type II toxin-antitoxin system VapC family toxin
54	BLLJ_RS00280	676.5041281	1.38684477	0.105746384	13.11481985	2.71E-39	7.06E-38	WP_011068569.1	WP_011068569.1	class E sortase
187	BLLJ_RS00965	103.9169577	1.376544408	0.167971675	8.195098438	2.50E-16	2.64E-15	WP_007056315.1	WP_007056315.1	YhgE/Pip domain-containing protein
1075	BLLJ_RS05565	760.4871731	1.36915852	0.090958297	15.0525962	3.32E-51	1.39E-49	WP_007052861.1	sucC	ADP-forming succinate--CoA ligase subunit beta
1568	BLLJ_RS08120	1152.814011	1.364705956	0.096856412	14.08999077	4.38E-45	1.53E-43	WP_013410668.1	WP_013410668.1	DUF3180 domain-containing protein
1346	BLLJ_RS06990	1578.302337	1.356819766	0.078886049	17.19974287	2.67E-66	1.71E-64	WP_015713755.1	WP_015713755.1	zinc-dependent metalloprotease
1857	BLLJ_RS09615	870.6237992	1.350414561	0.080050545	16.86952362	7.54E-64	4.54E-62	WP_007052972.1	WP_007052972.1	YhgE/Pip domain-containing protein
1391	BLLJ_RS07215	1419.487474	1.318258419	0.092154141	14.30492868	2.04E-46	7.71E-45	WP_013582850.1	WP_013582850.1	tetratricopeptide repeat protein
1556	BLLJ_RS08055	674.7603703	1.30884715	0.099291916	13.18180973	1.12E-39	3.03E-38	WP_013582903.1	WP_013582903.1	aldo/keto reductase
1318	BLLJ_RS06850	304.0868928	1.30882575	0.137169914	9.541638613	1.41E-21	2.01E-20	WP_003830366.1	WP_003830366.1	YggT family protein
400	BLLJ_RS02075	125.5350605	1.30519832	0.142516954	9.158196857	5.28E-20	6.87E-19	WP_007058192.1	WP_007058192.1	A/G-specific adenine glycosylase
1147	BLLJ_RS05965	7433.325327	1.300456233	0.135504514	9.597143273	8.22E-22	1.18E-20	WP_014483682.1	WP_014483682.1	pyridoxamine 5'-phosphate oxidase family protein
899	BLLJ_RS11030	1.674958692	1.29835746	1.028979397	1.261791503	0.20702382	0.284882885	NA	NA	hypothetical protein
1770	BLLJ_RS09180	1023.365366	1.26962227	0.089173081	14.23773022	5.34E-46	1.94E-44	WP_012472123.1	WP_012472123.1	hypothetical protein
1873	BLLJ_RS09715	799.7776921	1.250582743	0.090714824	13.78586966	3.10E-43	9.80E-42	WP_012472087.1	WP_012472087.1	extracellular solute-binding protein
1358	BLLJ_RS07050	9.790248524	1.244868831	0.40710681	3.057843298	0.002229361	0.005489411	WP_007054035.1	WP_007054035.1	hypothetical protein
1872	BLLJ_RS10765	268.2492182	1.220610377	0.104907529	11.63510744	2.73E-31	5.49E-30	WP_007054610.1	WP_007054610.1	DUF2961 domain-containing protein
683	BLLJ_RS03530	136.2056785	1.211547992	0.122802496	9.865825463	5.86E-23	8.96E-22	WP_012578000.1	WP_012578000.1	DNA-protecting protein DprA
313	BLLJ_RS01630	43.65991403	1.206162726	0.212728941	5.669951248	1.43E-08	8.74E-08	WP_007054812.1	WP_007054812.1	Arc family DNA-binding protein
1607	BLLJ_RS08335	409.7161712	1.201650992	0.152684291	7.870167803	3.54E-15	3.52E-14	WP_010081652.1	WP_010081652.1	hypothetical protein
1501	BLLJ_RS07770	2487.598522	1.200875942	0.090727156	13.23612454	5.43E-40	1.52E-38	WP_008783327.1	WP_008783327.1	acyl-CoA dehydratase activase-related protein
1512	BLLJ_RS07825	513.4184504	1.192924814	0.098596804	12.09902111	1.07E-33	2.42E-32	WP_012577005.1	WP_012577005.1	endonuclease/exonuclease/phosphatase family protein
1435	BLLJ_RS07440	3927.640818	1.185759055	0.13884133	8.540389609	1.34E-17	1.52E-16	WP_007053195.1	WP_007053195.1	universal stress protein
186	BLLJ_RS00960	98.20758519	1.185537954	0.147276198	8.049759345	8.30E-16	8.51E-15	WP_007054716.1	WP_007054716.1	YhgE/Pip domain-containing protein
1073	BLLJ_RS05555	257.4504398	1.185358297	0.167931145	7.058597113	1.68E-12	1.39E-11	WP_008783525.1	WP_008783525.1	DUF6350 family protein
1547	BLLJ_RS08010	727.2136449	1.17470321	0.098574609	11.91689447	9.66E-33	2.07E-31	WP_013141211.1	WP_013141211.1	hypothetical protein
1241	BLLJ_RS06435	345.9257154	1.172473688	0.125644491	9.331676039	1.04E-20	1.41E-19	WP_013410747.1	WP_013410747.1	GNAT family N-acetyltransferase
275	BLLJ_RS01425	1379.223947	1.165150775	0.122808	9.48758043	2.36E-21	3.30E-20	WP_007051458.1	WP_007051458.1	DUF2974 domain-containing protein
1916	BLLJ_RS11495	181.212629	1.165050686	0.122967037	9.474495893	2.68E-21	3.72E-20	WP_015451351.1	WP_015451351.1	NUDIX hydrolase
1608	BLLJ_RS10605	1320.83921	1.158368977	0.14784141	7.835213248	4.68E-15	4.58E-14	WP_012578430.1	WP_012578430.1	PspC domain-containing protein
1191	BLLJ_RS06190	4874.246381	1.152331696	0.107801949	10.68934008	1.14E-26	2.06E-25	WP_007058608.1	WP_007058608.1	Bax inhibitor-1/YccA family protein
1678	BLLJ_RS08685	442.7036061	1.142561002	0.103067113	11.08560205	1.47E-28	2.79E-27	WP_011068741.1	WP_011068741.1	ROK family transcriptional regulator
1571	BLLJ_RS08135	156.8417418	1.142404646	0.14555219	7.848762994	4.20E-15	4.13E-14	WP_007052379.1	folE	GTP cyclohydrolase I FolE
636	BLLJ_RS03270	628.4824153	1.142233396	0.098366288	11.61204123	3.58E-31	7.12E-30	WP_013410991.1	WP_013410991.1	NUDIX hydrolase
438	BLLJ_RS02260	1748.508283	1.136254544	0.085628951	13.26951375	3.48E-40	9.86E-39	WP_016462319.1	WP_016462319.1	sugar ABC transporter permease
53	BLLJ_RS00275	746.4921905	1.135202537	0.110990528	10.2279227	1.49E-24	2.43E-23	WP_013139984.1	WP_013139984.1	DUF881 domain-containing protein
1168	BLLJ_RS06070	2377.950345	1.134415486	0.086941793	13.04798817	6.52E-39	1.68E-37	WP_007055162.1	WP_007055162.1	RNA polymerase sigma factor
604	BLLJ_RS03100	1907.617674	1.129899574	0.097100324	11.63641403	2.69E-31	5.46E-30	WP_003831219.1	WP_003831219.1	transcription elongation factor GreA
1888	BLLJ_RS09790	2006.822196	1.124315324	0.134472002	8.360962194	6.22E-17	6.81E-16	WP_013410521.1	WP_013410521.1	cation-translocating P-type ATPase
1240	BLLJ_RS06430	887.7674931	1.120170916	0.081267557	13.78374044	3.19E-43	9.93E-42	WP_007054433.1	WP_007054433.1	UDP-N-acetylmuramoyl-L-alanyl-D-glutamate--2,6-diaminopimelate ligase
1098	BLLJ_RS05705	2308.449301	1.11888794	0.150601553	7.429458189	1.09E-13	9.78E-13	WP_009994743.1	WP_009994743.1	phosphoglycerate kinase
505	BLLJ_RS02595	373.7317154	1.109376363	0.087534809	12.67354531	8.29E-37	2.05E-35	WP_007053649.1	purT	formate-dependent phosphoribosylglycinamide formyltransferase
191	BLLJ_RS00985	385.5515908	1.101678265	0.097849953	11.2588533	2.09E-29	4.00E-28	WP_013140133.1	WP_013140133.1	glucose-6-phosphate dehydrogenase assembly protein OpcA
1167	BLLJ_RS06065	525.7634307	1.090776976	0.128964167	8.457984879	2.72E-17	3.03E-16	WP_008783099.1	WP_008783099.1	type IIA DNA topoisomerase subunit B
1882	BLLJ_RS09760	630.0253997	1.089606178	0.082900311	13.14357157	1.85E-39	4.89E-38	WP_019727606.1	WP_019727606.1	sodium:proton antiporter
429	BLLJ_RS02220	2683.275727	1.085912302	0.126048721	8.615020393	6.99E-18	8.03E-17	WP_003828480.1	smpB	SsrA-binding protein SmpB
1146	BLLJ_RS05960	485.7246121	1.079574732	0.099413575	10.85942971	1.80E-27	3.30E-26	WP_015512166.1	WP_015512166.1	DNA methyltransferase
1097	BLLJ_RS05700	252.3122052	1.068386785	0.122461069	8.724297387	2.68E-18	3.17E-17	WP_007052784.1	tpiA	triose-phosphate isomerase
526	BLLJ_RS02700	158.6569317	1.066044824	0.140996265	7.560801875	4.01E-14	3.75E-13	WP_013140438.1	WP_013140438.1	MATE family efflux transporter
709	BLLJ_RS03665	333.5146744	1.064132218	0.087618925	12.1450043	6.10E-34	1.40E-32	WP_007057983.1	WP_007057983.1	alpha-amylase family protein
1569	BLLJ_RS08125	332.0407298	1.052913374	0.161759172	6.509141707	7.56E-11	5.48E-10	WP_007057760.1	folK	2-amino-4-hydroxy-6-hydroxymethyldihydropteridine diphosphokinase
382	BLLJ_RS01985	347.8905797	1.047289192	0.10431242	10.03992802	1.02E-23	1.62E-22	WP_013582403.1	WP_013582403.1	NUDIX hydrolase family protein
380	BLLJ_RS01975	946.7028276	1.044425313	0.11810787	8.842978151	9.32E-19	1.13E-17	WP_011068358.1	WP_011068358.1	G5 domain-containing protein
1174	BLLJ_RS10945	39.36832641	1.044001633	0.2214287	4.714843339	2.42E-06	1.09E-05	WP_010080764.1	WP_010080764.1	hypothetical protein
439	BLLJ_RS02265	1065.771201	1.036919237	0.115884612	8.947859582	3.62E-19	4.54E-18	WP_014485871.1	WP_014485871.1	carbohydrate ABC transporter permease
1128	BLLJ_RS05855	3343.261038	1.025458441	0.105882203	9.684898985	3.50E-22	5.14E-21	WP_012471850.1	WP_012471850.1	AMP-dependent synthetase/ligase
1363	BLLJ_RS07075	405.1978053	1.025098134	0.121537108	8.43444568	3.33E-17	3.69E-16	WP_015713760.1	WP_015713760.1	amino acid ABC transporter ATP-binding protein
1463	BLLJ_RS07585	208.0055079	1.021586121	0.113650341	8.98885227	2.50E-19	3.15E-18	WP_013141138.1	arc	proteasome ATPase
1225	BLLJ_RS06360	1269.060772	1.008761591	0.098588071	10.2320857	1.42E-24	2.35E-23	WP_007054447.1	WP_007054447.1	ABC transporter ATP-binding protein/permease
592	BLLJ_RS03035	6083.160712	1.005012064	0.07543945	13.32210222	1.72E-40	4.95E-39	WP_013582480.1	WP_013582480.1	UPF0182 family protein
94	BLLJ_RS00485	1891.367275	0.997660402	0.104661512	9.532256712	1.54E-21	2.18E-20	WP_013410454.1	htpX	zinc metalloprotease HtpX
1366	BLLJ_RS07090	260.1286791	0.997254828	0.104988558	9.498700156	2.13E-21	2.99E-20	WP_007056242.1	WP_007056242.1	dienelactone hydrolase family protein
1239	BLLJ_RS06425	434.0253776	0.996221343	0.112131676	8.884388232	6.43E-19	7.89E-18	WP_007052581.1	WP_007052581.1	sigma-70 family RNA polymerase sigma factor
384	BLLJ_RS01995	113.6234905	0.984307948	0.139099226	7.076300708	1.48E-12	1.24E-11	WP_015713348.1	nudC	NAD(+) diphosphatase
1832	BLLJ_RS09490	79.16074919	0.976965113	0.238331814	4.099180443	4.15E-05	0.000149977	WP_007052942.1	WP_007052942.1	MarR family transcriptional regulator
1365	BLLJ_RS07085	465.1058657	0.975014949	0.118822519	8.205641151	2.29E-16	2.43E-15	WP_013410411.1	WP_013410411.1	amino acid ABC transporter permease
610	BLLJ_RS11375	1357.178156	0.974078334	0.068334322	14.25459867	4.20E-46	1.56E-44	WP_012578069.1	WP_012578069.1	LCP family protein
1917	BLLJ_RS09945	798.8128815	0.972889031	0.127811355	7.611913924	2.70E-14	2.59E-13	WP_015512567.1	WP_015512567.1	DUF6049 family protein
1203	BLLJ_RS06250	207.2001929	0.972306889	0.128453822	7.569310696	3.75E-14	3.53E-13	WP_014485550.1	WP_014485550.1	DUF3159 domain-containing protein
1345	BLLJ_RS06985	345.4594184	0.958044434	0.087398387	10.96180915	5.83E-28	1.08E-26	WP_007058707.1	WP_007058707.1	Lon protease
1899	BLLJ_RS09845	476.5917728	0.956838698	0.089736838	10.66271916	1.52E-26	2.71E-25	WP_014486019.1	WP_014486019.1	glycosyltransferase family 2 protein
1397	BLLJ_RS07245	2049.627706	0.955262293	0.110316324	8.659301359	4.75E-18	5.48E-17	WP_010081312.1	WP_010081312.1	nitroreductase
1778	BLLJ_RS09215	475.817265	0.95412567	0.12647128	7.544208187	4.55E-14	4.23E-13	WP_007057474.1	WP_007057474.1	putative DNA binding domain-containing protein
1104	BLLJ_RS05735	66.23115362	0.950098295	0.179513823	5.292619129	1.21E-07	6.42E-07	WP_007052776.1	WP_007052776.1	hypothetical protein
680	BLLJ_RS03515	161.140413	0.940833509	0.109620003	8.582680905	9.27E-18	1.06E-16	WP_016463155.1	WP_016463155.1	class I SAM-dependent methyltransferase
752	BLLJ_RS03880	432.2948797	0.931129181	0.126946566	7.334811904	2.22E-13	1.97E-12	WP_008782973.1	WP_008782973.1	metal-sulfur cluster assembly factor
1551	BLLJ_RS08030	435.5674389	0.929320097	0.110918947	8.378371107	5.37E-17	5.91E-16	WP_007053874.1	xylA	xylose isomerase
484	BLLJ_RS02490	1740.494913	0.925132248	0.074919328	12.34837882	4.97E-35	1.15E-33	WP_016462349.1	WP_016462349.1	LTA synthase family protein
192	BLLJ_RS00990	236.7596497	0.924844626	0.098518077	9.387562698	6.14E-21	8.34E-20	WP_012576659.1	zwf	glucose-6-phosphate dehydrogenase
1196	BLLJ_RS06215	1624.378871	0.917488325	0.093970357	9.763593049	1.61E-22	2.43E-21	WP_011068031.1	WP_011068031.1	DUF262 domain-containing protein
1828	BLLJ_RS09470	1384.431573	0.91368774	0.144651473	6.316477279	2.68E-10	1.87E-09	WP_011068650.1	WP_011068650.1	MFS transporter
1298	BLLJ_RS06725	5760.261619	0.911910282	0.104581312	8.719629369	2.79E-18	3.28E-17	WP_012577196.1	WP_012577196.1	aldo/keto reductase
693	BLLJ_RS03580	431.8864602	0.910963172	0.124434427	7.320829079	2.46E-13	2.17E-12	WP_003808788.1	proC	pyrroline-5-carboxylate reductase
189	BLLJ_RS00975	1502.774963	0.904350151	0.075694487	11.9473715	6.70E-33	1.45E-31	WP_007051573.1	gndA	NADP-dependent phosphogluconate dehydrogenase
1242	BLLJ_RS06440	304.1029597	0.902032968	0.140074648	6.439659018	1.20E-10	8.55E-10	WP_013410746.1	smc	chromosome segregation protein SMC
811	BLLJ_RS04165	838.6680536	0.892671575	0.118331717	7.543806524	4.56E-14	4.23E-13	WP_014485672.1	WP_014485672.1	aldo/keto reductase
38	BLLJ_RS11220	116.9493288	0.888691907	0.161053183	5.518002766	3.43E-08	1.99E-07	NA	NA	hypothetical protein
990	BLLJ_RS05130	286.9397068	0.887211358	0.132430734	6.699436967	2.09E-11	1.61E-10	NA	NA	restriction endonuclease subunit S
1548	BLLJ_RS11190	173.4031796	0.877502647	0.145784825	6.019163157	1.75E-09	1.17E-08	WP_007055673.1	WP_007055673.1	hypothetical protein
1132	BLLJ_RS05875	974.4384604	0.871848063	0.086535273	10.07505999	7.12E-24	1.14E-22	WP_007054319.1	WP_007054319.1	substrate-binding domain-containing protein
121	BLLJ_RS00625	2134.394988	0.87108839	0.166039839	5.246261339	1.55E-07	8.11E-07	WP_007051640.1	dnaK	molecular chaperone DnaK
139	BLLJ_RS00715	566.9468304	0.870237621	0.151239646	5.754031059	8.71E-09	5.45E-08	WP_013582333.1	WP_013582333.1	TetR/AcrR family transcriptional regulator
1570	BLLJ_RS08130	203.5484414	0.869639791	0.106910619	8.134269562	4.14E-16	4.30E-15	WP_010081417.1	folP	dihydropteroate synthase
1589	BLLJ_RS08240	370.3011528	0.865018081	0.154821532	5.587194933	2.31E-08	1.37E-07	WP_014485141.1	WP_014485141.1	dihydrofolate reductase
1202	BLLJ_RS06245	227.4099296	0.86196363	0.11445976	7.530713229	5.05E-14	4.66E-13	WP_007055251.1	WP_007055251.1	RsmD family RNA methyltransferase
424	BLLJ_RS02195	426.7919298	0.856359176	0.081832774	10.46474571	1.25E-25	2.14E-24	WP_015713367.1	WP_015713367.1	DNA polymerase III subunit epsilon
123	BLLJ_RS00635	534.7735643	0.855057258	0.1829408	4.673956052	2.95E-06	1.31E-05	WP_007051638.1	WP_007051638.1	DnaJ domain-containing protein
736	BLLJ_RS11120	533.8866977	0.853398558	0.096232854	8.868058298	7.44E-19	9.08E-18	WP_003829239.1	WP_003829239.1	hypothetical protein
74	BLLJ_RS00380	37.92605279	0.850431831	0.230457163	3.69019483	0.000224082	0.000702489	WP_007056833.1	WP_007056833.1	DUF2156 domain-containing protein
122	BLLJ_RS00630	694.6375034	0.84375736	0.166158074	5.078040071	3.81E-07	1.89E-06	WP_007055523.1	grpE	nucleotide exchange factor GrpE
1444	BLLJ_RS07485	1568.090738	0.838628197	0.083714908	10.0176685	1.27E-23	2.01E-22	WP_007053185.1	WP_007053185.1	LytR C-terminal domain-containing protein
1149	BLLJ_RS05975	304.9334299	0.835592844	0.143988951	5.803173347	6.51E-09	4.13E-08	WP_008783276.1	WP_008783276.1	hypothetical protein
1364	BLLJ_RS07080	240.2016292	0.833663861	0.12716813	6.555603699	5.54E-11	4.06E-10	WP_007058670.1	WP_007058670.1	amino acid ABC transporter permease
735	BLLJ_RS03795	1373.260633	0.833487045	0.08413987	9.905970156	3.92E-23	6.05E-22	WP_007052133.1	WP_007052133.1	DUF948 domain-containing protein
557	BLLJ_RS02865	265.8649424	0.812120265	0.09982249	8.135644252	4.10E-16	4.27E-15	WP_019727955.1	argB	acetylglutamate kinase
905	BLLJ_RS11035	1.127709899	0.811866955	1.254260342	0.647287431	0.517445935	0.595248068	NA	NA	hypothetical protein
686	BLLJ_RS03545	288.3122789	0.801755222	0.116767451	6.8662561	6.59E-12	5.25E-11	WP_015713440.1	WP_015713440.1	pyridoxamine kinase
1493	BLLJ_RS07725	199.6188408	0.801094488	0.124211591	6.449434252	1.12E-10	8.08E-10	WP_003833324.1	WP_003833324.1	cellulase family glycosylhydrolase
1490	BLLJ_RS07710	264.874999	0.800782305	0.110999431	7.214291962	5.42E-13	4.65E-12	WP_007053920.1	WP_007053920.1	ABC transporter ATP-binding protein/permease
299	BLLJ_RS01560	242.1209421	0.7998886	0.11190722	7.147783692	8.82E-13	7.46E-12	WP_013140225.1	WP_013140225.1	LemA family protein
7	BLLJ_RS00035	1390.864672	0.799750523	0.078214399	10.22510598	1.53E-24	2.48E-23	WP_013139952.1	WP_013139952.1	DUF3566 domain-containing protein
477	BLLJ_RS02455	592.8268283	0.799737701	0.088442517	9.042457461	1.53E-19	1.97E-18	WP_011068307.1	WP_011068307.1	1-deoxy-D-xylulose-5-phosphate synthase
991	BLLJ_RS05135	1051.703688	0.79890727	0.092019068	8.681975264	3.89E-18	4.52E-17	NA	NA	N-6 DNA methylase
1247	BLLJ_RS06465	320.7706919	0.795537681	0.117890026	6.748133887	1.50E-11	1.16E-10	WP_007052568.1	WP_007052568.1	ABC transporter ATP-binding protein
692	BLLJ_RS03575	501.6251647	0.791835339	0.129778427	6.10144039	1.05E-09	7.04E-09	WP_008783011.1	WP_008783011.1	alpha/beta fold hydrolase
688	BLLJ_RS03555	650.8334434	0.789709205	0.15318036	5.155420755	2.53E-07	1.28E-06	WP_008783015.1	WP_008783015.1	ABC transporter ATP-binding protein
1491	BLLJ_RS07715	294.7285531	0.78483581	0.131935807	5.948618708	2.70E-09	1.77E-08	WP_014485428.1	WP_014485428.1	MarR family transcriptional regulator
1124	BLLJ_RS05835	1453.232145	0.780753929	0.118318007	6.598775179	4.15E-11	3.07E-10	WP_013140813.1	pyrH	UMP kinase
1067	BLLJ_RS05525	4207.37623	0.776043858	0.091163679	8.512643065	1.70E-17	1.91E-16	WP_007055741.1	WP_007055741.1	UTP--glucose-1-phosphate uridylyltransferase
1350	BLLJ_RS07010	1264.255098	0.775293529	0.077900023	9.952417154	2.46E-23	3.86E-22	WP_007053286.1	WP_007053286.1	PHP domain-containing protein
201	BLLJ_RS01040	314.6754084	0.76400618	0.092418611	8.266800077	1.38E-16	1.48E-15	WP_012472029.1	dnaB	replicative DNA helicase
1611	BLLJ_RS08355	10351.77504	0.76216206	0.143762772	5.301525886	1.15E-07	6.15E-07	WP_003829954.1	galE	UDP-glucose 4-epimerase GalE
1123	BLLJ_RS05830	2888.203772	0.761597713	0.129121673	5.898294968	3.67E-09	2.37E-08	WP_003829479.1	frr	ribosome recycling factor
1362	BLLJ_RS07070	1675.417034	0.760990424	0.114527267	6.644622198	3.04E-11	2.30E-10	WP_007053274.1	WP_007053274.1	cysteine ABC transporter substrate-binding protein
364	BLLJ_RS01905	1473.930676	0.758984867	0.096111228	7.896942796	2.86E-15	2.89E-14	WP_008783641.1	WP_008783641.1	glycosyltransferase
1525	BLLJ_RS07890	682.9824101	0.753989811	0.096788593	7.790068931	6.70E-15	6.49E-14	WP_007052458.1	WP_007052458.1	peptidase M13
1409	BLLJ_RS07305	7410.175823	0.749574146	0.191643813	3.911287997	9.18E-05	0.000313275	WP_007053223.1	WP_007053223.1	sugar ABC transporter ATP-binding protein
363	BLLJ_RS01900	894.1590826	0.749477281	0.104129375	7.197558608	6.13E-13	5.23E-12	WP_007051361.1	WP_007051361.1	glycosyltransferase family 4 protein
1354	BLLJ_RS07030	322.7583055	0.745326942	0.098246842	7.586268736	3.29E-14	3.13E-13	WP_013410436.1	WP_013410436.1	patatin family protein
300	BLLJ_RS01565	318.82633	0.741146838	0.098671582	7.511249169	5.86E-14	5.35E-13	WP_007057718.1	WP_007057718.1	DUF2207 domain-containing protein
1195	BLLJ_RS06210	339.9523323	0.738009217	0.102949395	7.168660051	7.57E-13	6.43E-12	WP_007052627.1	WP_007052627.1	GNAT family N-acetyltransferase
690	BLLJ_RS03565	328.0563831	0.737597439	0.132939504	5.548369131	2.88E-08	1.68E-07	WP_012471914.1	WP_012471914.1	response regulator transcription factor
1855	BLLJ_RS09605	591.7414273	0.734426955	0.081281323	9.035617661	1.63E-19	2.08E-18	WP_007052969.1	WP_007052969.1	DUF4235 domain-containing protein
455	BLLJ_RS02345	432.61263	0.7344074	0.093220229	7.878197732	3.32E-15	3.32E-14	WP_012578274.1	recQ	DNA helicase RecQ
55	BLLJ_RS00285	655.9354068	0.732589952	0.105704919	6.930519009	4.19E-12	3.38E-11	WP_007058011.1	WP_007058011.1	glutamine amidotransferase
1600	BLLJ_RS08295	18796.72478	0.730426778	0.131122724	5.570558302	2.54E-08	1.49E-07	WP_016637372.1	WP_016637372.1	phosphoglyceromutase
2	BLLJ_RS00010	1183.721218	0.730097188	0.108942086	6.701700064	2.06E-11	1.59E-10	WP_007051765.1	dnaN	DNA polymerase III subunit beta
1341	BLLJ_RS06960	424.5067802	0.722518003	0.080265875	9.001558938	2.23E-19	2.82E-18	WP_008782655.1	ispG	flavodoxin-dependent (E)-4-hydroxy-3-methylbut-2-enyl-diphosphate synthase
1506	BLLJ_RS07790	315.030187	0.715062901	0.12060669	5.928882564	3.05E-09	1.98E-08	WP_013410691.1	WP_013410691.1	exodeoxyribonuclease VII small subunit
1176	BLLJ_RS11335	10.51655466	0.714237004	0.368857701	1.936348361	0.05282505	0.08957493	NA	NA	transposase
1910	BLLJ_RS09905	973.6959503	0.713583776	0.125353984	5.692549634	1.25E-08	7.71E-08	WP_015439364.1	WP_015439364.1	DSBA oxidoreductase
1243	BLLJ_RS06445	559.3947931	0.70584096	0.07622222	9.26030446	2.04E-20	2.73E-19	WP_007052575.1	WP_007052575.1	bifunctional folylpolyglutamate synthase/dihydrofolate synthase
1438	BLLJ_RS07455	972.2603726	0.705653748	0.145963456	4.834454936	1.34E-06	6.25E-06	WP_013410836.1	WP_013410836.1	HAMP domain-containing histidine kinase
1445	BLLJ_RS07490	267.5564267	0.703707974	0.10040186	7.008913751	2.40E-12	1.97E-11	WP_007058133.1	WP_007058133.1	uracil-DNA glycosylase
1829	BLLJ_RS09475	201.774101	0.699702509	0.143355509	4.880890271	1.06E-06	5.02E-06	WP_012472098.1	WP_012472098.1	FAD:protein FMN transferase
440	BLLJ_RS02270	1742.528425	0.696068386	0.105359007	6.60663391	3.93E-11	2.93E-10	WP_013582423.1	WP_013582423.1	beta-galactosidase
1486	BLLJ_RS07690	18295.00134	0.695811628	0.193744154	3.591394179	0.000328914	0.00098623	WP_003830214.1	rihC	ribonucleoside hydrolase RihC
818	BLLJ_RS04200	2183.349138	0.694234866	0.075391487	9.208398663	3.31E-20	4.37E-19	WP_011068132.1	WP_011068132.1	bifunctional [glutamine synthetase] adenylyltransferase/[glutamine synthetase]-adenylyl-L-tyrosine phosphorylase
1177	BLLJ_RS06120	1764.459412	0.692482969	0.079020571	8.763325323	1.90E-18	2.27E-17	WP_013410781.1	secA	preprotein translocase subunit SecA
1555	BLLJ_RS08050	111.4883594	0.689594048	0.127073233	5.426745138	5.74E-08	3.22E-07	WP_003830078.1	WP_003830078.1	peptide deformylase
1487	BLLJ_RS07695	9712.22133	0.688664193	0.1921851	3.583338104	0.000339231	0.001010877	WP_007052499.1	WP_007052499.1	GNAT family N-acetyltransferase
485	BLLJ_RS02495	301.9294004	0.687736848	0.141479417	4.861038191	1.17E-06	5.52E-06	WP_015512324.1	WP_015512324.1	aldehyde dehydrogenase family protein
1707	BLLJ_RS08845	133.4501747	0.685321245	0.144196201	4.752699717	2.01E-06	9.13E-06	WP_013141330.1	WP_013141330.1	hypothetical protein
1117	BLLJ_RS05800	383.0296068	0.684143061	0.130332226	5.249224102	1.53E-07	8.00E-07	WP_003829468.1	trpE	anthranilate synthase component I
737	BLLJ_RS03805	877.2483676	0.678247907	0.128173545	5.291637256	1.21E-07	6.44E-07	WP_007053385.1	alaS	alanine--tRNA ligase
1920	BLLJ_RS09960	697.3178704	0.677996139	0.109451281	6.194501661	5.85E-10	3.98E-09	WP_013410505.1	WP_013410505.1	thioredoxin-disulfide reductase
188	BLLJ_RS00970	976.4499896	0.676936503	0.110071752	6.149956652	7.75E-10	5.22E-09	WP_007051574.1	WP_007051574.1	putative ABC transporter permease
699	BLLJ_RS03615	136.01631	0.67662169	0.15077109	4.487741579	7.20E-06	3.00E-05	WP_013582520.1	WP_013582520.1	transcriptional regulator
124	BLLJ_RS00640	214.5307571	0.676012133	0.171327268	3.945735787	7.96E-05	0.000273898	WP_007051637.1	WP_007051637.1	helix-turn-helix transcriptional regulator
1238	BLLJ_RS06420	169.7919173	0.674533829	0.153790084	4.38606842	1.15E-05	4.67E-05	WP_007054435.1	WP_007054435.1	hypothetical protein
605	BLLJ_RS03105	864.3735442	0.673214103	0.085638199	7.861142679	3.81E-15	3.76E-14	WP_007057370.1	WP_007057370.1	hemolysin III family protein
430	BLLJ_RS02225	967.7666215	0.671856251	0.101170218	6.640850094	3.12E-11	2.35E-10	WP_008783150.1	WP_008783150.1	ABC transporter substrate-binding protein
1816	BLLJ_RS09400	140.6797713	0.671623358	0.130773027	5.135794223	2.81E-07	1.41E-06	WP_007052919.1	WP_007052919.1	ABC transporter ATP-binding protein/permease
1523	BLLJ_RS07880	810.4083478	0.664550733	0.09553689	6.955959422	3.50E-12	2.84E-11	WP_015713817.1	map	type I methionyl aminopeptidase
59	BLLJ_RS00305	430.5828845	0.657894997	0.092943821	7.07841569	1.46E-12	1.22E-11	WP_007054537.1	WP_007054537.1	FtsW/RodA/SpoVE family cell cycle protein
1127	BLLJ_RS05850	334.0548486	0.655826441	0.138521316	4.734480298	2.20E-06	9.96E-06	WP_007052751.1	def	peptide deformylase
422	BLLJ_RS02185	981.010871	0.655787326	0.121538455	5.395718794	6.82E-08	3.80E-07	WP_015713366.1	glmM	phosphoglucosamine mutase
77	BLLJ_RS00390	392.9366676	0.655506122	0.14185385	4.620996361	3.82E-06	1.67E-05	WP_007055924.1	WP_007055924.1	DEAD/DEAH box helicase
863	BLLJ_RS04430	481.1683289	0.655199701	0.112167645	5.841253987	5.18E-09	3.32E-08	WP_007052284.1	lgt	prolipoprotein diacylglyceryl transferase
498	BLLJ_RS02560	66.47990785	0.653476726	0.190874864	3.42358712	0.000618004	0.001738796	WP_008783580.1	WP_008783580.1	LysR family transcriptional regulator
1410	BLLJ_RS07310	49914.47327	0.651307736	0.185642888	3.508390445	0.000450827	0.001299244	WP_007055612.1	WP_007055612.1	ABC transporter substrate-binding protein
642	BLLJ_RS03305	1807.117828	0.647335882	0.114306541	5.663156967	1.49E-08	9.04E-08	WP_016463131.1	pta	phosphate acetyltransferase
1165	BLLJ_RS06055	232.7348749	0.647313185	0.102636377	6.306859248	2.85E-10	1.98E-09	WP_003831735.1	WP_003831735.1	ribokinase
362	BLLJ_RS01895	2815.067431	0.643605103	0.07905457	8.141276358	3.91E-16	4.10E-15	WP_007051362.1	WP_007051362.1	polysaccharide biosynthesis tyrosine autokinase
244	BLLJ_RS01265	5806.161503	0.640505129	0.133364943	4.802649883	1.57E-06	7.27E-06	WP_004223253.1	WP_004223253.1	inorganic diphosphatase
812	BLLJ_RS04170	167.761674	0.63450014	0.118503937	5.354253668	8.59E-08	4.69E-07	WP_007056256.1	WP_007056256.1	dienelactone hydrolase family protein
60	BLLJ_RS00310	506.8866603	0.633507874	0.118175507	5.36073752	8.29E-08	4.54E-07	WP_014485974.1	WP_014485974.1	protein phosphatase 2C domain-containing protein
1413	BLLJ_RS07325	346.6323512	0.629244199	0.115397386	5.452846189	4.96E-08	2.79E-07	WP_012471754.1	WP_012471754.1	response regulator transcription factor
1114	BLLJ_RS05785	1124.899873	0.629167922	0.104283274	6.033258211	1.61E-09	1.07E-08	WP_007054307.1	WP_007054307.1	SDR family NAD(P)-dependent oxidoreductase
1567	BLLJ_RS08115	1206.510255	0.628484658	0.073780912	8.518255434	1.62E-17	1.83E-16	WP_007052384.1	WP_007052384.1	thioesterase family protein
354	BLLJ_RS01855	696.5731249	0.628446575	0.135636592	4.633311436	3.60E-06	1.58E-05	WP_015438445.1	WP_015438445.1	aldo/keto reductase
423	BLLJ_RS02190	530.2742756	0.626828167	0.112091485	5.592112239	2.24E-08	1.33E-07	WP_013582414.1	WP_013582414.1	peptide deformylase
1181	BLLJ_RS06140	58.98244568	0.626803497	0.176360429	3.554105078	0.000379268	0.001118086	WP_015713712.1	WP_015713712.1	DUF3046 domain-containing protein
434	BLLJ_RS02245	1324.535986	0.626604375	0.085337165	7.342690303	2.09E-13	1.87E-12	WP_013582420.1	glmS	glutamine--fructose-6-phosphate transaminase (isomerizing)
1201	BLLJ_RS06240	71.13948743	0.625358796	0.184520304	3.389105594	0.00070121	0.001950841	WP_007055252.1	WP_007055252.1	hypothetical protein
545	BLLJ_RS02805	328.6091817	0.625136217	0.132478578	4.718772078	2.37E-06	1.07E-05	WP_013140444.1	WP_013140444.1	FAD-dependent oxidoreductase
1450	BLLJ_RS07515	129.823041	0.618941544	0.159069402	3.891015712	9.98E-05	0.000338844	WP_013141130.1	WP_013141130.1	VWA domain-containing protein
678	BLLJ_RS03505	645.4460017	0.618086969	0.10291903	6.005565427	1.91E-09	1.26E-08	WP_007057017.1	WP_007057017.1	Na+/H+ antiporter NhaA
1062	BLLJ_RS05500	262.2379696	0.618083485	0.13111058	4.714215171	2.43E-06	1.09E-05	WP_007052873.1	WP_007052873.1	HAD family hydrolase
677	BLLJ_RS03490	1137.828827	0.613932918	0.075578765	8.123087473	4.54E-16	4.69E-15	WP_007053434.1	clpX	ATP-dependent Clp protease ATP-binding subunit ClpX
762	BLLJ_RS03935	359.3178709	0.613081753	0.114582774	5.350557781	8.77E-08	4.78E-07	WP_015713460.1	WP_015713460.1	NAD(P) transhydrogenase subunit alpha
612	BLLJ_RS03145	1219.502561	0.610015643	0.079177739	7.704383176	1.31E-14	1.27E-13	WP_008782794.1	WP_008782794.1	membrane protein
1505	BLLJ_RS07785	952.5234331	0.608950563	0.10144557	6.002731938	1.94E-09	1.28E-08	WP_007053905.1	xseA	exodeoxyribonuclease VII large subunit
689	BLLJ_RS03560	1958.769474	0.606630862	0.13008762	4.663248216	3.11E-06	1.38E-05	WP_007052072.1	WP_007052072.1	FtsX-like permease family protein
368	BLLJ_RS01920	380.2167167	0.603238682	0.183794635	3.28213434	0.001030245	0.002735968	NA	NA	O-antigen ligase family protein
1725	BLLJ_RS08935	1866.262681	0.602512608	0.07258962	8.300258477	1.04E-16	1.13E-15	WP_007056690.1	WP_007056690.1	type I polyketide synthase
203	BLLJ_RS01050	205.7590512	0.601399419	0.136424673	4.408289257	1.04E-05	4.24E-05	WP_015713252.1	WP_015713252.1	glutamine amidotransferase
1199	BLLJ_RS06230	620.5431853	0.600738135	0.083217532	7.218889097	5.24E-13	4.51E-12	WP_019727479.1	acnA	aconitate hydratase AcnA
1592	BLLJ_RS08255	21207.66874	0.597107301	0.151213802	3.948761904	7.86E-05	0.000270942	WP_014484218.1	WP_014484218.1	universal stress protein
272	BLLJ_RS01410	507.0575878	0.596327866	0.105666711	5.643479039	1.67E-08	1.01E-07	WP_010081708.1	WP_010081708.1	mechanosensitive ion channel
319	BLLJ_RS01660	1196.33562	0.594165513	0.135354513	4.389698576	1.14E-05	4.61E-05	WP_013140249.1	WP_013140249.1	cell division protein
1121	BLLJ_RS05820	1561.411077	0.593227279	0.129407595	4.584176687	4.56E-06	1.96E-05	WP_011068098.1	rlmN	23S rRNA (adenine(2503)-C(2))-methyltransferase RlmN
1224	BLLJ_RS06355	896.1923089	0.589731618	0.090545545	6.51309367	7.36E-11	5.36E-10	WP_015438945.1	WP_015438945.1	AAA family ATPase
668	BLLJ_RS03445	20311.47457	0.585222665	0.083973991	6.969094329	3.19E-12	2.59E-11	WP_013582507.1	pflB	formate C-acetyltransferase
1312	BLLJ_RS06820	121.3961272	0.585040859	0.160462346	3.645969757	0.000266385	0.000812152	WP_007054075.1	WP_007054075.1	WYL domain-containing protein
1918	BLLJ_RS09950	571.2416703	0.58243811	0.116423336	5.002760876	5.65E-07	2.78E-06	WP_007051788.1	WP_007051788.1	murein biosynthesis integral membrane protein MurJ
1871	BLLJ_RS09710	364.8668754	0.581383837	0.136084464	4.272227866	1.94E-05	7.48E-05	WP_007054609.1	WP_007054609.1	extracellular solute-binding protein
827	BLLJ_RS04240	358.5592861	0.580940736	0.129668237	4.480208476	7.46E-06	3.09E-05	WP_013410900.1	WP_013410900.1	DUF2974 domain-containing protein
205	BLLJ_RS01060	1579.661989	0.580092538	0.093777542	6.185836487	6.18E-10	4.18E-09	WP_007054732.1	WP_007054732.1	AarF/UbiB family protein
853	BLLJ_RS04380	43.03346583	0.576637197	0.178784137	3.225326409	0.001258291	0.003291703	WP_007055767.1	WP_007055767.1	GNAT family N-acetyltransferase
78	BLLJ_RS00395	108.1022753	0.57644809	0.151035595	3.816637333	0.000135283	0.000444336	WP_003832522.1	WP_003832522.1	(deoxy)nucleoside triphosphate pyrophosphohydrolase
1231	BLLJ_RS11165	26.0194102	0.575623499	0.239576911	2.402666836	0.016276008	0.032927748	NA	NA	hypothetical protein
764	BLLJ_RS03945	436.110612	0.575514942	0.129449893	4.44585105	8.75E-06	3.60E-05	WP_012577894.1	WP_012577894.1	NAD(P)(+) transhydrogenase (Re/Si-specific) subunit beta
1122	BLLJ_RS05825	2647.434105	0.574026966	0.099588767	5.763973002	8.22E-09	5.16E-08	WP_007052757.1	WP_007052757.1	phosphatidate cytidylyltransferase
786	BLLJ_RS04055	1156.234066	0.573451032	0.1004584	5.7083433	1.14E-08	7.05E-08	WP_015438773.1	WP_015438773.1	membrane protein
388	BLLJ_RS02015	520.7090718	0.573386494	0.132167362	4.338336529	1.44E-05	5.68E-05	WP_015438492.1	WP_015438492.1	3-isopropylmalate dehydrogenase
1446	BLLJ_RS07495	228.4341407	0.572005022	0.107538223	5.319085664	1.04E-07	5.65E-07	WP_003832973.1	WP_003832973.1	MoxR family ATPase
1889	BLLJ_RS09795	758.1151316	0.570535222	0.104166324	5.477156131	4.32E-08	2.45E-07	WP_013583026.1	WP_013583026.1	alpha/beta hydrolase
1532	BLLJ_RS07930	599.8486781	0.569643661	0.097689399	5.831171692	5.50E-09	3.50E-08	WP_013141203.1	orn	oligoribonuclease
560	BLLJ_RS02880	113.4502691	0.567591813	0.17995949	3.153997682	0.001610504	0.004101785	WP_015512308.1	argR	arginine repressor
1531	BLLJ_RS07925	237.471477	0.564079713	0.153207625	3.681799205	0.000231594	0.000721345	WP_013141202.1	WP_013141202.1	PIF1 family ATP-dependent DNA helicase
1753	BLLJ_RS09095	64.82466871	0.558966406	0.179071033	3.121478651	0.001799453	0.004511502	WP_014485297.1	WP_014485297.1	TetR/AcrR family transcriptional regulator
763	BLLJ_RS03940	70.1085946	0.555571811	0.177305865	3.133409101	0.001727884	0.00436042	WP_003829267.1	WP_003829267.1	NAD(P) transhydrogenase subunit alpha
150	BLLJ_RS00760	395.4299304	0.554500825	0.093741005	5.915242986	3.31E-09	2.14E-08	WP_010081358.1	WP_010081358.1	metallophosphoesterase family protein
81	BLLJ_RS00410	737.4012201	0.55327111	0.104818472	5.278374144	1.30E-07	6.90E-07	WP_016462052.1	WP_016462052.1	hemolysin III family protein
801	BLLJ_RS04115	239.1694687	0.552852199	0.131074634	4.217842795	2.47E-05	9.31E-05	WP_007056186.1	WP_007056186.1	ADP-ribosylglycohydrolase family protein
1466	BLLJ_RS07600	540.2967091	0.550984683	0.086936084	6.337813454	2.33E-10	1.63E-09	WP_015439054.1	WP_015439054.1	primosomal protein N'
231	BLLJ_RS01200	2048.50459	0.550965232	0.102496457	5.375456374	7.64E-08	4.23E-07	WP_013140155.1	WP_013140155.1	GNAT family N-acetyltransferase
637	BLLJ_RS03275	4197.768693	0.550302917	0.097173007	5.663125346	1.49E-08	9.04E-08	WP_015713423.1	glgX	glycogen debranching protein GlgX
1439	BLLJ_RS07460	1559.155383	0.54695773	0.144772621	3.778046764	0.000158063	0.000510462	WP_012577089.1	WP_012577089.1	response regulator transcription factor
57	BLLJ_RS00295	253.5658912	0.54680897	0.18214598	3.002036995	0.002681796	0.00644701	WP_019727660.1	WP_019727660.1	serine/threonine protein kinase
490	BLLJ_RS02520	855.6650931	0.545281869	0.095226334	5.726166757	1.03E-08	6.39E-08	WP_012578231.1	WP_012578231.1	amino acid ABC transporter permease
1223	BLLJ_RS06350	94.03308287	0.543228714	0.153573941	3.537245371	0.000404324	0.001182908	WP_014485542.1	WP_014485542.1	segregation/condensation protein A
1	BLLJ_RS00005	773.7315279	0.542383235	0.168977997	3.209786164	0.001328338	0.003456187	WP_013139947.1	dnaA	chromosomal replication initiator protein DnaA
73	BLLJ_RS11070	34.7706972	0.541591229	0.210943805	2.567466859	0.010244458	0.021680917	WP_007051694.1	WP_007051694.1	prolyl oligopeptidase family serine peptidase
1233	BLLJ_RS06395	18795.18939	0.537192808	0.170493773	3.150806024	0.001628206	0.004135943	WP_015438951.1	gap	type I glyceraldehyde-3-phosphate dehydrogenase
1771	BLLJ_RS09185	72.33707761	0.536017685	0.159807251	3.354151214	0.000796088	0.002192655	WP_007058788.1	WP_007058788.1	glutamyl-Q tRNA(Asp) synthetase
1343	BLLJ_RS06970	976.6265503	0.533873874	0.08044058	6.636872527	3.20E-11	2.40E-10	WP_013582840.1	WP_013582840.1	DivIVA domain-containing protein
1907	BLLJ_RS09890	237.9195332	0.531891529	0.119138352	4.46448621	8.03E-06	3.31E-05	WP_007054644.1	WP_007054644.1	ATP-binding protein
558	BLLJ_RS02870	699.9709091	0.53170153	0.07968118	6.672862124	2.51E-11	1.91E-10	WP_007051166.1	WP_007051166.1	acetylornithine transaminase
482	BLLJ_RS02480	5.075931335	0.528532363	0.567540034	0.931268864	0.351714504	0.439757174	WP_007053664.1	WP_007053664.1	hypothetical protein
813	BLLJ_RS04175	716.0712263	0.528305132	0.073013377	7.235730716	4.63E-13	4.00E-12	WP_012577779.1	WP_012577779.1	tRNA (adenine-N1)-methyltransferase
1282	BLLJ_RS06645	1690.01945	0.527744166	0.117091017	4.507127705	6.57E-06	2.77E-05	WP_003826927.1	WP_003826927.1	L-lactate dehydrogenase
1070	BLLJ_RS05545	828.09774	0.526800174	0.125126884	4.210127792	2.55E-05	9.61E-05	WP_007057091.1	WP_007057091.1	aquaporin
75	BLLJ_RS00385	318.7366502	0.526554969	0.14098702	3.734776225	0.000187882	0.000594806	WP_007055903.1	msrB	peptide-methionine (R)-S-oxide reductase MsrB
26	BLLJ_RS00140	242.1825769	0.526162044	0.127662855	4.121496758	3.76E-05	0.000136931	WP_007051740.1	WP_007051740.1	carbonic anhydrase
334	BLLJ_RS01750	404.3396615	0.523696328	0.121872438	4.297085843	1.73E-05	6.74E-05	WP_013140262.1	lepB	signal peptidase I
1390	BLLJ_RS07210	388.386275	0.52270807	0.090212036	5.794216501	6.86E-09	4.34E-08	WP_010081305.1	ligA	NAD-dependent DNA ligase LigA
1713	BLLJ_RS08875	7159.608605	0.520123184	0.173199531	3.003028814	0.002673071	0.006434059	WP_014485308.1	WP_014485308.1	family 43 glycosylhydrolase
1683	BLLJ_RS08710	218.4735516	0.519208154	0.127278359	4.079312129	4.52E-05	0.000162172	WP_014485322.1	WP_014485322.1	AbrB family transcriptional regulator
1436	BLLJ_RS07445	1336.897637	0.518616157	0.07606519	6.818048507	9.23E-12	7.29E-11	WP_014485460.1	WP_014485460.1	DUF3027 domain-containing protein
665	BLLJ_RS03430	130.4422965	0.517034357	0.141617311	3.650926253	0.000261296	0.000802196	WP_007055388.1	WP_007055388.1	amidohydrolase
325	BLLJ_RS01690	566.1487717	0.516748218	0.116643675	4.430143506	9.42E-06	3.85E-05	WP_014485886.1	WP_014485886.1	nicotinate phosphoribosyltransferase
1588	BLLJ_RS08235	70.97208155	0.516689565	0.24113344	2.142753678	0.032132883	0.058778176	WP_012578405.1	WP_012578405.1	low molecular weight phosphotyrosine protein phosphatase
1616	BLLJ_RS08380	6130.520249	0.515827949	0.144280503	3.575174325	0.000349995	0.001039737	WP_007053828.1	WP_007053828.1	sugar ABC transporter permease
288	BLLJ_RS01505	8473.531996	0.515730611	0.075785112	6.805170484	1.01E-11	7.91E-11	WP_013582365.1	WP_013582365.1	cell division protein
1285	BLLJ_RS06660	466.9043953	0.51290663	0.125759505	4.078472089	4.53E-05	0.000162426	WP_015713739.1	hrpA	ATP-dependent RNA helicase HrpA
757	BLLJ_RS03910	287.7242106	0.511229719	0.112972542	4.525256423	6.03E-06	2.56E-05	WP_007052155.1	WP_007052155.1	PhoH family protein
1408	BLLJ_RS07300	2299.347063	0.509934959	0.194350059	2.623796268	0.008695578	0.018690161	WP_007053224.1	WP_007053224.1	ABC transporter permease
756	BLLJ_RS03905	644.1502072	0.509124501	0.091436156	5.568087294	2.58E-08	1.51E-07	WP_007055091.1	WP_007055091.1	histidine triad nucleotide-binding protein
1441	BLLJ_RS07470	31.94583548	0.50513153	0.230888816	2.187769588	0.02868639	0.053800934	WP_007053189.1	WP_007053189.1	WXG100 family type VII secretion target
869	BLLJ_RS04460	236.4707881	0.503628004	0.123496245	4.078083535	4.54E-05	0.000162426	WP_015713586.1	WP_015713586.1	small basic family protein
425	BLLJ_RS02200	412.1095853	0.50167329	0.110817426	4.527025305	5.98E-06	2.54E-05	WP_015713368.1	prfB	peptide chain release factor 2
1867	BLLJ_RS09690	221.2913722	0.500734192	0.104727685	4.781297267	1.74E-06	8.01E-06	WP_015439332.1	WP_015439332.1	alpha-galactosidase
441	BLLJ_RS02275	254.4435173	0.5005623	0.100440266	4.983681567	6.24E-07	3.05E-06	WP_012471959.1	WP_012471959.1	LacI family transcriptional regulator
527	BLLJ_RS02705	21.58481293	0.497822243	0.263181329	1.891556079	0.058550153	0.098331615	WP_007053630.1	WP_007053630.1	DNA lyase
681	BLLJ_RS03520	311.3153328	0.4977008	0.13178258	3.776681259	0.000158932	0.000512409	WP_013140571.1	WP_013140571.1	2Fe-2S iron-sulfur cluster-binding protein
1590	BLLJ_RS08245	511.0528045	0.496535306	0.095352589	5.207360502	1.92E-07	9.87E-07	WP_007052359.1	WP_007052359.1	thymidylate synthase
1208	BLLJ_RS06275	1150.616973	0.496351816	0.105558238	4.702160847	2.57E-06	1.15E-05	WP_016637423.1	WP_016637423.1	ABC transporter permease
366	BLLJ_RS10250	588.6827396	0.493443343	0.173611601	2.842225629	0.004479977	0.010209688	NA	NA	glycosyltransferase
513	BLLJ_RS02640	563.4872667	0.490419638	0.088988838	5.511024208	3.57E-08	2.05E-07	WP_007056866.1	WP_007056866.1	DUF4391 domain-containing protein
1853	BLLJ_RS09595	16641.56134	0.489043166	0.137314221	3.561489569	0.000368757	0.001090434	WP_013583013.1	WP_013583013.1	ABC transporter substrate-binding protein
1222	BLLJ_RS06345	65.74749183	0.488150948	0.160971327	3.032533529	0.002425102	0.005925977	WP_012471805.1	scpB	SMC-Scp complex subunit ScpB
1797	BLLJ_RS09305	2169.936964	0.487143005	0.076254334	6.388397596	1.68E-10	1.18E-09	WP_011068370.1	rfbA	glucose-1-phosphate thymidylyltransferase RfbA
329	BLLJ_RS01715	317.3001285	0.487133972	0.112456089	4.331770509	1.48E-05	5.84E-05	WP_014485883.1	WP_014485883.1	aminoacyltransferase
870	BLLJ_RS04465	246.3103795	0.48413974	0.132718942	3.647857127	0.000264437	0.00080926	WP_013582577.1	WP_013582577.1	DUF881 domain-containing protein
489	BLLJ_RS02515	533.9294263	0.483937357	0.132837989	3.643064469	0.000269411	0.000819282	WP_007051227.1	WP_007051227.1	amino acid ABC transporter ATP-binding protein
1184	BLLJ_RS06155	337.9585849	0.48290905	0.110192937	4.382395674	1.17E-05	4.74E-05	WP_007058588.1	pgsA	CDP-diacylglycerol--glycerol-3-phosphate 3-phosphatidyltransferase
223	BLLJ_RS01160	401.2960154	0.481919096	0.089318867	5.395490493	6.83E-08	3.80E-07	WP_007054745.1	WP_007054745.1	HAD-IC family P-type ATPase
556	BLLJ_RS02860	330.174881	0.480447538	0.118754393	4.045724328	5.22E-05	0.00018419	WP_019727954.1	argJ	bifunctional glutamate N-acetyltransferase/amino-acid acetyltransferase ArgJ
390	BLLJ_RS02025	1845.431118	0.477673168	0.105659792	4.520860383	6.16E-06	2.60E-05	WP_007053746.1	WP_007053746.1	Crp/Fnr family transcriptional regulator
444	BLLJ_RS02290	8973.383445	0.476892762	0.149753531	3.184517646	0.001449955	0.00374232	WP_007053697.1	WP_007053697.1	sugar ABC transporter substrate-binding protein
1170	BLLJ_RS06080	216.2931002	0.47583554	0.104102337	4.570843981	4.86E-06	2.09E-05	WP_015512156.1	WP_015512156.1	polyprenyl synthetase family protein
1813	BLLJ_RS09385	2561.317704	0.473626473	0.05312717	8.914957669	4.88E-19	6.07E-18	WP_013582986.1	WP_013582986.1	KUP/HAK/KT family potassium transporter
590	BLLJ_RS03025	309.2785382	0.473361012	0.090136152	5.251622144	1.51E-07	7.92E-07	WP_007051134.1	nadD	nicotinate-nucleotide adenylyltransferase
1338	BLLJ_RS06945	308.7848058	0.471164574	0.098037683	4.805953812	1.54E-06	7.17E-06	WP_012577167.1	WP_012577167.1	isoprenyl transferase
1102	BLLJ_RS05725	236.2128428	0.469531844	0.104527049	4.49196499	7.06E-06	2.96E-05	WP_015713650.1	uvrC	excinuclease ABC subunit UvrC
1237	BLLJ_RS06415	1656.658126	0.466587411	0.116255345	4.013470631	5.98E-05	0.000210122	WP_012577266.1	WP_012577266.1	aldose 1-epimerase family protein
58	BLLJ_RS00300	460.6779549	0.465981846	0.148736228	3.132941128	0.001730642	0.004361669	WP_013410481.1	WP_013410481.1	serine hydrolase
613	BLLJ_RS03150	668.369642	0.465456447	0.124243183	3.746333901	0.000179438	0.000569944	WP_007051903.1	WP_007051903.1	DUF5719 family protein
427	BLLJ_RS02210	220.2229748	0.462961869	0.171716102	2.696088858	0.007015895	0.015441376	WP_012578297.1	ftsX	permease-like cell division protein FtsX
1342	BLLJ_RS06965	274.9166832	0.462684667	0.109585663	4.222127728	2.42E-05	9.15E-05	WP_012577163.1	dxr	1-deoxy-D-xylulose-5-phosphate reductoisomerase
734	BLLJ_RS03790	652.6578136	0.462410438	0.097235184	4.755587606	1.98E-06	9.04E-06	WP_007055085.1	WP_007055085.1	phosphoglycerate mutase family protein
1398	BLLJ_RS07250	640.6562828	0.458000759	0.092328043	4.960581244	7.03E-07	3.42E-06	WP_008782691.1	WP_008782691.1	glycosyltransferase family 2 protein
448	BLLJ_RS02310	148.9955889	0.455653759	0.121008291	3.765475516	0.000166232	0.000535052	WP_003828503.1	WP_003828503.1	ABC transporter permease
202	BLLJ_RS01045	251.3346688	0.455504719	0.128746873	3.537986655	0.00040319	0.001181385	WP_007054730.1	WP_007054730.1	Mur ligase family protein
1194	BLLJ_RS06205	585.1707339	0.45086667	0.117293766	3.843909905	0.000121089	0.000401135	WP_014485556.1	WP_014485556.1	response regulator transcription factor
234	BLLJ_RS01215	4663.876191	0.450033158	0.05443206	8.267795813	1.36E-16	1.48E-15	WP_007051527.1	WP_007051527.1	NAD(P)/FAD-dependent oxidoreductase
1392	BLLJ_RS07220	675.3411123	0.446975822	0.081096427	5.511658622	3.55E-08	2.05E-07	WP_013410302.1	WP_013410302.1	hypothetical protein
3	BLLJ_RS00015	109.1552145	0.446168336	0.177004933	2.520654817	0.01171367	0.024415087	WP_015512556.1	WP_015512556.1	DNA replication/repair protein RecF
287	BLLJ_RS01500	446.3251743	0.445285718	0.107247522	4.151944137	3.30E-05	0.00012176	WP_015439230.1	WP_015439230.1	pyroglutamyl-peptidase I
662	BLLJ_RS03415	144.2608921	0.44365305	0.137596492	3.22430495	0.001262788	0.003298992	WP_003833434.1	WP_003833434.1	MetQ/NlpA family ABC transporter substrate-binding protein
480	BLLJ_RS02470	490.6792612	0.443260331	0.123664483	3.584378646	0.000337882	0.001008414	WP_008783576.1	purK	5-(carboxyamino)imidazole ribonucleotide synthase
1265	BLLJ_RS06555	197.6848778	0.442234056	0.186289292	2.373910232	0.017600829	0.035201658	WP_013140972.1	ftsW	putative lipid II flippase FtsW
479	BLLJ_RS02465	216.8247945	0.441051297	0.120467837	3.661153955	0.000251082	0.000774537	WP_019727900.1	purE	5-(carboxyamino)imidazole ribonucleotide mutase
1236	BLLJ_RS06410	2422.818916	0.440778967	0.153180108	2.877520938	0.004008133	0.009288078	WP_013140940.1	WP_013140940.1	aldose 1-epimerase family protein
320	BLLJ_RS01665	345.2219037	0.440489736	0.110763886	3.976835326	6.98E-05	0.000243488	WP_007051410.1	coaD	pantetheine-phosphate adenylyltransferase
1769	BLLJ_RS09175	139.9429219	0.440360672	0.138151672	3.187516054	0.001435005	0.003713677	WP_033499393.1	rlmH	23S rRNA (pseudouridine(1915)-N(3))-methyltransferase RlmH
80	BLLJ_RS00405	44.7256372	0.439363897	0.219900854	1.998009059	0.045715678	0.079049172	WP_011068547.1	WP_011068547.1	GNAT family N-acetyltransferase
555	BLLJ_RS02855	369.7637111	0.438704781	0.080039239	5.481121358	4.23E-08	2.41E-07	WP_011068279.1	argC	N-acetyl-gamma-glutamyl-phosphate reductase
30	BLLJ_RS00165	171.1240578	0.435208792	0.114108734	3.813983169	0.000136745	0.000447613	WP_007056565.1	WP_007056565.1	LacI family transcriptional regulator
1692	BLLJ_RS08760	647.4689672	0.434394356	0.099577465	4.362376142	1.29E-05	5.14E-05	WP_007055239.1	WP_007055239.1	UDP-N-acetylmuramate dehydrogenase
350	BLLJ_RS01830	1446.891801	0.434304658	0.089487109	4.853265047	1.21E-06	5.71E-06	WP_003828307.1	WP_003828307.1	LacI family transcriptional regulator
27	BLLJ_RS00145	758.9645067	0.432528201	0.089225375	4.847591842	1.25E-06	5.86E-06	WP_003833124.1	ahpC	peroxiredoxin
126	BLLJ_RS00650	835.1767863	0.430946153	0.103718798	4.154947431	3.25E-05	0.000120403	WP_011068525.1	WP_011068525.1	coenzyme F390 synthetase
1120	BLLJ_RS05815	225.7282266	0.428229891	0.12090014	3.542013188	0.000397086	0.001167044	WP_007052759.1	WP_007052759.1	type 1 glutamine amidotransferase
657	BLLJ_RS03390	38.35624784	0.428001513	0.238379672	1.795461458	0.072580208	0.118188042	WP_007053444.1	WP_007053444.1	arsenate reductase ArsC
1381	BLLJ_RS07165	2.378609001	0.42625899	0.726251608	0.586930184	0.557250597	0.629765035	WP_012471763.1	WP_012471763.1	hypothetical protein
1887	BLLJ_RS09785	587.8730455	0.425207221	0.109983826	3.866088628	0.000110595	0.000370829	WP_007054624.1	WP_007054624.1	FIVAR domain-containing protein
445	BLLJ_RS02295	431.6734047	0.423337477	0.098826035	4.283663462	1.84E-05	7.13E-05	WP_007053696.1	WP_007053696.1	sugar ABC transporter substrate-binding protein
1677	BLLJ_RS08680	3113.873455	0.422926086	0.112551288	3.757629915	0.00017153	0.000548442	WP_007055358.1	adhE	bifunctional acetaldehyde-CoA/alcohol dehydrogenase
330	BLLJ_RS01720	260.8580077	0.421357432	0.126538686	3.329870448	0.000868864	0.002372762	WP_012471985.1	WP_012471985.1	aminoacyltransferase
367	BLLJ_RS01915	1183.821352	0.420649974	0.194349133	2.164403657	0.030433383	0.056459092	NA	NA	polysaccharide pyruvyl transferase family protein
694	BLLJ_RS03585	1172.145073	0.419987041	0.10172854	4.128507521	3.65E-05	0.000134088	WP_003833467.1	ychF	redox-regulated ATPase YchF
1189	BLLJ_RS06180	524.7749474	0.419233323	0.109769984	3.819198165	0.000133886	0.000440499	WP_007058618.1	WP_007058618.1	GTP pyrophosphokinase family protein
1796	BLLJ_RS09300	161.4002447	0.41577099	0.141335199	2.941737034	0.00326377	0.007711455	NA	NA	IS30 family transposase
52	BLLJ_RS00270	884.8943699	0.411774838	0.107000841	3.848332734	0.000118924	0.000394641	WP_007051717.1	crgA	cell division protein CrgA
722	BLLJ_RS03730	114.3911157	0.408185318	0.132698398	3.076038025	0.002097711	0.005185111	WP_007052119.1	WP_007052119.1	cobalt transporter
464	BLLJ_RS02385	936.9927075	0.407090195	0.082217644	4.951372633	7.37E-07	3.56E-06	WP_016462329.1	dnaG	DNA primase
632	BLLJ_RS03245	7582.256849	0.406814342	0.123542711	3.292904441	0.000991582	0.00264788	WP_003828931.1	WP_003828931.1	NUDIX hydrolase
758	BLLJ_RS03915	120.3490878	0.403681489	0.157473935	2.563481313	0.010362828	0.021883387	WP_012577899.1	ybeY	rRNA maturation RNase YbeY
1807	BLLJ_RS10715	267.7489987	0.403329505	0.128524914	3.138142584	0.001700221	0.004296235	WP_010081245.1	WP_010081245.1	acyltransferase
1027	BLLJ_RS05320	7.730706975	0.4009446	0.414344642	0.967659672	0.333214365	0.420718596	NA	NA	hypothetical protein
1119	BLLJ_RS05810	92.10070371	0.398314466	0.148778593	2.677229683	0.007423373	0.016190342	WP_013582775.1	hisF	imidazole glycerol phosphate synthase subunit HisF
1679	BLLJ_RS08690	1168.218989	0.397669573	0.103217754	3.852724536	0.000116811	0.000388966	WP_012578479.1	glgX	glycogen debranching protein GlgX
1273	BLLJ_RS06595	883.9548206	0.396256689	0.099310662	3.990071981	6.61E-05	0.000230708	WP_007052541.1	mraZ	division/cell wall cluster transcriptional repressor MraZ
559	BLLJ_RS02875	422.1526179	0.394709035	0.130225685	3.030961474	0.002437764	0.005941856	WP_012578164.1	argF	ornithine carbamoyltransferase
242	BLLJ_RS01255	386.3018803	0.394645302	0.101549713	3.886227655	0.000101814	0.000344987	WP_010081037.1	WP_010081037.1	hypothetical protein
1808	BLLJ_RS09360	1318.845218	0.394482937	0.08876005	4.44437489	8.81E-06	3.62E-05	WP_013582983.1	WP_013582983.1	DUF4012 domain-containing protein
1407	BLLJ_RS07295	2487.555155	0.391096753	0.171325835	2.282765781	0.022444169	0.043185985	WP_013141093.1	WP_013141093.1	sugar ABC transporter permease
232	BLLJ_RS01205	288.2121329	0.390964646	0.136930107	2.855213188	0.004300795	0.009847901	WP_003838651.1	WP_003838651.1	DUF2469 domain-containing protein
117	BLLJ_RS00605	179.0607646	0.390358151	0.133447045	2.92519142	0.003442444	0.008113731	WP_008783500.1	WP_008783500.1	LacI family transcriptional regulator
1107	BLLJ_RS05750	19.25308155	0.388721427	0.297952779	1.304641054	0.192015102	0.270222713	WP_007052773.1	WP_007052773.1	DUF4194 domain-containing protein
1412	BLLJ_RS07320	152.3091108	0.388317594	0.123063101	3.155434819	0.001602591	0.00408703	WP_007057402.1	WP_007057402.1	sensor histidine kinase
326	BLLJ_RS01695	617.6821413	0.387223161	0.116254133	3.330833494	0.000865864	0.002367922	WP_007058292.1	rph	ribonuclease PH
1467	BLLJ_RS07605	540.355848	0.386310234	0.083201921	4.643044671	3.43E-06	1.51E-05	WP_014485446.1	WP_014485446.1	HAD family phosphatase
1898	BLLJ_RS09840	59684.37826	0.386110732	0.141972405	2.719618167	0.006535734	0.014500454	WP_018639842.1	ugpC	sn-glycerol-3-phosphate ABC transporter ATP-binding protein UgpC
174	BLLJ_RS00895	347.9290267	0.385467849	0.114793952	3.357910782	0.00078534	0.002166144	WP_007056311.1	WP_007056311.1	LysR family transcriptional regulator
1630	BLLJ_RS08450	263.8761656	0.38510548	0.104793113	3.674912125	0.000237931	0.000738698	WP_007055306.1	WP_007055306.1	ribonuclease HI
911	BLLJ_RS04650	11.64561249	0.384266026	0.417906873	0.919501569	0.357833285	0.446250048	WP_014484881.1	WP_014484881.1	hypothetical protein
443	BLLJ_RS02285	1283.973054	0.383806977	0.187602164	2.04585581	0.040770559	0.072115264	WP_013582425.1	WP_013582425.1	extracellular solute-binding protein
387	BLLJ_RS02010	641.853769	0.38318179	0.080074745	4.78530142	1.71E-06	7.87E-06	WP_007053748.1	WP_007053748.1	S9 family peptidase
1090	BLLJ_RS05665	4930.874862	0.38120899	0.132247453	2.882543148	0.003944791	0.009163322	WP_019261078.1	tal	transaldolase
691	BLLJ_RS03570	763.0201197	0.380849618	0.108689289	3.504021623	0.000458288	0.00131681	WP_013582514.1	WP_013582514.1	histidine kinase
1290	BLLJ_RS06685	201.882061	0.378407634	0.131660725	2.874111738	0.004051656	0.009355201	WP_014483583.1	priA	bifunctional 1-(5-phosphoribosyl)-5-((5-phosphoribosylamino)methylideneamino)imidazole-4-carboxamide isomerase/phosphoribosylanthranilate isomerase PriA
1089	BLLJ_RS05660	2420.479775	0.377992398	0.086290264	4.380475605	1.18E-05	4.78E-05	WP_013140777.1	tkt	transketolase
1606	BLLJ_RS08330	358.1087437	0.377433185	0.095187747	3.965144648	7.34E-05	0.000253899	WP_012578428.1	WP_012578428.1	alpha/beta hydrolase
1271	BLLJ_RS06585	887.3579121	0.375581495	0.114371281	3.2838794	0.001023887	0.002726595	WP_013140978.1	WP_013140978.1	hypothetical protein
1101	BLLJ_RS05720	766.9126705	0.375251696	0.097491529	3.849069745	0.000118567	0.000394134	WP_012471856.1	WP_012471856.1	shikimate 5-dehydrogenase
1421	BLLJ_RS07365	119.2086836	0.374524479	0.155024253	2.415908938	0.015695986	0.031921795	WP_015439024.1	WP_015439024.1	amino acid ABC transporter permease
1270	BLLJ_RS06580	2041.283034	0.373594782	0.070941555	5.266233374	1.39E-07	7.36E-07	WP_014485523.1	WP_014485523.1	penicillin-binding protein 2
512	BLLJ_RS02635	43460.78717	0.371927488	0.128119654	2.902969804	0.003696423	0.008669955	WP_016637093.1	tuf	elongation factor Tu
1484	BLLJ_RS07680	3087.078376	0.370944398	0.264126045	1.404421885	0.160193258	0.23380212	WP_011068827.1	WP_011068827.1	ribokinase
865	BLLJ_RS04440	73.49548087	0.370599715	0.188582443	1.96518673	0.049392629	0.084273442	WP_015713584.1	WP_015713584.1	phosphoribosyl-ATP diphosphatase
1272	BLLJ_RS06590	974.6113529	0.370460345	0.099535054	3.721908319	0.000197723	0.000623911	WP_008783430.1	rsmH	16S rRNA (cytosine(1402)-N(4))-methyltransferase RsmH
1100	BLLJ_RS05715	644.9035523	0.369007862	0.109356399	3.374360038	0.000739875	0.002043667	WP_007054295.1	rapZ	RNase adapter RapZ
236	BLLJ_RS01225	557.1016392	0.367340989	0.101328403	3.625251926	0.00028868	0.000872955	WP_015438349.1	WP_015438349.1	chorismate mutase
1909	BLLJ_RS09900	223.0288557	0.364780797	0.129423339	2.81850863	0.004824731	0.010930766	WP_007056561.1	WP_007056561.1	serine/threonine protein kinase
888	BLLJ_RS04550	236.5123813	0.364674125	0.109314261	3.336016023	0.000849883	0.00232752	WP_013582596.1	WP_013582596.1	hypothetical protein
945	BLLJ_RS04810	0.524408821	0.364408074	1.689160101	0.215733295	0.829195647	0.867438528	NA	NA	hypothetical protein
154	BLLJ_RS00780	561.1218115	0.364265205	0.093995013	3.875367339	0.000106464	0.000358851	WP_013140080.1	WP_013140080.1	phosphatase PAP2 family protein
831	BLLJ_RS04260	1621.01122	0.363720426	0.106631374	3.411007579	0.000647233	0.001811125	WP_007056259.1	WP_007056259.1	pyridoxal phosphate-dependent aminotransferase
1293	BLLJ_RS06700	122.4211551	0.362752182	0.15378695	2.358796903	0.018334287	0.036404228	WP_007057821.1	hisB	imidazoleglycerol-phosphate dehydratase HisB
1266	BLLJ_RS06560	827.555828	0.358217448	0.120304465	2.977590637	0.002905237	0.006949501	WP_011067983.1	murD	UDP-N-acetylmuramoyl-L-alanine--D-glutamate ligase
1695	BLLJ_RS10635	51.80570568	0.357888078	0.188192168	1.901716108	0.057208279	0.096245691	NA	NA	PLP-dependent transferase
1414	BLLJ_RS07330	262.9515258	0.357866204	0.115683936	3.09348226	0.001978224	0.00492131	WP_016462437.1	WP_016462437.1	replication-associated recombination protein A
213	BLLJ_RS01105	275.6947786	0.357578424	0.097998512	3.648814844	0.000263453	0.000807531	WP_003828108.1	WP_003828108.1	YggS family pyridoxal phosphate-dependent enzyme
127	BLLJ_RS00655	209.3765403	0.355922418	0.119156927	2.98700567	0.002817245	0.006747389	WP_007054674.1	WP_007054674.1	acyl-CoA reductase
836	BLLJ_RS11125	11.18990116	0.355214558	0.347059412	1.023497838	0.306072522	0.39209822	NA	NA	hypothetical protein
1610	BLLJ_RS08350	161.7605437	0.352387219	0.147341921	2.391629057	0.016773786	0.033726714	WP_007053833.1	WP_007053833.1	response regulator transcription factor
1257	BLLJ_RS06515	273.4103712	0.352088992	0.177232301	1.986596068	0.046967177	0.080778517	WP_007054419.1	WP_007054419.1	VOC family protein
415	BLLJ_RS02150	319.0978922	0.349493954	0.121972356	2.865353797	0.004165436	0.009583485	WP_003828460.1	dapB	4-hydroxy-tetrahydrodipicolinate reductase
1768	BLLJ_RS09170	422.7943318	0.348657766	0.162588471	2.144418749	0.031999349	0.058695412	WP_004119581.1	upp	uracil phosphoribosyltransferase
1109	BLLJ_RS05760	50.91172499	0.3483436	0.168958797	2.061707396	0.039235602	0.069913346	WP_007052771.1	WP_007052771.1	MptD family putative ECF transporter S component
529	BLLJ_RS02715	428.3758194	0.347143843	0.109626873	3.166594398	0.001542353	0.003959595	WP_013582451.1	WP_013582451.1	sugar O-acetyltransferase
1357	BLLJ_RS07045	16.53821016	0.34430043	0.295185528	1.16638655	0.243458194	0.32483557	WP_015511950.1	WP_015511950.1	NIL domain-containing protein
1475	BLLJ_RS10560	193.6218606	0.3423649	0.128041675	2.673855208	0.007498482	0.016317238	NA	NA	restriction endonuclease subunit S
481	BLLJ_RS02475	177.1993466	0.34119677	0.105833839	3.223891095	0.001264615	0.003299293	WP_012578253.1	WP_012578253.1	transcriptional repressor
1848	BLLJ_RS09570	25120.71561	0.341122493	0.123087388	2.771384612	0.005581845	0.012455784	WP_012472092.1	WP_012472092.1	Ig-like domain-containing protein
887	BLLJ_RS04545	586.9004506	0.34038897	0.078316719	4.346312937	1.38E-05	5.50E-05	WP_012577696.1	WP_012577696.1	HipA domain-containing protein
608	BLLJ_RS03120	510.9817653	0.338512589	0.129849947	2.606952072	0.009135215	0.019504644	WP_003826822.1	WP_003826822.1	WhiB family transcriptional regulator
164	BLLJ_RS00830	352.1146619	0.336929908	0.120373948	2.79902682	0.005125688	0.011571811	WP_003828062.1	WP_003828062.1	histidine phosphatase family protein
1449	BLLJ_RS07510	166.9380076	0.335343985	0.137710503	2.435137324	0.014886139	0.030564937	WP_013410789.1	WP_013410789.1	VWA domain-containing protein
753	BLLJ_RS03885	15751.86783	0.334562278	0.123362146	2.712033537	0.006687183	0.014802397	WP_008782972.1	glgC	glucose-1-phosphate adenylyltransferase
1037	BLLJ_RS05370	461.8965611	0.334283944	0.092850482	3.600239194	0.000317925	0.000954764	NA	NA	hypothetical protein
41	BLLJ_RS00215	2658.190206	0.334056943	0.086288921	3.871376977	0.000108222	0.000364141	WP_014483240.1	WP_014483240.1	phosphoenolpyruvate carboxylase
773	BLLJ_RS03990	221.5012263	0.333319208	0.121483744	2.743735053	0.006074454	0.013523727	WP_007057292.1	WP_007057292.1	LacI family transcriptional regulator
128	BLLJ_RS00660	150.3925467	0.330905692	0.107007201	3.092368439	0.001985662	0.00493345	WP_019727692.1	WP_019727692.1	SDR family oxidoreductase
638	BLLJ_RS10885	50.38716207	0.330385762	0.183058775	1.804807018	0.071104886	0.116178152	WP_003828945.1	WP_003828945.1	XRE family transcriptional regulator
1066	BLLJ_RS05520	2823.105944	0.330253808	0.090421991	3.652361602	0.00025984	0.000798997	WP_007054276.1	WP_007054276.1	WYL domain-containing protein
1765	BLLJ_RS09155	1011.144573	0.32812348	0.097003143	3.382606696	0.000718014	0.001988981	WP_015512067.1	WP_015512067.1	NUDIX hydrolase
1317	BLLJ_RS06845	6009.609792	0.328039874	0.061851098	5.303703333	1.13E-07	6.09E-07	WP_007053322.1	WP_007053322.1	DivIVA domain-containing protein
1185	BLLJ_RS06160	583.0294387	0.325430161	0.072781949	4.471303181	7.77E-06	3.22E-05	WP_007056211.1	WP_007056211.1	DNA translocase FtsK
193	BLLJ_RS01000	348.8876301	0.323011869	0.087693004	3.683439448	0.000230108	0.000717877	WP_013140135.1	WP_013140135.1	C69 family dipeptidase
1784	BLLJ_RS09240	360.4189639	0.322815656	0.163851821	1.970168256	0.04881909	0.083442559	NA	NA	glycosyltransferase
666	BLLJ_RS03435	927.6215348	0.3227844	0.141997386	2.273171431	0.023015851	0.04419777	WP_003833432.1	WP_003833432.1	NAD+ synthase
1515	BLLJ_RS07840	2533.920886	0.322751962	0.076994662	4.191874491	2.77E-05	0.000103976	WP_007053899.1	WP_007053899.1	Gfo/Idh/MocA family oxidoreductase
214	BLLJ_RS01110	1930.581514	0.321058749	0.074301105	4.321049474	1.55E-05	6.09E-05	WP_013140146.1	WP_013140146.1	ribose-phosphate diphosphokinase
284	BLLJ_RS01485	201.9426295	0.32065831	0.109652465	2.92431464	0.003452156	0.008126687	WP_008782848.1	WP_008782848.1	U32 family peptidase
1913	BLLJ_RS09925	474.8553973	0.320634464	0.103371271	3.101775395	0.001923639	0.004810344	WP_007051793.1	WP_007051793.1	4-diphosphocytidyl-2C-methyl-D-erythritol kinase
1437	BLLJ_RS07450	1062.964578	0.320576405	0.082883383	3.867800699	0.000109821	0.000368877	WP_014483539.1	WP_014483539.1	cold-shock protein
851	BLLJ_RS04370	225.8353209	0.319764911	0.124187317	2.574859641	0.010028077	0.0212463	WP_003829402.1	WP_003829402.1	GNAT family N-acetyltransferase
1415	BLLJ_RS07335	640.1355335	0.317830985	0.092865178	3.422499072	0.000620483	0.001738796	WP_014485471.1	WP_014485471.1	DEAD/DEAH box helicase
1819	BLLJ_RS09415	183.1438213	0.317383764	0.119070057	2.665521211	0.007686908	0.016689594	WP_012472104.1	WP_012472104.1	LacI family transcriptional regulator
629	BLLJ_RS03230	343.9093074	0.315802474	0.11741239	2.689686103	0.007151926	0.015704912	WP_011068239.1	uvrB	excinuclease ABC subunit UvrB
738	BLLJ_RS03810	98.88390212	0.315644397	0.212976936	1.482059055	0.138324582	0.206576138	WP_007053384.1	ruvX	Holliday junction resolvase RuvX
641	BLLJ_RS03300	3459.209419	0.315606216	0.108871848	2.898878104	0.003745005	0.008751962	WP_007052028.1	WP_007052028.1	acetate kinase
449	BLLJ_RS02315	56.0847523	0.314669508	0.170848252	1.841807005	0.065503385	0.108218103	WP_007056422.1	WP_007056422.1	ABC transporter permease
286	BLLJ_RS01495	752.5194153	0.314464618	0.145838675	2.15624983	0.031064162	0.057422536	WP_012576784.1	WP_012576784.1	2-C-methyl-D-erythritol 4-phosphate cytidylyltransferase
635	BLLJ_RS03265	778.1538271	0.314378087	0.087003742	3.613385819	0.000302224	0.000911876	WP_007052015.1	WP_007052015.1	Nif3-like dinuclear metal center hexameric protein
1268	BLLJ_RS06570	850.6838273	0.31106433	0.082843014	3.754864954	0.000173435	0.000552699	WP_007054398.1	WP_007054398.1	UDP-N-acetylmuramoyl-tripeptide--D-alanyl-D-alanine ligase
1726	BLLJ_RS08940	265.2888385	0.310943515	0.11583646	2.684331999	0.00726749	0.01592241	WP_016462630.1	WP_016462630.1	acyl-CoA carboxylase subunit beta
324	BLLJ_RS01685	190.0523664	0.308161114	0.139896332	2.202781951	0.027610121	0.052108583	WP_013582373.1	WP_013582373.1	Pr6Pr family membrane protein
1416	BLLJ_RS07340	737.2493495	0.308082274	0.117490722	2.622183855	0.008736828	0.018757912	WP_010081559.1	WP_010081559.1	polyphosphate kinase
1546	BLLJ_RS08005	157.3132959	0.307556792	0.120487406	2.552605309	0.010692058	0.022529277	WP_015713824.1	WP_015713824.1	hypothetical protein
1448	BLLJ_RS07505	88.8466507	0.307395665	0.140866299	2.182180317	0.029096227	0.054463618	WP_013410793.1	WP_013410793.1	hypothetical protein
257	BLLJ_RS01330	264.0913837	0.307253951	0.117539794	2.614041942	0.008947805	0.019168187	WP_013140167.1	nucS	endonuclease NucS
698	BLLJ_RS03610	316.2805578	0.30613821	0.087972213	3.479942112	0.000501522	0.001434621	WP_011068197.1	WP_011068197.1	serine/threonine protein kinase
167	BLLJ_RS00845	978.01261	0.304664665	0.125403338	2.429478124	0.015120577	0.030963801	WP_007055560.1	WP_007055560.1	DUF805 domain-containing protein
1653	BLLJ_RS08560	1182.995881	0.304617839	0.140121196	2.173959743	0.029708159	0.05544756	WP_007053046.1	WP_007053046.1	adenylate kinase
859	BLLJ_RS04410	310.0939867	0.303756147	0.112786623	2.693193033	0.007077128	0.015558384	WP_012577712.1	WP_012577712.1	deoxyribonuclease IV
927	BLLJ_RS11415	4.016217824	0.303125681	0.63923641	0.474199648	0.635357544	0.702099225	NA	NA	hypothetical protein
1267	BLLJ_RS06565	724.7813406	0.302368614	0.105105438	2.876812286	0.004017145	0.009297785	WP_019727438.1	mraY	phospho-N-acetylmuramoyl-pentapeptide-transferase
619	BLLJ_RS03180	3278.539879	0.301970349	0.105846467	2.852909106	0.004332101	0.009907818	WP_012578060.1	WP_012578060.1	response regulator transcription factor
1292	BLLJ_RS06695	185.4435584	0.3000876	0.111003507	2.703406478	0.006863276	0.015140041	WP_013582829.1	WP_013582829.1	hypothetical protein
1193	BLLJ_RS06200	73.29419824	0.300011533	0.160706143	1.866833013	0.061924911	0.103279609	WP_007054471.1	WP_007054471.1	histidine kinase
64	BLLJ_RS00330	268.6377479	0.299890608	0.136296554	2.2002802	0.027787021	0.052356681	WP_014483263.1	WP_014483263.1	alpha/beta hydrolase
491	BLLJ_RS02525	1145.50397	0.299293467	0.079545147	3.762561015	0.000168182	0.000539526	WP_007053658.1	WP_007053658.1	ABC transporter substrate-binding protein
500	BLLJ_RS02570	35.05096802	0.297274542	0.231812808	1.282390496	0.199705696	0.278001865	WP_007053652.1	WP_007053652.1	DUF6320 domain-containing protein
1615	BLLJ_RS08375	3803.672296	0.295592405	0.150989151	1.957706256	0.050264491	0.085609486	WP_007053829.1	WP_007053829.1	carbohydrate ABC transporter permease
1372	BLLJ_RS07120	578.8562358	0.295434323	0.100120296	2.950793545	0.003169587	0.007535097	WP_015438599.1	carA	glutamine-hydrolyzing carbamoyl-phosphate synthase small subunit
1714	BLLJ_RS08880	52.3065365	0.294194396	0.198443525	1.482509423	0.138204798	0.206557249	WP_076611366.1	WP_076611366.1	IS30 family transposase
611	BLLJ_RS03140	102.3038156	0.293610383	0.149709224	1.961204363	0.049855188	0.084987447	WP_007051901.1	WP_007051901.1	WhiB family transcriptional regulator
170	BLLJ_RS00875	13736.67027	0.293488318	0.178536973	1.643851765	0.100206826	0.156817175	WP_007057744.1	WP_007057744.1	endo-alpha-N-acetylgalactosaminidase family protein
1508	BLLJ_RS07800	507.2555055	0.293280177	0.094885855	3.090873529	0.001995686	0.004951973	WP_007052478.1	WP_007052478.1	AMP-dependent synthetase/ligase
1115	BLLJ_RS05790	157.9065653	0.293222653	0.121261491	2.418101993	0.015601703	0.031763552	WP_013140803.1	WP_013140803.1	ATP-binding cassette domain-containing protein
321	BLLJ_RS01670	507.3362237	0.292948384	0.097135334	3.015878693	0.002562357	0.00621412	WP_007057851.1	WP_007057851.1	DUF3039 domain-containing protein
365	BLLJ_RS01910	747.2365345	0.291990983	0.120977376	2.413599891	0.015795797	0.032023446	WP_008783647.1	WP_008783647.1	capsular polysaccharide synthesis protein
4	BLLJ_RS00020	44.30750157	0.291856486	0.192537541	1.515841974	0.129559316	0.195301298	WP_012576465.1	WP_012576465.1	DUF721 domain-containing protein
1458	BLLJ_RS07560	14352.52437	0.288651498	0.087002152	3.317751236	0.000907453	0.002446949	WP_006294861.1	WP_006294861.1	HU family DNA-binding protein
1870	BLLJ_RS09705	271.9505922	0.287842213	0.120831706	2.382174546	0.017210738	0.034457219	WP_007057508.1	WP_007057508.1	sugar ABC transporter permease
1375	BLLJ_RS07135	62.46295211	0.287634931	0.17442888	1.649009788	0.099145629	0.155408759	WP_007056240.1	WP_007056240.1	ABC transporter ATP-binding protein
142	BLLJ_RS00730	422.7296286	0.287335799	0.092278519	3.113788592	0.001847018	0.004624741	WP_007055552.1	WP_007055552.1	class C sortase
1105	BLLJ_RS05740	109.8683635	0.287143073	0.146045966	1.966114378	0.0492854	0.08416497	WP_013582772.1	WP_013582772.1	DUF2220 family protein
1144	BLLJ_RS05950	268.9751958	0.286755328	0.118356727	2.422805489	0.015401171	0.031421647	WP_003807032.1	WP_003807032.1	magnesium transporter CorA family protein
1289	BLLJ_RS06680	285.0330357	0.285727036	0.090714736	3.149731225	0.001634207	0.004145726	WP_007052523.1	WP_007052523.1	DUF2252 domain-containing protein
761	BLLJ_RS03930	1436.643892	0.285435177	0.102891115	2.774147975	0.00553465	0.012378525	WP_013410941.1	WP_013410941.1	long-chain fatty acid--CoA ligase
47	BLLJ_RS00245	1909.537167	0.283975382	0.102019811	2.783531739	0.00537706	0.012082718	WP_007054547.1	WP_007054547.1	DUF3073 domain-containing protein
864	BLLJ_RS04435	326.4750076	0.279137155	0.163674959	1.705435928	0.088113152	0.139705722	WP_015438819.1	rpe	ribulose-phosphate 3-epimerase
1911	BLLJ_RS09915	2734.852393	0.278802733	0.10513662	2.651813742	0.008006069	0.01732402	WP_014486007.1	WP_014486007.1	G5 domain-containing protein
1785	BLLJ_RS09245	572.872198	0.276543195	0.130473581	2.119534034	0.034045361	0.061749252	NA	NA	glycosyltransferase family 4 protein
1757	BLLJ_RS09115	957.2568764	0.276156766	0.084996717	3.249028606	0.001157998	0.003054201	WP_012578549.1	murA	UDP-N-acetylglucosamine 1-carboxyvinyltransferase
293	BLLJ_RS01530	276.4624508	0.275499921	0.107341731	2.566568634	0.01027103	0.021713317	WP_008782851.1	WP_008782851.1	two-component sensor histidine kinase
1352	BLLJ_RS07020	214.1321762	0.275102675	0.118391698	2.323665256	0.020143442	0.039387988	WP_013141046.1	dapF	diaminopimelate epimerase
258	BLLJ_RS01335	493.3238743	0.274966807	0.099068596	2.775519376	0.005511362	0.012341353	WP_012576746.1	WP_012576746.1	FKBP-type peptidyl-prolyl cis-trans isomerase
854	BLLJ_RS04385	94.81559669	0.274296697	0.135295226	2.027393757	0.04262216	0.074705022	WP_007055761.1	WP_007055761.1	ASCH domain-containing protein
62	BLLJ_RS00320	1900.205542	0.272043935	0.059231711	4.592876503	4.37E-06	1.89E-05	WP_007054536.1	WP_007054536.1	FHA domain-containing protein
385	BLLJ_RS02000	346.3012959	0.271673354	0.120273885	2.258789201	0.023896501	0.045752188	WP_007051338.1	gcvH	glycine cleavage system protein GcvH
165	BLLJ_RS00835	438.2678719	0.271644218	0.102222724	2.657376046	0.007875154	0.017059885	WP_007051595.1	WP_007051595.1	hypothetical protein
1822	BLLJ_RS09430	196.0448508	0.271176045	0.0976327	2.777512503	0.005477673	0.012280179	WP_010081340.1	WP_010081340.1	aminopeptidase
1595	BLLJ_RS08270	1101.73432	0.269125416	0.129446127	2.079053445	0.037612438	0.067332202	WP_007055363.1	WP_007055363.1	CHAP domain-containing protein
262	BLLJ_RS01355	419.369287	0.267572963	0.092264791	2.900054947	0.003730973	0.008729751	WP_013410383.1	WP_013410383.1	CYTH domain-containing protein
198	BLLJ_RS01025	251.8591836	0.26650545	0.104805035	2.542868764	0.010994652	0.023091164	WP_018850023.1	WP_018850023.1	P-II family nitrogen regulator
250	BLLJ_RS01295	532.9780056	0.264591602	0.109561827	2.41499808	0.015735293	0.031968013	WP_003831420.1	atpE	ATP synthase F0 subunit C
1485	BLLJ_RS07685	33906.53665	0.264492116	0.258794877	1.022014497	0.306774039	0.392715114	WP_007052501.1	dcuC	C4-dicarboxylate transporter DcuC
463	BLLJ_RS02380	160.1549767	0.264480827	0.121338779	2.179689202	0.029280507	0.054755401	WP_007057531.1	WP_007057531.1	deoxyguanosinetriphosphate triphosphohydrolase
404	BLLJ_RS02095	465.5776384	0.26336071	0.206821981	1.273369052	0.202887114	0.281131082	WP_015512360.1	WP_015512360.1	FHA domain-containing protein
1612	BLLJ_RS08360	1207.800388	0.261101962	0.14195023	1.839390903	0.065857711	0.108710331	WP_014485345.1	WP_014485345.1	UDP-glucose--hexose-1-phosphate uridylyltransferase
893	BLLJ_RS04575	130.7751468	0.260407662	0.129338115	2.013386865	0.044073946	0.076622695	WP_007052009.1	WP_007052009.1	GNAT family N-acetyltransferase
1232	BLLJ_RS06390	115.5884127	0.259885524	0.131061652	1.98292575	0.047375724	0.081408552	WP_007055258.1	WP_007055258.1	thiamine diphosphokinase
1371	BLLJ_RS07115	1304.592481	0.259787547	0.08308096	3.126920397	0.001766477	0.004434595	WP_007056239.1	carB	carbamoyl-phosphate synthase large subunit
1580	BLLJ_RS08180	367.3460502	0.259434926	0.08796204	2.949396413	0.003183953	0.007559928	WP_011068782.1	WP_011068782.1	glycosyltransferase family 2 protein
413	BLLJ_RS02140	1674.309979	0.259002269	0.112257729	2.307211019	0.021043059	0.040815913	WP_007057801.1	WP_007057801.1	UvrD-helicase domain-containing protein
1143	BLLJ_RS05945	56.98886354	0.258721822	0.208735383	1.23947276	0.21517047	0.293594244	WP_010080747.1	WP_010080747.1	glutamate ABC transporter substrate-binding protein
1284	BLLJ_RS06655	142.5954994	0.258562066	0.123287738	2.097224504	0.035973706	0.064698979	WP_007052530.1	WP_007052530.1	methyltransferase
265	BLLJ_RS01375	434.0225997	0.257457167	0.12794564	2.012238692	0.044194782	0.076763549	WP_013140172.1	WP_013140172.1	NAD(P)-dependent glycerol-3-phosphate dehydrogenase
1163	BLLJ_RS06045	284.9384569	0.257005562	0.138183487	1.859886212	0.062901626	0.104727406	WP_007054494.1	WP_007054494.1	response regulator transcription factor
355	BLLJ_RS01860	156.8120078	0.255150717	0.12265276	2.080268856	0.03750088	0.067194885	WP_012576858.1	WP_012576858.1	HNH endonuclease family protein
194	BLLJ_RS01005	176.9668458	0.254338589	0.145831869	1.744053547	0.081149753	0.130055465	WP_008783249.1	WP_008783249.1	glycosyltransferase family 2 protein
328	BLLJ_RS01710	752.9246484	0.253721127	0.114932435	2.207567673	0.027274425	0.051554011	WP_013140256.1	WP_013140256.1	aminoacyltransferase
1614	BLLJ_RS08370	3874.926986	0.253290157	0.114407254	2.213934408	0.026833291	0.050769957	WP_013141275.1	gnpA	1,3-beta-galactosyl-N-acetylhexosamine phosphorylase
1269	BLLJ_RS06575	1110.263305	0.252591948	0.081620271	3.094720784	0.001969983	0.004912203	WP_013140976.1	WP_013140976.1	hypothetical protein
140	BLLJ_RS00720	708.6738334	0.250951734	0.108986586	2.30259285	0.021301762	0.041234736	WP_011068519.1	WP_011068519.1	DNA polymerase III subunit gamma and tau
306	BLLJ_RS01595	280.2099575	0.249948994	0.095579076	2.615101584	0.008920092	0.019130075	WP_007051425.1	WP_007051425.1	endonuclease/exonuclease/phosphatase family protein
426	BLLJ_RS02205	165.4499825	0.247037888	0.175472486	1.40784401	0.159177265	0.233201951	WP_007056392.1	ftsE	cell division ATP-binding protein FtsE
1252	BLLJ_RS06490	90.44013877	0.246773422	0.196902433	1.253277669	0.210104672	0.287700148	WP_003817044.1	nagB	glucosamine-6-phosphate deaminase
336	BLLJ_RS01760	411.6772714	0.244833148	0.120302625	2.035143857	0.0418364	0.073595419	WP_007057860.1	WP_007057860.1	LacI family DNA-binding transcriptional regulator
1183	BLLJ_RS06150	63.11733617	0.244416566	0.185981981	1.314194877	0.188780632	0.266253883	WP_014485558.1	WP_014485558.1	nicotinamide-nucleotide amidohydrolase family protein
148	BLLJ_RS00755	130.7648605	0.244133156	0.13416692	1.819622571	0.068816502	0.112821612	WP_007051613.1	WP_007051613.1	DUF5701 family protein
209	BLLJ_RS01085	357.7932582	0.243429795	0.115240157	2.112369522	0.034654767	0.062736517	WP_007054736.1	WP_007054736.1	carbohydrate ABC transporter permease
1264	BLLJ_RS06550	224.5485271	0.241722855	0.102164152	2.366024191	0.01798027	0.035848976	WP_007052550.1	WP_007052550.1	UDP-N-acetylglucosamine--N-acetylmuramyl-(pentapeptide) pyrophosphoryl-undecaprenol N-acetylglucosamine transferase
389	BLLJ_RS02020	281.7099002	0.241447232	0.114985774	2.099800902	0.035746359	0.064353768	WP_007055177.1	WP_007055177.1	lipoate--protein ligase family protein
684	BLLJ_RS03535	89.04348393	0.241338672	0.135608355	1.779674059	0.075129318	0.12143586	WP_013140574.1	WP_013140574.1	YifB family Mg chelatase-like AAA ATPase
1912	BLLJ_RS09920	539.4405656	0.241093378	0.086918506	2.77378651	0.005540803	0.012378525	WP_007051794.1	rsmA	16S rRNA (adenine(1518)-N(6)/adenine(1519)-N(6))-dimethyltransferase RsmA
1743	BLLJ_RS09045	1388.46916	0.240140616	0.10437647	2.30071601	0.021407689	0.041356737	WP_007058778.1	WP_007058778.1	Rne/Rng family ribonuclease
868	BLLJ_RS04455	125.0179408	0.240114132	0.150464923	1.595814672	0.110530177	0.170940785	WP_008783535.1	WP_008783535.1	DUF881 domain-containing protein
1593	BLLJ_RS08260	730.8092165	0.238334846	0.136196822	1.749929572	0.080130467	0.128742951	WP_007053845.1	WP_007053845.1	C40 family peptidase
56	BLLJ_RS00290	748.7056459	0.238229725	0.176409084	1.350439101	0.176875176	0.252791207	WP_007054540.1	pknB	Stk1 family PASTA domain-containing Ser/Thr kinase
1779	BLLJ_RS09220	458.326379	0.236667982	0.093211145	2.53905239	0.011115318	0.02329384	WP_007057499.1	glf	UDP-galactopyranose mutase
1718	BLLJ_RS11290	9.223444315	0.233896513	0.394110542	0.593479465	0.552860322	0.625904111	WP_007055458.1	WP_007055458.1	hypothetical protein
394	BLLJ_RS02045	656.1574371	0.232574969	0.149481639	1.555876492	0.119737464	0.182782131	WP_012578333.1	WP_012578333.1	DeoR/GlpR family DNA-binding transcription regulator
1516	BLLJ_RS07845	74.6573128	0.231773365	0.149748803	1.547747692	0.121683055	0.18501966	WP_014484642.1	WP_014484642.1	very short patch repair endonuclease
768	BLLJ_RS03965	113.4647474	0.231601452	0.161649465	1.432738744	0.151932513	0.224292408	WP_013410940.1	WP_013410940.1	nucleotide pyrophosphohydrolase
1399	BLLJ_RS07255	352.480591	0.231167174	0.118843135	1.945145369	0.051757485	0.087841928	WP_012577113.1	WP_012577113.1	ECF transporter S component
405	BLLJ_RS02100	249.7345152	0.229726187	0.198318575	1.158369492	0.246713284	0.328269987	WP_015512359.1	WP_015512359.1	hypothetical protein
1507	BLLJ_RS07795	1384.542862	0.229331513	0.088739595	2.584320026	0.009757121	0.020786442	WP_013582891.1	WP_013582891.1	NAD(P)H-dependent oxidoreductase
980	BLLJ_RS05080	6.170164419	0.227596368	0.551075083	0.413004279	0.679603479	0.741945361	WP_014484855.1	WP_014484855.1	hypothetical protein
1495	BLLJ_RS07735	126.9668591	0.227505931	0.161018154	1.412920997	0.157678955	0.231182528	WP_007052490.1	WP_007052490.1	nucleotidyltransferase domain-containing protein
48	BLLJ_RS00250	35.57416854	0.226548954	0.233252058	0.971262399	0.331417628	0.418724238	WP_003827916.1	WP_003827916.1	sterol carrier family protein
1906	BLLJ_RS09885	7.460219512	0.226105094	0.436767403	0.5176785	0.604682601	0.674278806	WP_010081212.1	WP_010081212.1	ion channel
1103	BLLJ_RS05730	842.9064415	0.221804845	0.094570407	2.345393776	0.019006994	0.037431546	WP_007054298.1	uvrA	excinuclease ABC subunit UvrA
462	BLLJ_RS02375	101.2620692	0.22153473	0.141956766	1.560578869	0.118623148	0.181512245	WP_007053681.1	alr	alanine racemase
1629	BLLJ_RS11275	23.3399508	0.220884055	0.312023767	0.707907788	0.479002523	0.564496861	WP_007056739.1	WP_007056739.1	hypothetical protein
252	BLLJ_RS01305	1275.356882	0.22035398	0.102064638	2.15896499	0.030852883	0.057086717	WP_012576741.1	WP_012576741.1	F0F1 ATP synthase subunit delta
1881	BLLJ_RS09755	190.685798	0.220283907	0.126417714	1.742508229	0.081419553	0.130271285	WP_015713940.1	WP_015713940.1	nucleoside deaminase
1480	BLLJ_RS07660	48.65663858	0.218042906	0.197103988	1.106232851	0.268625747	0.351602471	WP_013410711.1	WP_013410711.1	glycoside-pentoside-hexuronide (GPH):cation symporter
1137	BLLJ_RS11150	51.79303984	0.217930353	0.184458514	1.181459983	0.237420042	0.318099959	WP_015713657.1	tsaE	tRNA (adenosine(37)-N6)-threonylcarbamoyltransferase complex ATPase subunit type 1 TsaE
1214	BLLJ_RS06305	148.3913418	0.21734857	0.108067347	2.011232596	0.044300894	0.076809464	WP_012577284.1	WP_012577284.1	alcohol dehydrogenase
1218	BLLJ_RS06325	22.76839287	0.214870741	0.278369505	0.771890371	0.440179361	0.52874837	WP_003812421.1	nadC	carboxylating nicotinate-nucleotide diphosphorylase
571	BLLJ_RS02930	350.7071187	0.213901423	0.137881896	1.551337984	0.120820709	0.184144131	WP_015713407.1	WP_015713407.1	hypothetical protein
1583	BLLJ_RS08195	469.7481295	0.213486768	0.103881489	2.055099223	0.039869422	0.070911666	WP_013410660.1	WP_013410660.1	MFS transporter
1617	BLLJ_RS08385	50961.7773	0.212346444	0.149699524	1.418484427	0.156049382	0.229179001	WP_015439187.1	WP_015439187.1	extracellular solute-binding protein
266	BLLJ_RS01380	434.6721288	0.212323526	0.099074691	2.143065235	0.03210786	0.058778176	WP_014485895.1	WP_014485895.1	D-alanine--D-alanine ligase
1817	BLLJ_RS09405	321.7491768	0.210697432	0.09402633	2.24083438	0.025036805	0.04779303	WP_019727576.1	WP_019727576.1	ABC transporter ATP-binding protein/permease
1047	BLLJ_RS05425	5.18191842	0.210618574	0.617667421	0.34099026	0.733110914	0.786992117	WP_012577534.1	WP_012577534.1	hypothetical protein
289	BLLJ_RS01510	678.4860804	0.209748091	0.090389926	2.320480845	0.02031488	0.039602718	WP_016462617.1	WP_016462617.1	C1 family peptidase
1868	BLLJ_RS09695	257.1903056	0.209694101	0.103588566	2.024297748	0.042939525	0.07519292	WP_007057512.1	WP_007057512.1	glycoside hydrolase family 13 protein
1320	BLLJ_RS06860	3657.017233	0.207863984	0.088250011	2.355398956	0.018502828	0.036612587	WP_007054067.1	ftsZ	cell division protein FtsZ
278	BLLJ_RS11360	353.1623205	0.207721856	0.120423444	1.724928716	0.08454032	0.134816986	WP_007054786.1	WP_007054786.1	MFS transporter
1613	BLLJ_RS08365	1325.080067	0.206150338	0.134145739	1.536763962	0.124351122	0.188370223	WP_013582917.1	nahK	N-acetylhexosamine 1-kinase
184	BLLJ_RS00950	106.464731	0.203110007	0.135594534	1.49792179	0.134153572	0.201439319	WP_014485922.1	WP_014485922.1	FMN-binding protein
646	BLLJ_RS03340	619.2880156	0.201638006	0.086495114	2.331206904	0.019742452	0.038721717	WP_007052033.1	WP_007052033.1	ribose-phosphate diphosphokinase
1295	BLLJ_RS06710	201.3816833	0.201109577	0.127080187	1.582540762	0.113526174	0.174962801	WP_015512116.1	hisD	histidinol dehydrogenase
1244	BLLJ_RS06450	47.79370538	0.200941272	0.201687237	0.996301377	0.319103735	0.40609373	WP_011068003.1	WP_011068003.1	hypothetical protein
597	BLLJ_RS03060	4198.985398	0.200914537	0.121986754	1.647019285	0.099554082	0.155922234	WP_003808948.1	eno	phosphopyruvate hydratase
135	BLLJ_RS00695	17.91573389	0.200653687	0.305015011	0.657848565	0.510635444	0.589524033	WP_013140066.1	WP_013140066.1	DUF4244 domain-containing protein
40	BLLJ_RS00210	134.0684876	0.199991977	0.125874539	1.588819945	0.112101049	0.172904658	WP_011068578.1	WP_011068578.1	hypothetical protein
416	BLLJ_RS02155	388.112194	0.199817178	0.100877491	1.980790522	0.04761477	0.081673734	WP_007051306.1	dapA	4-hydroxy-tetrahydrodipicolinate synthase
561	BLLJ_RS02885	667.3957313	0.199416855	0.100859175	1.977181105	0.048021163	0.082224513	WP_007053609.1	WP_007053609.1	argininosuccinate synthase
739	BLLJ_RS03815	815.6282784	0.196263316	0.109639571	1.790077377	0.073441473	0.119288256	WP_007052137.1	mltG	endolytic transglycosylase MltG
318	BLLJ_RS01655	345.6452366	0.195254401	0.090728534	2.152072686	0.03139163	0.057806173	WP_013140248.1	WP_013140248.1	DUF177 domain-containing protein
1227	BLLJ_RS06370	2270.645178	0.195092362	0.076201456	2.560218309	0.010460643	0.022065776	WP_003810697.1	rplT	50S ribosomal protein L20
1632	BLLJ_RS10625	481.3454865	0.194477941	0.411160183	0.472997993	0.636214611	0.702532514	WP_003402602.1	WP_003402602.1	AURKAIP1/COX24 domain-containing protein
1423	BLLJ_RS07375	144.3026744	0.194183197	0.142715027	1.360635956	0.173628763	0.249631808	WP_007053985.1	WP_007053985.1	glutamate ABC transporter substrate-binding protein
628	BLLJ_RS03225	79.51673629	0.194055648	0.172000427	1.128227714	0.259223763	0.342544358	WP_007057219.1	coaE	dephospho-CoA kinase
1550	BLLJ_RS08025	26.69552804	0.193946303	0.251958099	0.769756177	0.44144454	0.529294199	WP_007053875.1	WP_007053875.1	IS256-like element ISBlo8 family transposase
155	BLLJ_RS00785	1148.46675	0.193713195	0.066957908	2.893059247	0.003815093	0.008904963	WP_013140081.1	topA	type I DNA topoisomerase
667	BLLJ_RS03440	326.1822952	0.193418989	0.154044905	1.255601337	0.209260546	0.286951873	WP_007053436.1	WP_007053436.1	hypothetical protein
1228	BLLJ_RS06375	987.7051137	0.192963125	0.082233725	2.346520534	0.018949622	0.037356719	WP_014483610.1	rpmI	50S ribosomal protein L35
588	BLLJ_RS03015	1398.499742	0.192843202	0.112742401	1.710476284	0.087177835	0.138678933	WP_013140478.1	WP_013140478.1	glutamate-5-semialdehyde dehydrogenase
1915	BLLJ_RS09935	394.3487597	0.192434552	0.086472041	2.225396209	0.026054652	0.049393676	WP_015713958.1	WP_015713958.1	CCA tRNA nucleotidyltransferase
45	BLLJ_RS00235	121.2728566	0.190933003	0.134412111	1.420504464	0.15546087	0.228975216	WP_015713199.1	WP_015713199.1	amidohydrolase family protein
1164	BLLJ_RS06050	505.3365611	0.190668356	0.111702106	1.706936091	0.087833932	0.139607436	WP_014485567.1	WP_014485567.1	DEAD/DEAH box helicase
1496	BLLJ_RS07745	92.39193753	0.187873908	0.155356043	1.209311879	0.226543049	0.306724016	WP_019728192.1	WP_019728192.1	glycoside hydrolase family 3 C-terminal domain-containing protein
552	BLLJ_RS02840	232.2693727	0.187461088	0.103285288	1.814983449	0.069526453	0.113792021	WP_007056370.1	pheS	phenylalanine--tRNA ligase subunit alpha
568	BLLJ_RS02915	321.9100763	0.187295	0.148333466	1.262661787	0.206710753	0.284670236	WP_007051157.1	WP_007051157.1	HD domain-containing protein
1654	BLLJ_RS08565	1370.898527	0.186966197	0.079637586	2.347713005	0.018889069	0.037275461	WP_019727343.1	secY	preprotein translocase subunit SecY
1874	BLLJ_RS09720	206.1588301	0.183852605	0.124455596	1.477254627	0.139607396	0.208169419	WP_013141487.1	WP_013141487.1	LacI family transcriptional regulator
1085	BLLJ_RS05640	184.4328233	0.183189201	0.124762171	1.468307253	0.142020782	0.211440979	WP_007052850.1	uppP	undecaprenyl-diphosphatase UppP
401	BLLJ_RS02080	395.0563736	0.180213638	0.1126916	1.599175425	0.109781629	0.17000977	WP_015512361.1	WP_015512361.1	hypothetical protein
99	BLLJ_RS11075	68.86145747	0.179274222	0.18540538	0.966931067	0.333578495	0.420902708	WP_015438240.1	WP_015438240.1	CrcB family protein
1620	BLLJ_RS08400	661.4482587	0.178156232	0.104420984	1.706134397	0.08798306	0.139614271	WP_007053825.1	WP_007053825.1	NAD(+)/NADH kinase
589	BLLJ_RS03020	416.335205	0.178078999	0.129649268	1.373544192	0.169583233	0.244904619	WP_010080788.1	WP_010080788.1	hypothetical protein
327	BLLJ_RS01700	259.8983333	0.178077206	0.148324668	1.200590628	0.229910038	0.309976611	WP_015713297.1	WP_015713297.1	non-canonical purine NTP pyrophosphatase
71	BLLJ_RS00365	67.89125394	0.177743763	0.172128473	1.032622669	0.301780515	0.387114327	WP_013410475.1	yddG	aromatic amino acid DMT transporter YddG
1175	BLLJ_RS06100	79.49779397	0.175820401	0.15096452	1.16464717	0.244161842	0.32532414	WP_013582794.1	trpD	anthranilate phosphoribosyltransferase
428	BLLJ_RS02215	1960.606048	0.175696157	0.072442434	2.425321007	0.015294856	0.031270925	WP_007053714.1	WP_007053714.1	CHAP domain-containing protein
1847	BLLJ_RS09565	6754.72305	0.17527078	0.14992241	1.169076589	0.242372775	0.323891292	WP_007056134.1	WP_007056134.1	Ig-like domain-containing protein
225	BLLJ_RS01170	524.9331482	0.174563116	0.095620537	1.825581836	0.067913274	0.111720812	WP_007054746.1	rmuC	DNA recombination protein RmuC
96	BLLJ_RS00500	863.7291149	0.17377254	0.081226175	2.139366281	0.032406016	0.059139237	WP_011742617.1	WP_011742617.1	adenylosuccinate synthase
79	BLLJ_RS00400	391.3695241	0.172654572	0.145922624	1.183192624	0.236732815	0.317620646	WP_007051681.1	WP_007051681.1	putative heavy metal-binding protein
999	BLLJ_RS05170	371.5056949	0.171646041	0.097415821	1.761993483	0.078070399	0.125852616	WP_012577576.1	WP_012577576.1	hypothetical protein
279	BLLJ_RS01460	2875.507555	0.170102876	0.133960955	1.26979444	0.204157862	0.282004607	WP_015439235.1	WP_015439235.1	carbohydrate kinase family protein
1712	BLLJ_RS08870	3567.576906	0.169488834	0.256091337	0.661829628	0.508080416	0.589043321	WP_007052995.1	WP_007052995.1	family 43 glycosylhydrolase
1865	BLLJ_RS09680	1448.281315	0.16903009	0.106200666	1.591610454	0.11147226	0.172072471	WP_004223909.1	ilvA	threonine ammonia-lyase
1099	BLLJ_RS05710	546.4622815	0.168867618	0.090107433	1.874069796	0.060920806	0.101692912	WP_012577435.1	whiA	DNA-binding protein WhiA
1158	BLLJ_RS06020	407.4176344	0.166412908	0.129433028	1.285706671	0.198545452	0.277388139	WP_003810547.1	dut	dUTP diphosphatase
196	BLLJ_RS01015	599.6384449	0.165982849	0.127956954	1.297177244	0.194570209	0.2731748	WP_015512494.1	ftsY	signal recognition particle-docking protein FtsY
110	BLLJ_RS00570	261.2192885	0.165114978	0.156953687	1.051998086	0.292800428	0.378110666	WP_007057578.1	ilvC	ketol-acid reductoisomerase
6	BLLJ_RS00030	320.0229889	0.164522375	0.132273869	1.243801039	0.213572798	0.292241557	WP_007056554.1	gyrA	DNA gyrase subunit A
1411	BLLJ_RS07315	521.1271497	0.16446279	0.119768872	1.373168063	0.169700106	0.244904619	WP_007053221.1	WP_007053221.1	LpqB family beta-propeller domain-containing protein
1786	BLLJ_RS09250	368.4894118	0.164316779	0.259801387	0.632470754	0.527079313	0.604886259	NA	NA	glycosyltransferase family 2 protein
195	BLLJ_RS01010	91.50446392	0.164286824	0.158953631	1.033551876	0.301345707	0.387071634	WP_008783250.1	WP_008783250.1	TetR/AcrR family transcriptional regulator
784	BLLJ_RS04045	1349.782903	0.16336448	0.082173798	1.988036155	0.046807692	0.080720241	WP_007052185.1	WP_007052185.1	ABC transporter substrate-binding protein
577	BLLJ_RS02955	344.6909969	0.162780161	0.094291745	1.726345841	0.084285213	0.134521433	WP_007057372.1	WP_007057372.1	potassium transporter Trk
631	BLLJ_RS03240	5168.712769	0.16228743	0.121861066	1.331741425	0.182945172	0.259351685	WP_004269104.1	pyk	pyruvate kinase
1145	BLLJ_RS05955	180.1505487	0.160427612	0.117842943	1.361367999	0.173397424	0.249539001	WP_014483684.1	WP_014483684.1	histidine phosphatase family protein
22	BLLJ_RS00120	24.87762712	0.158093908	0.259159923	0.610024521	0.541845564	0.616693181	WP_007051744.1	WP_007051744.1	gluconokinase, GntK/IdnK-type
1864	BLLJ_RS09675	353.4241723	0.157735147	0.109810193	1.436434477	0.150878748	0.222907454	WP_007051834.1	WP_007051834.1	NAD-dependent protein deacetylase
251	BLLJ_RS01300	1682.071467	0.156820167	0.10250265	1.529913288	0.126038194	0.190739119	WP_007051482.1	WP_007051482.1	F0F1 ATP synthase subunit B
1275	BLLJ_RS06605	681.4942445	0.156462066	0.093767439	1.66861831	0.095193048	0.149699997	WP_003841352.1	serA	phosphoglycerate dehydrogenase
829	BLLJ_RS04250	134.4589195	0.156039967	0.117763364	1.325029805	0.185161266	0.261915569	WP_007056272.1	WP_007056272.1	HAD family phosphatase
28	BLLJ_RS00150	179.1278393	0.15602155	0.121920058	1.279703704	0.200649361	0.278711793	WP_014485985.1	WP_014485985.1	FAD-dependent oxidoreductase
369	BLLJ_RS01925	201.4387967	0.155546181	0.193984202	0.801849737	0.422639884	0.510877553	NA	NA	glycosyltransferase family 2 protein
1919	BLLJ_RS09955	1299.207611	0.15371926	0.092415493	1.663349465	0.096242503	0.151103864	WP_008783052.1	WP_008783052.1	hypothetical protein
1263	BLLJ_RS06545	173.4807025	0.152503627	0.144577147	1.054825268	0.291505246	0.376943068	WP_013410730.1	murC	UDP-N-acetylmuramate--L-alanine ligase
866	BLLJ_RS04445	417.6386735	0.152444673	0.098788246	1.543145871	0.122795387	0.186563835	WP_003809302.1	hisG	ATP phosphoribosyltransferase
475	BLLJ_RS02445	930.0221527	0.152403802	0.118474205	1.286388058	0.198307664	0.277388139	WP_010081104.1	WP_010081104.1	hypothetical protein
208	BLLJ_RS01080	560.077362	0.152275201	0.119929677	1.269704083	0.204190058	0.282004607	WP_007054735.1	WP_007054735.1	sugar ABC transporter permease
547	BLLJ_RS02815	241.2420355	0.15174183	0.136625756	1.110638538	0.266723968	0.349350414	WP_011068282.1	WP_011068282.1	dipeptidase
1291	BLLJ_RS06690	102.2097267	0.151653015	0.174699506	0.868079241	0.385350954	0.474429528	WP_003830414.1	hisH	imidazole glycerol phosphate synthase subunit HisH
844	BLLJ_RS04330	185.6968423	0.151447892	0.120062257	1.261411334	0.207160687	0.284882885	WP_007054239.1	WP_007054239.1	NUDIX hydrolase
5	BLLJ_RS00025	490.6925263	0.151122639	0.117688185	1.284093552	0.199109224	0.277773215	WP_003827872.1	gyrB	DNA topoisomerase (ATP-hydrolyzing) subunit B
1078	BLLJ_RS05580	143.2893	0.15102923	0.1325651	1.139283493	0.254584931	0.337346905	WP_014485623.1	ruvB	Holliday junction branch migration DNA helicase RuvB
1852	BLLJ_RS09590	987.6957583	0.147032814	0.098640367	1.490594763	0.13606792	0.203679309	WP_015713927.1	WP_015713927.1	LacI family transcriptional regulator
1348	BLLJ_RS07000	1232.596687	0.146803892	0.10532075	1.393874354	0.16335555	0.237339488	WP_013410460.1	WP_013410460.1	phosphotransferase
685	BLLJ_RS03540	27.18650007	0.145085305	0.323683651	0.448231799	0.653985915	0.71968313	WP_013140575.1	WP_013140575.1	YraN family protein
1157	BLLJ_RS06015	3482.14616	0.143870381	0.107600304	1.337081542	0.181196021	0.257439889	WP_007055961.1	WP_007055961.1	bifunctional (p)ppGpp synthetase/guanosine-3',5'-bis(diphosphate) 3'-pyrophosphohydrolase
837	BLLJ_RS11130	59.35645882	0.143011738	0.18705978	0.764524249	0.444554892	0.532361386	WP_007052245.1	WP_007052245.1	hypothetical protein
1468	BLLJ_RS07610	227.4949144	0.142910347	0.110267229	1.296036449	0.194962928	0.2731748	WP_014485445.1	fmt	methionyl-tRNA formyltransferase
1514	BLLJ_RS07835	133.4125143	0.142857993	0.137478279	1.039131373	0.298743642	0.384241322	WP_013141191.1	WP_013141191.1	aminotransferase class I/II-fold pyridoxal phosphate-dependent enzyme
1106	BLLJ_RS05745	182.8934284	0.138934878	0.123698092	1.123177217	0.261362237	0.344433624	WP_015713652.1	WP_015713652.1	hypothetical protein
1373	BLLJ_RS07125	630.6571624	0.13891674	0.099797426	1.391987214	0.16392627	0.237631465	WP_007053263.1	nusB	transcription antitermination factor NusB
1205	BLLJ_RS06260	131.1556813	0.138640756	0.140507243	0.986716084	0.323781843	0.410962076	WP_003830626.1	WP_003830626.1	exodeoxyribonuclease III
1789	BLLJ_RS09265	197.2416136	0.137587251	0.2122802	0.648139821	0.516894521	0.594968738	NA	NA	LicD family protein
1031	BLLJ_RS05340	4.567701107	0.137359124	0.591218801	0.232332132	0.816280057	0.856250245	WP_014484830.1	WP_014484830.1	hypothetical protein
1737	BLLJ_RS09010	444.8468738	0.137191164	0.167131791	0.820856181	0.411728193	0.500511952	WP_012578525.1	secE	preprotein translocase subunit SecE
598	BLLJ_RS03065	143.6246553	0.137005135	0.144687077	0.946906511	0.34368642	0.432524424	WP_015512298.1	WP_015512298.1	septum formation initiator family protein
1841	BLLJ_RS09535	203.1049551	0.136837172	0.107526573	1.272589353	0.203163799	0.281191532	WP_011068639.1	WP_011068639.1	amino acid permease
1038	BLLJ_RS05375	196.1539646	0.135754742	0.124544214	1.090012433	0.275707667	0.36013847	NA	NA	Fic family protein
93	BLLJ_RS00480	233.4115171	0.135416998	0.119209859	1.135954691	0.255975528	0.338956605	WP_013410455.1	WP_013410455.1	FAD-dependent oxidoreductase
494	BLLJ_RS02540	1050.535124	0.134520029	0.103763734	1.296406985	0.194835307	0.2731748	WP_007057681.1	WP_007057681.1	adenosylhomocysteinase
1498	BLLJ_RS07755	339.6533933	0.134135519	0.097423743	1.376825767	0.168566122	0.243807565	WP_004220875.1	WP_004220875.1	glutamate-cysteine ligase family protein
1255	BLLJ_RS06505	2080.403513	0.133006577	0.16002874	0.831141811	0.405893522	0.495372272	WP_007052560.1	WP_007052560.1	ROK family transcriptional regulator
867	BLLJ_RS04450	350.2850887	0.132516318	0.12437075	1.065494246	0.286652328	0.371664888	WP_013582576.1	WP_013582576.1	CDP-alcohol phosphatidyltransferase family protein
810	BLLJ_RS04160	437.8298854	0.130922331	0.125942752	1.03953843	0.298554395	0.384241322	WP_015512234.1	WP_015512234.1	alpha/beta hydrolase
1422	BLLJ_RS07370	118.0624077	0.130775852	0.145408943	0.899365943	0.368457774	0.456404497	WP_007053211.1	WP_007053211.1	ABC transporter permease subunit
352	BLLJ_RS01840	706.347203	0.129059739	0.102935226	1.253795649	0.209916291	0.287646489	WP_007054844.1	WP_007054844.1	glycoside-pentoside-hexuronide (GPH):cation symporter
1187	BLLJ_RS06170	130.6102378	0.128616501	0.141204659	0.910851684	0.362373526	0.45016505	WP_012577307.1	miaA	tRNA (adenosine(37)-N6)-dimethylallyltransferase MiaA
76	BLLJ_RS10810	13.42452803	0.128553248	0.389239148	0.330268034	0.741197444	0.793840223	WP_019727670.1	WP_019727670.1	flavin-nucleotide-binding protein
591	BLLJ_RS03030	248.1244648	0.126985943	0.104357268	1.216838512	0.223665664	0.303254149	WP_007057367.1	WP_007057367.1	glycoside hydrolase family 3 protein
1258	BLLJ_RS06520	655.1970934	0.126910639	0.187422751	0.677135718	0.498319848	0.579819353	WP_003817038.1	WP_003817038.1	MFS transporter
199	BLLJ_RS01030	93.80333008	0.126871443	0.140730861	0.901518272	0.367312823	0.45561792	WP_015713250.1	WP_015713250.1	nucleotidyltransferase domain-containing protein
1676	BLLJ_RS08675	200.1618175	0.126671482	0.110527995	1.146057901	0.251771195	0.333847912	WP_007053030.1	WP_007053030.1	YwiC-like family protein
1576	BLLJ_RS08160	185.958228	0.12657661	0.148590692	0.851847504	0.394298736	0.484208894	WP_011068786.1	WP_011068786.1	hypothetical protein
1370	BLLJ_RS07110	565.1128169	0.125541941	0.099903377	1.256633609	0.208886339	0.286642606	WP_007053266.1	pyrF	orotidine-5'-phosphate decarboxylase
1072	BLLJ_RS05550	907.9998185	0.125182564	0.096761072	1.293728578	0.19575919	0.274091299	WP_015438808.1	purH	bifunctional phosphoribosylaminoimidazolecarboxamide formyltransferase/IMP cyclohydrolase
294	BLLJ_RS01535	104.4875511	0.12384741	0.149985955	0.825726715	0.408959134	0.498087941	WP_007051437.1	WP_007051437.1	response regulator transcription factor
978	BLLJ_RS05070	5.629427029	0.123477662	0.645756133	0.191214076	0.848357876	0.883648831	WP_012577590.1	WP_012577590.1	hypothetical protein
741	BLLJ_RS03825	228.8284561	0.121446869	0.126544918	0.959713518	0.337199418	0.424915345	WP_013140639.1	aroC	chorismate synthase
1869	BLLJ_RS09700	275.1295747	0.121166737	0.147273206	0.82273443	0.410659032	0.499842559	WP_003843084.1	WP_003843084.1	carbohydrate ABC transporter permease
1451	BLLJ_RS07520	73.03500478	0.119850837	0.205651365	0.58278649	0.560037041	0.631666918	WP_014484678.1	WP_014484678.1	DUF6466 family protein
1563	BLLJ_RS08090	829.4919271	0.119836923	0.136944241	0.875078221	0.381531347	0.470327645	WP_007055313.1	WP_007055313.1	ROK family transcriptional regulator
1081	BLLJ_RS05595	1756.65001	0.119225528	0.115291076	1.034126253	0.301077145	0.38698449	WP_003809285.1	WP_003809285.1	YebC/PmpR family DNA-binding transcriptional regulator
576	BLLJ_RS02950	82.96358807	0.117378526	0.139099611	0.843845102	0.398755968	0.488748574	WP_007051149.1	WP_007051149.1	TrkA family potassium uptake protein
437	BLLJ_RS02255	1031.117584	0.117122382	0.09422639	1.242989166	0.213871826	0.292313096	WP_015512347.1	WP_015512347.1	LacI family DNA-binding transcriptional regulator
1705	BLLJ_RS08835	4039.076188	0.116710969	0.120004736	0.972553025	0.330775499	0.418461393	WP_014697278.1	rplL	50S ribosomal protein L7/L12
1256	BLLJ_RS06510	1976.638402	0.116386382	0.276634558	0.420722497	0.673957731	0.737033753	WP_011067996.1	WP_011067996.1	carbohydrate kinase
61	BLLJ_RS00315	205.2383566	0.115929766	0.131495796	0.881623363	0.377980517	0.466547014	WP_013139992.1	WP_013139992.1	FHA domain-containing protein
281	BLLJ_RS01470	503.8586068	0.115823744	0.122681574	0.944100574	0.345118256	0.433760103	WP_011068431.1	WP_011068431.1	ATP-dependent DNA helicase RecG
1142	BLLJ_RS05940	596.2253726	0.115196366	0.092688315	1.242835906	0.213928308	0.292313096	WP_011068058.1	leuS	leucine--tRNA ligase
370	BLLJ_RS01930	264.0424715	0.114547958	0.197497089	0.579998209	0.561915825	0.633181596	NA	NA	hypothetical protein
1344	BLLJ_RS06980	309.7590805	0.114254487	0.139948473	0.816403958	0.414269133	0.502966555	WP_003812151.1	WP_003812151.1	DUF3052 domain-containing protein
1261	BLLJ_RS06535	275.9401781	0.113538776	0.139781101	0.812261279	0.416641724	0.504576158	WP_014485528.1	WP_014485528.1	macro domain-containing protein
1065	BLLJ_RS05515	130.6208293	0.113072504	0.173853848	0.650388278	0.515441447	0.593650604	WP_007052870.1	WP_007052870.1	hypothetical protein
970	BLLJ_RS05030	6.910697281	0.111798708	0.537544096	0.207980533	0.835244167	0.871873717	WP_012577596.1	WP_012577596.1	hypothetical protein
615	BLLJ_RS03160	787.6168224	0.111193496	0.08997152	1.235874365	0.216505267	0.294702024	WP_013410997.1	WP_013410997.1	HAD-IIB family hydrolase
579	BLLJ_RS02965	217.1038835	0.108712133	0.117002492	0.929143742	0.352814598	0.440846756	WP_007051146.1	recN	DNA repair protein RecN
626	BLLJ_RS03215	306.7122467	0.10868276	0.12059529	0.901218941	0.367471922	0.45561792	WP_013140514.1	WP_013140514.1	bifunctional methylenetetrahydrofolate dehydrogenase/methenyltetrahydrofolate cyclohydrolase
1483	BLLJ_RS07675	300.9097905	0.108307319	0.20833056	0.519882052	0.603145786	0.672954326	WP_013141153.1	WP_013141153.1	hypothetical protein
1780	BLLJ_RS09225	451.9785508	0.107230871	0.091172387	1.176133203	0.239541652	0.320719656	WP_007057478.1	WP_007057478.1	glycosyltransferase
946	BLLJ_RS04815	1.024874529	0.106131353	1.418108314	0.074840089	0.940341945	0.954199615	NA	NA	hypothetical protein
771	BLLJ_RS03980	406.8012904	0.10404605	0.110335574	0.942996403	0.345682743	0.434181507	WP_007055521.1	lepA	translation elongation factor 4
1424	BLLJ_RS07380	247.4725202	0.103596136	0.15129819	0.684714975	0.493523798	0.576325792	WP_015511968.1	WP_015511968.1	amino acid ABC transporter ATP-binding protein
1447	BLLJ_RS07500	135.5673974	0.103497166	0.14712401	0.703468901	0.481763581	0.5674039	WP_008782714.1	WP_008782714.1	DUF58 domain-containing protein
322	BLLJ_RS01675	684.853054	0.101795926	0.090564883	1.124011011	0.261008355	0.344367179	WP_019727820.1	WP_019727820.1	aldo/keto reductase
1703	BLLJ_RS08825	3882.027173	0.10002613	0.086866265	1.15149569	0.249528368	0.331329678	WP_007053004.1	WP_007053004.1	helicase
1136	BLLJ_RS11145	99.9205261	0.099754987	0.135877261	0.734155123	0.462854201	0.550853642	WP_010080741.1	tsaB	tRNA (adenosine(37)-N6)-threonylcarbamoyltransferase complex dimerization subunit type 1 TsaB
249	BLLJ_RS01290	1539.6852	0.099523319	0.082434154	1.207306861	0.227313989	0.307336165	WP_012576738.1	atpB	F0F1 ATP synthase subunit A
1461	BLLJ_RS07575	796.1645311	0.099336206	0.141810084	0.700487606	0.483622842	0.569039787	WP_014483529.1	WP_014483529.1	inositol monophosphatase family protein
1639	BLLJ_RS08490	774.5013473	0.09930931	0.102083856	0.972820908	0.330642319	0.418461393	WP_007052305.1	nusA	transcription termination factor NusA
871	BLLJ_RS04470	1189.784253	0.098010277	0.087219734	1.123716762	0.261133203	0.344367179	WP_007055762.1	WP_007055762.1	FHA domain-containing protein
720	BLLJ_RS03720	206.1982509	0.097565761	0.106715252	0.914262577	0.36057889	0.448513612	WP_016463200.1	WP_016463200.1	isochorismatase family protein
1471	BLLJ_RS07625	404.4822453	0.097119892	0.085630057	1.134179927	0.256719082	0.339707887	WP_013410376.1	metK	methionine adenosyltransferase
825	BLLJ_RS04235	831.7027658	0.096951202	0.111670259	0.868191789	0.385289349	0.474429528	WP_003829319.1	pyrE	orotate phosphoribosyltransferase
113	BLLJ_RS00585	312.9058712	0.096656589	0.089844037	1.075826412	0.282004897	0.366402474	WP_008783497.1	WP_008783497.1	LacI family transcriptional regulator
253	BLLJ_RS01310	2771.014396	0.096130235	0.095418702	1.00745695	0.313715235	0.400558261	WP_012576742.1	atpA	F0F1 ATP synthase subunit alpha
1596	BLLJ_RS08275	584.9925979	0.09557196	0.166549537	0.573835036	0.566079437	0.6367568	WP_014485354.1	serC	phosphoserine transaminase
845	BLLJ_RS04335	31.68138609	0.095393649	0.205257467	0.464751177	0.642109655	0.707825852	WP_012471871.1	WP_012471871.1	amidohydrolase like protein
1139	BLLJ_RS05925	1314.09847	0.095174418	0.139364303	0.682918192	0.494658538	0.576814227	WP_015713658.1	WP_015713658.1	amidohydrolase family protein
1259	BLLJ_RS06525	65.55133961	0.091962546	0.157565085	0.583647995	0.559457162	0.631518389	WP_003829561.1	dtd	D-aminoacyl-tRNA deacylase
554	BLLJ_RS02850	113.0789098	0.090554216	0.142730714	0.634440993	0.525793064	0.604071466	WP_012578168.1	WP_012578168.1	hypothetical protein
1800	BLLJ_RS09320	1061.322711	0.090485178	0.077405701	1.168973052	0.242414489	0.323891292	WP_012472114.1	rfbB	dTDP-glucose 4,6-dehydratase
788	BLLJ_RS04065	517.8301822	0.08977482	0.134655001	0.66670246	0.504962207	0.585780467	WP_014485690.1	WP_014485690.1	ATP-binding cassette domain-containing protein
386	BLLJ_RS02005	687.4970262	0.088765468	0.083700985	1.06050685	0.288914075	0.374094249	WP_007051337.1	WP_007051337.1	DUF2183 domain-containing protein
210	BLLJ_RS01090	659.330565	0.087386784	0.113276158	0.771449051	0.44044081	0.52874837	WP_011068480.1	hypBA1	beta-L-arabinofuranosidase
493	BLLJ_RS02535	788.015753	0.086242374	0.074868404	1.15191949	0.249354159	0.331326546	WP_007051223.1	WP_007051223.1	amidohydrolase family protein
992	BLLJ_RS05140	17.31189088	0.0858293	0.308271737	0.278420918	0.780689264	0.827925688	WP_018142943.1	WP_018142943.1	hypothetical protein
412	BLLJ_RS02135	1307.37931	0.084677498	0.089174093	0.949575101	0.342328195	0.431096512	WP_011068347.1	WP_011068347.1	PD-(D/E)XK nuclease family protein
902	BLLJ_RS04615	8.489520027	0.084194954	0.434741344	0.193666774	0.84643681	0.882124416	NA	NA	hypothetical protein
1374	BLLJ_RS07130	1502.184931	0.081513321	0.113840798	0.716029069	0.4739734	0.560282474	WP_007056944.1	efp	elongation factor P
217	BLLJ_RS01125	1434.164268	0.079451599	0.098587858	0.805896389	0.420302593	0.508690145	WP_011068475.1	WP_011068475.1	single-stranded DNA-binding protein
476	BLLJ_RS02450	608.0487095	0.079248981	0.111663731	0.709711024	0.477883354	0.564496861	WP_019727897.1	WP_019727897.1	ABC transporter permease
1731	BLLJ_RS08965	456.3340449	0.07883551	0.129975635	0.606540682	0.544155776	0.617926235	WP_007053763.1	WP_007053763.1	helix-turn-helix domain-containing protein
1744	BLLJ_RS09050	524.2200922	0.073833778	0.111798704	0.660417121	0.508986188	0.589384607	WP_003829771.1	dapE	succinyl-diaminopimelate desuccinylase
1577	BLLJ_RS08165	298.200508	0.073574267	0.10743955	0.684796868	0.493472112	0.576325792	WP_013582910.1	WP_013582910.1	ABC transporter ATP-binding protein
877	BLLJ_RS04500	9.318277748	0.073342075	0.397696012	0.184417427	0.853686	0.887759767	NA	NA	hypothetical protein
171	BLLJ_RS11240	13.80598072	0.073171098	0.327117148	0.223684689	0.82300266	0.861895236	WP_007054707.1	WP_007054707.1	hypothetical protein
98	BLLJ_RS10825	228.7002048	0.072631231	0.111640847	0.650579359	0.515318058	0.593650604	WP_013410451.1	WP_013410451.1	CrcB family protein
496	BLLJ_RS02550	12.02265673	0.072513578	0.381057674	0.190295545	0.849077544	0.883920899	WP_007056345.1	WP_007056345.1	hypothetical protein
1609	BLLJ_RS08345	564.5583655	0.072422823	0.100359899	0.721631087	0.470521321	0.55654301	WP_012578431.1	WP_012578431.1	ATP-binding protein
849	BLLJ_RS04360	300.271081	0.07233786	0.119654243	0.604557418	0.545473107	0.618994792	WP_011068121.1	WP_011068121.1	Abi family protein
1821	BLLJ_RS09425	97.47502199	0.072297771	0.163686034	0.441685639	0.658716703	0.724475644	WP_007052925.1	WP_007052925.1	glycoside hydrolase family 127 protein
1159	BLLJ_RS06025	687.1998972	0.07186005	0.109142667	0.658404745	0.510278087	0.589464441	WP_003830675.1	WP_003830675.1	DUF4193 domain-containing protein
1118	BLLJ_RS05805	34.49104458	0.071703113	0.237511542	0.301893173	0.7627335	0.812010044	WP_007052762.1	hisI	phosphoribosyl-AMP cyclohydrolase
931	BLLJ_RS10025	63.88587908	0.071473612	0.188177528	0.379820124	0.704078943	0.762273104	NA	NA	TPM domain-containing protein
190	BLLJ_RS00980	198.944192	0.071394438	0.125660814	0.568151965	0.569931785	0.640716316	WP_014485919.1	WP_014485919.1	6-phosphogluconolactonase
1733	BLLJ_RS08975	411.5300964	0.069333958	0.101594594	0.682457159	0.494949923	0.576814227	WP_015713880.1	WP_015713880.1	helix-turn-helix domain-containing protein
1138	BLLJ_RS05920	147.2858222	0.069287719	0.123865378	0.559379224	0.575902937	0.646298523	WP_003829531.1	holA	DNA polymerase III subunit delta
502	BLLJ_RS02580	230.4552341	0.067333841	0.100618636	0.669198504	0.503368861	0.58463564	WP_007053651.1	WP_007053651.1	alpha/beta hydrolase
260	BLLJ_RS01345	1100.408636	0.06688461	0.071576885	0.934444275	0.350074768	0.438275424	WP_015713268.1	WP_015713268.1	hypothetical protein
1736	BLLJ_RS09005	1562.141061	0.066532143	0.112328786	0.592298249	0.553650888	0.626390511	WP_007054201.1	nusG	transcription termination/antitermination protein NusG
553	BLLJ_RS02845	425.3110972	0.065974368	0.091063198	0.72448991	0.468765019	0.556172555	WP_019727951.1	pheT	phenylalanine--tRNA ligase subunit beta
695	BLLJ_RS03590	334.3147451	0.065534455	0.09996052	0.655603387	0.512079346	0.590837211	WP_007052084.1	WP_007052084.1	YccF domain-containing protein
376	BLLJ_RS01955	83.07993123	0.065136847	0.17721182	0.367564911	0.713197683	0.770258397	WP_013582398.1	WP_013582398.1	protein tyrosine phosphatase
1594	BLLJ_RS08265	976.7069172	0.064096122	0.10568938	0.606457542	0.544210968	0.617926235	WP_013141260.1	WP_013141260.1	NlpC/P60 family protein
1812	BLLJ_RS09380	350.915683	0.063552839	0.104428507	0.60857749	0.542804529	0.617420136	WP_007052901.1	WP_007052901.1	class II glutamine amidotransferase
822	BLLJ_RS04220	102.8899841	0.063527368	0.125907736	0.504554919	0.61387148	0.682158048	WP_003829316.1	pyrF	orotidine-5'-phosphate decarboxylase
1234	BLLJ_RS06400	105.2217765	0.062627154	0.133201959	0.470166916	0.638235769	0.70436094	WP_014484731.1	ybaK	Cys-tRNA(Pro) deacylase
1521	BLLJ_RS07870	416.3342352	0.062425685	0.135412992	0.461002182	0.64479704	0.709976409	WP_007052463.1	dapD	2,3,4,5-tetrahydropyridine-2,6-dicarboxylate N-succinyltransferase
1601	BLLJ_RS08300	77.99711712	0.061831475	0.158062923	0.391182659	0.695662225	0.754775897	WP_007052346.1	menA	1,4-dihydroxy-2-naphthoate octaprenyltransferase
1564	BLLJ_RS08095	327.9612654	0.061705637	0.127989011	0.482116678	0.629723063	0.69816335	WP_012472194.1	WP_012472194.1	ATP-binding cassette domain-containing protein
703	BLLJ_RS03635	346.9101797	0.060204562	0.091367909	0.658924598	0.509944189	0.589431893	WP_013410952.1	WP_013410952.1	helix-turn-helix domain-containing protein
1763	BLLJ_RS09145	743.3845348	0.059590057	0.084081313	0.708719396	0.478498626	0.564496861	WP_013582952.1	WP_013582952.1	metallophosphoesterase family protein
1599	BLLJ_RS08290	2346.911366	0.059320917	0.085332864	0.695170823	0.486948255	0.570721116	WP_012578414.1	phoU	phosphate signaling complex protein PhoU
501	BLLJ_RS02575	112.4294409	0.05885088	0.150082824	0.392122685	0.694967567	0.754446773	WP_012578220.1	WP_012578220.1	hypothetical protein
1235	BLLJ_RS06405	292.4129076	0.05867456	0.107814953	0.544215416	0.586293245	0.657193823	WP_014485537.1	WP_014485537.1	4-hydroxy-3-methylbut-2-enyl diphosphate reductase
1469	BLLJ_RS07615	417.6124088	0.058038661	0.091320327	0.635550298	0.525069574	0.603657804	WP_012578399.1	ilvD	dihydroxy-acid dehydratase
474	BLLJ_RS02440	803.9109599	0.056055703	0.092967043	0.602963172	0.546533189	0.619832935	WP_007051244.1	WP_007051244.1	ABC transporter ATP-binding protein
161	BLLJ_RS00815	922.9080317	0.053558022	0.115611666	0.463257934	0.643179494	0.708600037	WP_019727717.1	WP_019727717.1	phenylpyruvate tautomerase MIF-related protein
418	BLLJ_RS02165	668.3527669	0.052246353	0.097943696	0.533432519	0.593734212	0.663605542	WP_007053722.1	pepN	aminopeptidase N
1044	BLLJ_RS05410	64.75421418	0.052091176	0.204699217	0.254476675	0.799127322	0.84100299	WP_013582748.1	WP_013582748.1	hypothetical protein
375	BLLJ_RS01950	1397.197319	0.050737136	0.101453729	0.500101245	0.61700379	0.68524384	WP_007055289.1	WP_007055289.1	hypothetical protein
850	BLLJ_RS04365	164.4021518	0.048703806	0.132953641	0.366321713	0.714125029	0.770471772	WP_003829403.1	WP_003829403.1	hypothetical protein
226	BLLJ_RS01175	222.1171898	0.04755847	0.118589031	0.401035999	0.68839362	0.749420045	WP_003828139.1	WP_003828139.1	orotate phosphoribosyltransferase
406	BLLJ_RS02105	458.114858	0.047253494	0.080938292	0.583821233	0.559340591	0.631518389	WP_010080837.1	WP_010080837.1	serine/threonine-protein phosphatase
497	BLLJ_RS02555	122.2726473	0.046078478	0.134845664	0.341712711	0.732567105	0.786992117	WP_007051219.1	WP_007051219.1	aldo/keto reductase family protein
1064	BLLJ_RS05510	299.6025346	0.045552672	0.123108659	0.370020047	0.711367554	0.768787356	WP_007054274.1	WP_007054274.1	DEAD/DEAH box helicase
1207	BLLJ_RS06270	107.8693254	0.044953863	0.141277111	0.318196367	0.750335988	0.800579848	WP_016462767.1	WP_016462767.1	ABC transporter permease
454	BLLJ_RS02340	859.4007209	0.044819151	0.107986685	0.415043308	0.6781102	0.740734541	WP_007056447.1	WP_007056447.1	L,D-transpeptidase family protein
1188	BLLJ_RS06175	166.1498179	0.044129934	0.110207641	0.400425359	0.688843249	0.749486334	WP_007052635.1	miaB	tRNA (N6-isopentenyl adenosine(37)-C2)-methylthiotransferase MiaB
1455	BLLJ_RS07545	220.7395714	0.042148386	0.10055631	0.41915208	0.675104991	0.737869854	WP_013141134.1	WP_013141134.1	ECF transporter S component
259	BLLJ_RS01340	1317.087603	0.040911879	0.070698518	0.578680858	0.562804534	0.633812583	WP_007051474.1	WP_007051474.1	hypothetical protein
358	BLLJ_RS01875	568.8055051	0.040761287	0.085349149	0.477582815	0.632947164	0.701334559	WP_007057838.1	WP_007057838.1	multidrug efflux MFS transporter
618	BLLJ_RS03175	217.1563042	0.039066765	0.147941206	0.264069529	0.791726343	0.836868634	WP_007053568.1	WP_007053568.1	HAMP domain-containing histidine kinase
373	BLLJ_RS01945	288.3532879	0.03830617	0.124153702	0.308538287	0.757672771	0.807960787	WP_012578386.1	WP_012578386.1	ATP-binding protein
1288	BLLJ_RS06675	694.5375019	0.036059457	0.13952013	0.258453433	0.796056983	0.839452528	WP_003825787.1	glnA	type I glutamate--ammonia ligase
1914	BLLJ_RS09930	744.2268742	0.035725398	0.095781504	0.372988478	0.70915702	0.76682823	WP_007051792.1	WP_007051792.1	LytR C-terminal domain-containing protein
1253	BLLJ_RS06495	901.8328085	0.034965063	0.080668713	0.433440199	0.664695002	0.729801802	WP_015512128.1	WP_015512128.1	ROK family transcriptional regulator
1833	BLLJ_RS09495	52.42529259	0.034665649	0.209066105	0.165811907	0.868304976	0.900533617	WP_014485246.1	WP_014485246.1	DNA damage-inducible protein
33	BLLJ_RS00180	68.9728265	0.034479154	0.169246908	0.203721026	0.83857151	0.874873307	NA	NA	hypothetical protein
1742	BLLJ_RS09040	2572.415118	0.034474358	0.134689422	0.255954456	0.797986005	0.840260523	WP_014484324.1	rplU	50S ribosomal protein L21
1212	BLLJ_RS06295	151.1303955	0.033904913	0.147408187	0.23000699	0.818086338	0.857212207	WP_007055254.1	WP_007055254.1	prephenate dehydrogenase/arogenate dehydrogenase family protein
1395	BLLJ_RS07235	214.3761573	0.032719804	0.114458744	0.285865484	0.774981151	0.823393042	WP_007054004.1	WP_007054004.1	pyridoxal phosphate-dependent aminotransferase
1488	BLLJ_RS07700	266.3574701	0.032214208	0.12710762	0.253440411	0.799927903	0.84138625	WP_014485431.1	WP_014485431.1	substrate-binding domain-containing protein
492	BLLJ_RS02530	331.1037227	0.031955148	0.099218193	0.322069442	0.747400087	0.798330952	WP_007051224.1	WP_007051224.1	cupin domain-containing protein
639	BLLJ_RS03290	177.8539071	0.030911083	0.113366159	0.272665873	0.785110071	0.831846192	WP_008782809.1	WP_008782809.1	hypothetical protein
727	BLLJ_RS03755	680.7330172	0.030469109	0.116172914	0.262273781	0.793110375	0.837413364	WP_014483815.1	WP_014483815.1	xanthine phosphoribosyltransferase
1172	BLLJ_RS06090	725.6029409	0.030064703	0.112223713	0.267899733	0.788776499	0.834665802	WP_007058769.1	WP_007058769.1	1-acyl-sn-glycerol-3-phosphate acyltransferase
290	BLLJ_RS01515	301.5615722	0.026392129	0.105379875	0.250447523	0.802241282	0.842899832	WP_007051442.1	WP_007051442.1	3-deoxy-7-phosphoheptulonate synthase
701	BLLJ_RS03625	23.24739117	0.02572221	0.245760793	0.104663603	0.916642744	0.937188991	WP_013140597.1	WP_013140597.1	hypothetical protein
239	BLLJ_RS01240	307.1125072	0.025466413	0.106455777	0.239220584	0.810934542	0.851106041	WP_010081038.1	WP_010081038.1	ABC transporter substrate-binding protein
1883	BLLJ_RS09765	43.46505494	0.024156487	0.179128036	0.134855979	0.892725746	0.919431217	WP_007054620.1	WP_007054620.1	sulfite exporter TauE/SafE family protein
805	BLLJ_RS04130	41.16362765	0.024000516	0.219748421	0.109218149	0.913029466	0.935545503	WP_013582551.1	WP_013582551.1	hypothetical protein
544	BLLJ_RS02800	1493.634099	0.023480584	0.087461087	0.268468929	0.788338388	0.834660303	WP_012578178.1	WP_012578178.1	DUF4191 domain-containing protein
1706	BLLJ_RS08840	6072.557357	0.02251599	0.106880901	0.210664297	0.833149236	0.870629663	WP_003807864.1	rplJ	50S ribosomal protein L10
630	BLLJ_RS03235	275.2663863	0.022158192	0.130501806	0.169792226	0.865173541	0.898252336	WP_013140518.1	WP_013140518.1	TerC family protein
1294	BLLJ_RS06705	200.0303784	0.02029592	0.157619015	0.12876568	0.897543063	0.922913614	WP_007052518.1	WP_007052518.1	histidinol-phosphate transaminase
1071	BLLJ_RS10450	115.6787625	0.019080215	0.173024904	0.110274387	0.912191769	0.935545503	WP_012471861.1	WP_012471861.1	hypothetical protein
789	BLLJ_RS04070	220.1125249	0.017196999	0.116462452	0.147661319	0.88261006	0.911447346	WP_013582540.1	WP_013582540.1	Cof-type HAD-IIB family hydrolase
1777	BLLJ_RS09210	3479.644893	0.016230983	0.149786729	0.10836062	0.913709638	0.935545503	WP_007058789.1	WP_007058789.1	DUF4854 domain-containing protein
141	BLLJ_RS00725	116.1610688	0.015032169	0.138387537	0.108623719	0.913500947	0.935545503	WP_003828006.1	recR	recombination mediator RecR
1079	BLLJ_RS05585	140.7960232	0.014433401	0.135881257	0.106220691	0.915407255	0.936786193	WP_016462957.1	ruvA	Holliday junction branch migration protein RuvA
551	BLLJ_RS02835	96.17044928	0.014351415	0.137334907	0.104499396	0.916773048	0.937188991	WP_012578171.1	WP_012578171.1	RNA methyltransferase
889	BLLJ_RS04555	1652.500695	0.013688886	0.103771012	0.131914352	0.895052036	0.921334931	WP_007058380.1	WP_007058380.1	class I SAM-dependent DNA methyltransferase
72	BLLJ_RS11355	104.4666373	0.013386733	0.147205413	0.090939139	0.927540951	0.945689557	WP_013140001.1	WP_013140001.1	hypothetical protein
432	BLLJ_RS02235	488.7194194	0.012752538	0.084848169	0.150298331	0.88052925	0.91027367	WP_015438517.1	WP_015438517.1	amino acid ABC transporter permease
1783	BLLJ_RS09235	226.3489846	0.011109133	0.285309443	0.038937139	0.968940506	0.976472265	NA	NA	hypothetical protein
1575	BLLJ_RS08155	237.3073394	0.010608404	0.097574417	0.108721167	0.913423653	0.935545503	WP_007052375.1	dacB	D-alanyl-D-alanine carboxypeptidase/D-alanyl-D-alanine-endopeptidase
596	BLLJ_RS03055	116.0106768	0.009437229	0.124715956	0.075669777	0.939681822	0.954031886	WP_010080784.1	WP_010080784.1	aldo/keto reductase
216	BLLJ_RS01120	1415.221907	0.008841241	0.109513402	0.08073205	0.935655048	0.951446695	WP_003828111.1	rpsF	30S ribosomal protein S6
1083	BLLJ_RS05605	648.5731348	0.008601515	0.102857306	0.083625703	0.93335403	0.950610972	WP_012577501.1	thrS	threonine--tRNA ligase
1251	BLLJ_RS06485	106.4342173	0.008430252	0.134878851	0.062502401	0.95016275	0.962645182	WP_012471799.1	WP_012471799.1	N-acetylglucosamine-6-phosphate deacetylase
935	BLLJ_RS04770	5.15122768	0.008339985	0.60318166	0.013826656	0.988968277	0.990509526	WP_012577613.1	WP_012577613.1	hypothetical protein
1382	BLLJ_RS07170	55.43593155	0.008122058	0.187609575	0.043292341	0.965468497	0.974057175	WP_012471762.1	WP_012471762.1	3-hydroxyacyl-CoA dehydrogenase family protein
1685	BLLJ_RS08720	196.0206702	0.007382407	0.12399442	0.059538217	0.952523427	0.964023709	WP_014485161.1	WP_014485161.1	D-2-hydroxyacid dehydrogenase family protein
652	BLLJ_RS03370	114.522088	0.007009223	0.182609009	0.038383773	0.969381699	0.976472265	NA	NA	hypothetical protein
1691	BLLJ_RS08755	299.3779915	0.005130587	0.099134535	0.051753779	0.958724886	0.969790965	WP_019727349.1	WP_019727349.1	amino acid permease
227	BLLJ_RS01180	111.2733725	0.003952502	0.171069977	0.023104595	0.981566841	0.98533758	WP_007051535.1	WP_007051535.1	RNA methyltransferase
255	BLLJ_RS01320	1642.017343	0.003774515	0.090160303	0.041864492	0.966606723	0.974695482	WP_007051478.1	atpD	F0F1 ATP synthase subunit beta
1646	BLLJ_RS08525	130.1372205	0.003527513	0.154293834	0.022862305	0.981760109	0.98533758	WP_003829910.1	truA	tRNA pseudouridine(38-40) synthase TruA
578	BLLJ_RS02960	342.6075842	0.002881939	0.109300563	0.0263671	0.978964536	0.983555823	WP_015713409.1	WP_015713409.1	NAD kinase
1788	BLLJ_RS09260	445.9183968	0.001372247	0.154679088	0.008871572	0.992921603	0.993436871	WP_011743783.1	WP_011743783.1	ABC transporter ATP-binding protein
271	BLLJ_RS01405	286.4923259	-0.001849398	0.107120468	-0.017264659	0.986225479	0.988275844	WP_003831456.1	WP_003831456.1	CPBP family intramembrane metalloprotease
442	BLLJ_RS02280	60.16973898	-0.001873588	0.195526448	-0.009582273	0.992354569	0.993385052	WP_013410312.1	WP_013410312.1	Intracellular exo-alpha-(1->5)-L-arabinofuranosidase
1302	BLLJ_RS06760	752.4440697	-0.002302241	0.085683991	-0.02686898	0.978564235	0.983555823	WP_008782645.1	dnaE	DNA polymerase III subunit alpha
1476	BLLJ_RS07640	655.9412048	-0.002670172	0.093642514	-0.028514531	0.977251779	0.983372354	WP_007054968.1	WP_007054968.1	type I restriction-modification system subunit M
926	BLLJ_RS04725	6.499927432	-0.003063875	0.486660223	-0.006295716	0.994976778	0.994976778	WP_006289637.1	WP_006289637.1	LemA family protein
97	BLLJ_RS00505	65.84891571	-0.003936255	0.18941196	-0.020781448	0.983419997	0.986439671	WP_019727677.1	WP_019727677.1	ClC family H(+)/Cl(-) exchange transporter
800	BLLJ_RS10355	78.63669043	-0.004082559	0.202077409	-0.020202947	0.983881477	0.986439671	NA	NA	helix-turn-helix domain-containing protein
21	BLLJ_RS00115	62.24990109	-0.007550215	0.167439653	-0.045092158	0.964033852	0.973628741	WP_012576485.1	WP_012576485.1	M48 family metallopeptidase
1798	BLLJ_RS09310	365.6795958	-0.007685538	0.092663843	-0.082939985	0.93389926	0.950664083	WP_007057477.1	WP_007057477.1	bifunctional dTDP-4-dehydrorhamnose 3,5-epimerase family protein/NAD(P)-dependent oxidoreductase
1134	BLLJ_RS05900	70.1726034	-0.00786217	0.172981731	-0.045450867	0.963747937	0.973628741	WP_003829524.1	tsaD	tRNA (adenosine(37)-N6)-threonylcarbamoyltransferase complex transferase subunit TsaD
1082	BLLJ_RS05600	250.5197109	-0.008068836	0.102191399	-0.078958077	0.937065969	0.952379119	WP_015512216.1	WP_015512216.1	HIT domain-containing protein
218	BLLJ_RS01130	548.8167944	-0.008425889	0.119995386	-0.07021844	0.944019797	0.957427759	WP_003833963.1	rpsR	30S ribosomal protein S18
248	BLLJ_RS01285	642.5613255	-0.008442542	0.087616399	-0.096358011	0.923236239	0.941798661	WP_007054763.1	metA	homoserine O-succinyltransferase
602	BLLJ_RS03090	404.4941585	-0.008754029	0.099408457	-0.088061214	0.929828024	0.947520311	WP_012578074.1	WP_012578074.1	L-serine ammonia-lyase
1704	BLLJ_RS08830	2061.039147	-0.00961549	0.068434682	-0.140506101	0.888260133	0.916300447	WP_012472142.1	WP_012472142.1	FHA domain-containing protein
765	BLLJ_RS03950	792.0253704	-0.009911242	0.099855463	-0.099255883	0.920935105	0.940446442	WP_015713462.1	WP_015713462.1	alpha/beta hydrolase
725	BLLJ_RS03745	88.48069353	-0.010096804	0.165848997	-0.060879502	0.951455175	0.963448307	WP_003829211.1	WP_003829211.1	helix-turn-helix transcriptional regulator
807	BLLJ_RS04140	20.19531168	-0.010458761	0.30377979	-0.034428757	0.972535252	0.979137319	WP_003844019.1	WP_003844019.1	ImmA/IrrE family metallo-endopeptidase
332	BLLJ_RS01740	1717.945428	-0.012838583	0.110046253	-0.116665331	0.907125264	0.931772781	WP_007054826.1	pgi	glucose-6-phosphate isomerase
640	BLLJ_RS03295	279.7487466	-0.013918691	0.108643353	-0.128113602	0.898059072	0.922951967	WP_013582494.1	aroA	3-phosphoshikimate 1-carboxyvinyltransferase
1262	BLLJ_RS06540	115.3090127	-0.014970342	0.152459364	-0.098192339	0.921779565	0.940810483	WP_007052552.1	WP_007052552.1	FtsQ-type POTRA domain-containing protein
66	BLLJ_RS00340	9.629372323	-0.016434034	0.37232869	-0.04413851	0.964793996	0.973886296	WP_014485971.1	WP_014485971.1	hypothetical protein
1368	BLLJ_RS07100	214.6997582	-0.017279131	0.125403631	-0.137788126	0.890407869	0.918024798	WP_007053268.1	WP_007053268.1	3'-5' exonuclease
721	BLLJ_RS03725	29.18135602	-0.017955242	0.221564912	-0.081038292	0.9354115	0.951446695	WP_007057296.1	WP_007057296.1	VOC family protein
682	BLLJ_RS03525	377.6783711	-0.018837596	0.092797879	-0.202995974	0.839138179	0.874991027	WP_012471917.1	WP_012471917.1	FAD-dependent oxidoreductase
138	BLLJ_RS00710	206.7238485	-0.018919784	0.115661684	-0.163578668	0.870062839	0.901386971	WP_013140069.1	WP_013140069.1	hypothetical protein
525	BLLJ_RS02695	165.9143538	-0.019055992	0.117339899	-0.162399934	0.870990923	0.901863856	WP_007058499.1	WP_007058499.1	ATP-binding cassette domain-containing protein
1741	BLLJ_RS09035	687.6691979	-0.019152932	0.140976698	-0.135858852	0.891932865	0.919105593	WP_007053061.1	rpmA	50S ribosomal protein L27
968	BLLJ_RS05020	3.362318284	-0.020586577	0.756203053	-0.02722361	0.978281385	0.983555823	NA	NA	hypothetical protein
399	BLLJ_RS02070	187.9610913	-0.022448537	0.139085528	-0.161400955	0.871777615	0.902193903	WP_007051323.1	WP_007051323.1	tRNA (cytidine(34)-2'-O)-methyltransferase
1574	BLLJ_RS08150	38.77926774	-0.023227171	0.208893159	-0.111191632	0.911464387	0.935545503	WP_011068788.1	tilS	tRNA lysidine(34) synthetase TilS
1811	BLLJ_RS09375	100.3609873	-0.023270076	0.145122504	-0.16034781	0.872607099	0.902567858	WP_012578617.1	WP_012578617.1	HD domain-containing protein
620	BLLJ_RS03185	3803.167164	-0.024587739	0.147209532	-0.167025456	0.867350019	0.900027361	WP_007053567.1	glgB	1,4-alpha-glucan branching protein GlgB
746	BLLJ_RS03850	473.2855715	-0.025674291	0.123248091	-0.208313905	0.834983875	0.871873717	WP_015713455.1	WP_015713455.1	L,D-transpeptidase
241	BLLJ_RS01250	459.8325552	-0.02678669	0.082615256	-0.324234181	0.745760746	0.797021462	WP_015512488.1	WP_015512488.1	response regulator transcription factor
1758	BLLJ_RS09120	1715.992014	-0.028036669	0.076368731	-0.367122362	0.713527748	0.770258397	WP_011068710.1	WP_011068710.1	FAD-dependent oxidoreductase
1619	BLLJ_RS08395	666.2629135	-0.028152677	0.085583515	-0.328949768	0.742193656	0.79408955	WP_018619634.1	serS	serine--tRNA ligase
291	BLLJ_RS01520	195.0238869	-0.028850352	0.109671164	-0.263062336	0.792502534	0.837230074	WP_015439222.1	WP_015439222.1	3-deoxy-7-phosphoheptulonate synthase
821	BLLJ_RS04215	259.0092379	-0.029071636	0.112265249	-0.258954892	0.795670044	0.839452528	WP_013140698.1	WP_013140698.1	dihydroorotase
1274	BLLJ_RS06600	625.3368468	-0.02964008	0.075256719	-0.393852943	0.693689614	0.753908442	WP_013140980.1	WP_013140980.1	AAA family ATPase
794	BLLJ_RS11390	33.18513375	-0.029969186	0.231590796	-0.129405771	0.897036581	0.922885021	WP_003812975.1	WP_003812975.1	hypothetical protein
1160	BLLJ_RS06030	1534.705285	-0.029970359	0.088951459	-0.336929372	0.736170143	0.78895833	WP_007056777.1	WP_007056777.1	DUF3071 domain-containing protein
1213	BLLJ_RS06300	275.8094423	-0.03072621	0.119074521	-0.258041851	0.796374608	0.839452528	WP_008783121.1	WP_008783121.1	chorismate mutase
1730	BLLJ_RS08960	861.7477776	-0.030841674	0.078580846	-0.392483346	0.694701114	0.754446773	WP_007053764.1	WP_007053764.1	DUF6020 family protein
1230	BLLJ_RS06385	58.87880294	-0.031638995	0.182894758	-0.172990168	0.862659156	0.896124382	WP_014485539.1	WP_014485539.1	fused MFS/spermidine synthase
1425	BLLJ_RS07390	95.46735334	-0.031957798	0.148899586	-0.21462651	0.830058523	0.8678703	NA	NA	DUF559 domain-containing protein
1361	BLLJ_RS07065	368.9183092	-0.032045222	0.093899931	-0.341269915	0.732900394	0.786992117	WP_003828706.1	WP_003828706.1	PLP-dependent transferase
1884	BLLJ_RS09770	444.3491786	-0.032729909	0.108235005	-0.302396707	0.762349665	0.812010044	WP_007054621.1	WP_007054621.1	phospholipase/carboxylesterase
1886	BLLJ_RS09780	423.0555088	-0.032976529	0.092818286	-0.355280517	0.72237945	0.778071273	WP_011743875.1	dcd	dCTP deaminase
892	BLLJ_RS04570	115.3826109	-0.033782972	0.14607632	-0.231269326	0.817105575	0.856650108	WP_007052010.1	WP_007052010.1	DUF1778 domain-containing protein
783	BLLJ_RS04040	247.9855712	-0.033836967	0.119179547	-0.283915885	0.776474843	0.824363159	WP_011068165.1	WP_011068165.1	glutamate synthase subunit beta
933	BLLJ_RS04760	2.982265693	-0.036029979	0.70891845	-0.050823869	0.95946587	0.970031567	WP_007055009.1	WP_007055009.1	hypothetical protein
934	BLLJ_RS04765	5.153833692	-0.036881548	0.537225338	-0.068651914	0.945266695	0.958188321	WP_012577614.1	WP_012577614.1	hypothetical protein
156	BLLJ_RS00790	110.7332114	-0.036978427	0.146670897	-0.252118368	0.800949573	0.842001514	WP_019727713.1	tmk	dTMP kinase
1108	BLLJ_RS05755	155.6824191	-0.037094931	0.126907982	-0.292297853	0.7700589	0.819356269	WP_010080678.1	WP_010080678.1	DUF3375 domain-containing protein
1393	BLLJ_RS07225	72.86226541	-0.03758088	0.171877206	-0.218649586	0.826923023	0.865530721	WP_013410299.1	WP_013410299.1	hypothetical protein
989	BLLJ_RS05125	33.15725393	-0.039454259	0.225985313	-0.174587712	0.861403605	0.895302507	NA	NA	type II toxin-antitoxin system HicB family antitoxin
292	BLLJ_RS01525	246.6448201	-0.040030123	0.105327835	-0.38005265	0.703906333	0.762273104	WP_019727357.1	mtnN	5'-methylthioadenosine/S-adenosylhomocysteine nucleosidase
1762	BLLJ_RS09140	634.3115363	-0.04127044	0.094851844	-0.435104245	0.663486763	0.72930586	WP_007053086.1	WP_007053086.1	IclR family transcriptional regulator
715	BLLJ_RS03695	128.1866415	-0.041923518	0.146757158	-0.285665919	0.77513401	0.823393042	WP_008782993.1	WP_008782993.1	two-component sensor histidine kinase
1332	BLLJ_RS06915	851.120529	-0.042088132	0.120222602	-0.350085021	0.726274892	0.781393968	WP_012471772.1	WP_012471772.1	LacI family DNA-binding transcriptional regulator
754	BLLJ_RS03890	82.33778397	-0.042222329	0.149277886	-0.282843832	0.777296552	0.824781372	WP_007052152.1	WP_007052152.1	RNA methyltransferase
572	BLLJ_RS02935	160.7323773	-0.042712228	0.161635136	-0.264250888	0.791586601	0.836868634	WP_007053603.1	WP_007053603.1	HAD-IIA family hydrolase
149	BLLJ_RS11235	13.39788888	-0.043388844	0.306698996	-0.141470447	0.887498305	0.916004675	WP_007051612.1	WP_007051612.1	hypothetical protein
1353	BLLJ_RS07025	159.2034394	-0.0466106	0.134942095	-0.345411858	0.729784763	0.784732306	WP_013410442.1	murI	glutamate racemase
1535	BLLJ_RS07945	283.3593623	-0.047039735	0.101086523	-0.465341313	0.641687054	0.707764668	WP_014484639.1	WP_014484639.1	threonylcarbamoyl-AMP synthase
1297	BLLJ_RS06720	206.233641	-0.047503375	0.139603455	-0.340273632	0.733650472	0.78710625	WP_014485517.1	WP_014485517.1	gluconate kinase
1316	BLLJ_RS06840	118.4700511	-0.048071588	0.176419103	-0.272485162	0.785248999	0.831846192	WP_014485497.1	lspA	signal peptidase II
766	BLLJ_RS03955	5312.624036	-0.048283583	0.070474733	-0.685119059	0.493268795	0.576325792	WP_007053363.1	WP_007053363.1	50S ribosomal protein L25/general stress protein Ctc
308	BLLJ_RS01605	208.3139551	-0.04870974	0.118192575	-0.412121831	0.680250128	0.74223104	WP_019727816.1	WP_019727816.1	cation transporter
1835	BLLJ_RS09505	2850.638274	-0.05061377	0.097315411	-0.520100253	0.602993702	0.672954326	WP_007054101.1	WP_007054101.1	bacterial Ig-like domain-containing protein
1427	BLLJ_RS07400	199.8092381	-0.050955315	0.125540331	-0.405888014	0.684824885	0.745956146	WP_012577096.1	hisS	histidine--tRNA ligase
808	BLLJ_RS04145	351.5108914	-0.052012184	0.109687528	-0.474185031	0.635367967	0.702099225	NA	NA	hypothetical protein
674	BLLJ_RS03475	16.43812572	-0.053380936	0.281758161	-0.189456575	0.849734987	0.88412793	WP_014485734.1	WP_014485734.1	hypothetical protein
1440	BLLJ_RS07465	368.17347	-0.053992085	0.091223362	-0.591866869	0.553939741	0.626390511	WP_012577088.1	WP_012577088.1	TPM domain-containing protein
669	BLLJ_RS03450	1197.210834	-0.054440663	0.106092464	-0.513143545	0.607850913	0.676637737	WP_003833429.1	pflA	pyruvate formate lyase-activating protein
860	BLLJ_RS04415	130.7464042	-0.054624126	0.127894691	-0.427102376	0.669304762	0.733609768	WP_012577711.1	WP_012577711.1	SOS response-associated peptidase
830	BLLJ_RS04255	314.5415756	-0.057709583	0.141061203	-0.409110244	0.682458759	0.743799032	WP_003829324.1	WP_003829324.1	bifunctional ADP-dependent NAD(P)H-hydrate dehydratase/NAD(P)H-hydrate epimerase
49	BLLJ_RS00255	1286.838835	-0.057847634	0.079846153	-0.72448869	0.468765768	0.556172555	WP_010081517.1	WP_010081517.1	glycogen/starch/alpha-glucan phosphorylase
100	BLLJ_RS00520	224.6502159	-0.058758198	0.108309034	-0.542505056	0.587470625	0.65813095	WP_003833666.1	WP_003833666.1	LacI family DNA-binding transcriptional regulator
1656	BLLJ_RS08575	377.5764714	-0.059242016	0.110240115	-0.537390732	0.590997744	0.661313784	WP_007053043.1	rpmD	50S ribosomal protein L30
51	BLLJ_RS00265	95.42564949	-0.060385545	0.159026766	-0.379719378	0.704153734	0.762273104	WP_007051719.1	WP_007051719.1	rhomboid family intramembrane serine protease
63	BLLJ_RS00325	146.2452658	-0.061406615	0.125727503	-0.488410357	0.625259207	0.694012523	WP_007051706.1	WP_007051706.1	prolyl oligopeptidase family serine peptidase
391	BLLJ_RS02030	2552.625361	-0.061568816	0.079774821	-0.771782563	0.440243221	0.52874837	WP_007051332.1	WP_007051332.1	penicillin-binding protein
546	BLLJ_RS02810	764.9741111	-0.063421462	0.090888346	-0.697795314	0.48530521	0.569487794	WP_013582465.1	WP_013582465.1	DUF3043 domain-containing protein
451	BLLJ_RS02325	67.18785737	-0.063467709	0.166000304	-0.382334898	0.702212973	0.761454787	WP_008783136.1	WP_008783136.1	dipeptide/oligopeptide/nickel ABC transporter ATP-binding protein
776	BLLJ_RS04005	37.45845052	-0.064025682	0.196706805	-0.325487886	0.74481185	0.796448833	WP_007052176.1	WP_007052176.1	hypothetical protein
648	BLLJ_RS03350	258.7827228	-0.064876431	0.111379839	-0.582479125	0.560243999	0.631666918	WP_007052035.1	WP_007052035.1	DUF1846 domain-containing protein
759	BLLJ_RS03920	94.6386213	-0.066845773	0.189936559	-0.351937371	0.724885232	0.780334298	WP_013582532.1	WP_013582532.1	hemolysin family protein
1534	BLLJ_RS07940	115.640857	-0.067322763	0.130955515	-0.514088794	0.607189912	0.676561134	WP_013141205.1	WP_013141205.1	undecaprenyl/decaprenyl-phosphate alpha-N-acetylglucosaminyl 1-phosphate transferase
719	BLLJ_RS03715	334.7464501	-0.069640342	0.116286554	-0.598868396	0.549260648	0.622194201	WP_019728060.1	WP_019728060.1	putative DNA binding domain-containing protein
185	BLLJ_RS00955	52.81967641	-0.069829769	0.186337911	-0.37474805	0.707847853	0.765842122	WP_007051578.1	WP_007051578.1	TetR/AcrR family transcriptional regulator
1727	BLLJ_RS08945	1218.496108	-0.069945074	0.069783439	-1.002316238	0.316190882	0.402918718	WP_007052981.1	WP_007052981.1	biotin/lipoyl-binding protein
724	BLLJ_RS03740	60.95804176	-0.071785455	0.174552392	-0.411254493	0.680885934	0.742504571	WP_007052122.1	WP_007052122.1	DUF2975 domain-containing protein
1459	BLLJ_RS07565	151.260774	-0.071891186	0.117107352	-0.613891317	0.539287149	0.614870268	WP_007053169.1	pafA	Pup--protein ligase
742	BLLJ_RS03830	186.1345252	-0.072501152	0.152217279	-0.476300409	0.633860374	0.701943022	WP_012577912.1	WP_012577912.1	bifunctional shikimate kinase/3-dehydroquinate synthase
1709	BLLJ_RS08855	1094.073891	-0.072901788	0.084532878	-0.8624075	0.388463315	0.477956139	WP_003807809.1	WP_003807809.1	polyribonucleotide nucleotidyltransferase
1091	BLLJ_RS05670	201.2942388	-0.073068488	0.117318536	-0.622821344	0.533401931	0.609963774	WP_008783549.1	brnQ	branched-chain amino acid transport system II carrier protein
1499	BLLJ_RS10055	2015.083952	-0.073809	0.146126065	-0.50510496	0.613485118	0.682121861	WP_013410696.1	WP_013410696.1	right-handed parallel beta-helix repeat-containing protein
152	BLLJ_RS00765	2803.516799	-0.074385211	0.138891643	-0.535562902	0.592260674	0.662342563	WP_007051609.1	leuA	2-isopropylmalate synthase
285	BLLJ_RS01490	52.31927365	-0.074461746	0.171474389	-0.434244123	0.664111175	0.729576265	WP_013582364.1	WP_013582364.1	polyphenol oxidase family protein
483	BLLJ_RS02485	52.67755633	-0.075347694	0.221764338	-0.339764701	0.734033733	0.78710625	WP_014484021.1	WP_014484021.1	metal ABC transporter solute-binding protein
1719	BLLJ_RS08900	26.60167142	-0.075688315	0.246463236	-0.307097792	0.758768938	0.808682429	WP_008783419.1	WP_008783419.1	hypothetical protein
1169	BLLJ_RS06075	8.474485731	-0.076026286	0.460495771	-0.165096599	0.86886795	0.900633015	WP_007052659.1	WP_007052659.1	DUF4192 family protein
1766	BLLJ_RS11205	172.9982316	-0.076723847	0.112520181	-0.681867438	0.495322777	0.576814227	WP_015439270.1	WP_015439270.1	hypothetical protein
307	BLLJ_RS01600	590.3278728	-0.077492719	0.093249385	-0.831026596	0.405958605	0.495372272	WP_016462234.1	ffh	signal recognition particle protein
743	BLLJ_RS03835	100.7470544	-0.07811715	0.160861241	-0.485618224	0.627237873	0.695808182	WP_007052141.1	aroQ	type II 3-dehydroquinate dehydratase
1009	BLLJ_RS05225	42.46228807	-0.078155075	0.21466656	-0.364076619	0.715800796	0.771416397	WP_012577558.1	WP_012577558.1	helix-turn-helix transcriptional regulator
595	BLLJ_RS03050	411.144221	-0.078911253	0.088296204	-0.893710595	0.371476755	0.459556854	WP_015713416.1	mfd	transcription-repair coupling factor
1634	BLLJ_RS08465	663.1163332	-0.07941428	0.074999004	-1.058871134	0.289658472	0.374806399	WP_012578453.1	WP_012578453.1	DNA repair protein RadA
904	BLLJ_RS11265	1.054571951	-0.079693762	1.043430231	-0.076376704	0.939119403	0.953963229	WP_012577648.1	WP_012577648.1	hypothetical protein
769	BLLJ_RS03970	122.0053016	-0.079988909	0.131687435	-0.607414892	0.543575608	0.617926235	WP_013140654.1	WP_013140654.1	trimeric intracellular cation channel family protein
1426	BLLJ_RS07395	441.7840402	-0.082579707	0.114190335	-0.72317598	0.469571774	0.55625643	WP_007053205.1	aspS	aspartate--tRNA ligase
86	BLLJ_RS00445	179.9433961	-0.082736255	0.119335221	-0.6933096	0.48811528	0.571394207	WP_013410464.1	WP_013410464.1	LacI family transcriptional regulator
706	BLLJ_RS03650	1998.400999	-0.08360576	0.148199748	-0.564142387	0.572657233	0.643405096	WP_003835330.1	WP_003835330.1	NCS2 family nucleobase:cation symporter
793	BLLJ_RS10895	24.24578725	-0.08424362	0.263796211	-0.319351138	0.749460258	0.800088249	NA	NA	hypothetical protein
745	BLLJ_RS03845	1724.731058	-0.084303369	0.078629838	-1.072154939	0.283650446	0.368268054	WP_007052143.1	WP_007052143.1	CTP synthase
1787	BLLJ_RS09255	675.132702	-0.084538059	0.136735253	-0.618260885	0.536403381	0.612580918	WP_007055226.1	WP_007055226.1	ABC transporter permease
1389	BLLJ_RS07205	151.3334713	-0.084878886	0.121950041	-0.69601359	0.486420319	0.570449133	WP_013141081.1	WP_013141081.1	Mrp/NBP35 family ATP-binding protein
153	BLLJ_RS00770	776.1813191	-0.085530053	0.11425673	-0.748577812	0.45411171	0.541451686	WP_013582337.1	WP_013582337.1	penicillin-binding protein
1557	BLLJ_RS08060	33.74806859	-0.08585082	0.234779309	-0.365666037	0.714614292	0.770568431	WP_013410672.1	WP_013410672.1	MFS transporter
283	BLLJ_RS01480	182.799745	-0.086120575	0.121650331	-0.707935394	0.478985379	0.564496861	WP_012576781.1	trmD	tRNA (guanosine(37)-N1)-methyltransferase TrmD
360	BLLJ_RS01885	123.4669673	-0.086691742	0.138663091	-0.62519695	0.531841804	0.608540651	WP_013582383.1	WP_013582383.1	sugar transferase
861	BLLJ_RS04420	143.1104367	-0.089076394	0.127307467	-0.699694966	0.484117821	0.569039787	WP_007055751.1	WP_007055751.1	bifunctional indole-3-glycerol phosphate synthase/tryptophan synthase subunit beta
712	BLLJ_RS03680	535.5556109	-0.089689496	0.100582365	-0.891702002	0.37255268	0.460436902	WP_014483832.1	WP_014483832.1	inorganic phosphate transporter
593	BLLJ_RS03040	39.52431292	-0.090910199	0.213544074	-0.42572101	0.670311151	0.734295397	WP_007051131.1	WP_007051131.1	GNAT family N-acetyltransferase
331	BLLJ_RS01725	338.6330754	-0.091966908	0.089540353	-1.027100129	0.304373318	0.39018069	WP_007057824.1	WP_007057824.1	hypothetical protein
467	BLLJ_RS02400	320.613679	-0.09199867	0.098289366	-0.935998201	0.349274114	0.437557175	WP_014485796.1	WP_014485796.1	PLP-dependent aminotransferase family protein
335	BLLJ_RS01755	39.09006969	-0.092998142	0.220932346	-0.420934934	0.673802595	0.737033753	WP_015713300.1	WP_015713300.1	ribonuclease HII
1178	BLLJ_RS06125	63213.98954	-0.093438762	0.124660581	-0.749545379	0.453528558	0.541131452	WP_012577316.1	raiA	ribosome-associated translation inhibitor RaiA
1180	BLLJ_RS06135	732.0199948	-0.093539545	0.102514149	-0.912454967	0.361529265	0.449405818	WP_007052644.1	recA	recombinase RecA
1879	BLLJ_RS09745	673.359674	-0.09368514	0.071201432	-1.315776078	0.188249211	0.265893391	WP_013583020.1	WP_013583020.1	ROK family transcriptional regulator
1746	BLLJ_RS09060	326.8533036	-0.094617755	0.112412155	-0.841703951	0.399953686	0.489905151	WP_010081273.1	WP_010081273.1	hypothetical protein
1825	BLLJ_RS09450	77.86571409	-0.094868731	0.143585106	-0.660714291	0.508795557	0.589384607	WP_007052934.1	WP_007052934.1	hypothetical protein
653	BLLJ_RS03375	181.3118458	-0.094873672	0.12962401	-0.731914346	0.46422085	0.551798889	NA	NA	MFS transporter
708	BLLJ_RS03660	114.5258819	-0.095366804	0.151726845	-0.628542724	0.529648468	0.606751186	WP_007053405.1	WP_007053405.1	TetR/AcrR family transcriptional regulator
435	BLLJ_RS02250	212.6574801	-0.096934128	0.113592159	-0.853352278	0.393463977	0.483491745	WP_007056443.1	WP_007056443.1	pseudouridine synthase
785	BLLJ_RS04050	404.3047735	-0.097061585	0.096929866	-1.001358913	0.316653321	0.403241481	WP_010080612.1	WP_010080612.1	DUF5696 domain-containing protein
790	BLLJ_RS04075	30.2125037	-0.097913437	0.228862027	-0.427827362	0.668776814	0.733609768	WP_011068155.1	WP_011068155.1	hypothetical protein
1379	BLLJ_RS07155	40.06755871	-0.099022358	0.20888207	-0.474058679	0.635458064	0.702099225	WP_007054018.1	WP_007054018.1	methyltransferase domain-containing protein
787	BLLJ_RS04060	4642.738933	-0.100254455	0.158911454	-0.630882501	0.528117355	0.60571699	WP_014485691.1	glgA	glycogen synthase
1367	BLLJ_RS07095	677.643083	-0.102270588	0.072093321	-1.41858616	0.156019703	0.229179001	WP_007053269.1	WP_007053269.1	TetM/TetW/TetO/TetS family tetracycline resistance ribosomal protection protein
457	BLLJ_RS02355	119.2373279	-0.102905079	0.147102857	-0.699545073	0.484211455	0.569039787	WP_013140377.1	WP_013140377.1	histone acetyltransferase
323	BLLJ_RS01680	69.72269403	-0.102959297	0.182801529	-0.563229956	0.573278307	0.643727767	WP_007055691.1	WP_007055691.1	MerR family transcriptional regulator
705	BLLJ_RS03645	248.4843734	-0.103145711	0.126681608	-0.814212207	0.415523394	0.503854782	WP_007057134.1	WP_007057134.1	histidine phosphatase family protein
729	BLLJ_RS03765	96.36897059	-0.103172747	0.153226509	-0.673334844	0.50073429	0.581926287	WP_007052126.1	WP_007052126.1	DUF4418 family protein
1740	BLLJ_RS09030	364.8051381	-0.104041219	0.096591384	-1.07712732	0.281423389	0.366116258	WP_007053060.1	obgE	GTPase ObgE
651	BLLJ_RS03365	13.73695703	-0.104973778	0.318292445	-0.329802921	0.74154888	0.793840223	WP_007052037.1	WP_007052037.1	hypothetical protein
1759	BLLJ_RS09125	496.5536304	-0.105206133	0.157489178	-0.668021346	0.504119967	0.585155506	WP_013582950.1	WP_013582950.1	diguanylate cyclase
1394	BLLJ_RS07230	320.5579595	-0.105419591	0.097472448	-1.081532195	0.279460448	0.363808064	WP_013582851.1	WP_013582851.1	energy-coupling factor ABC transporter ATP-binding protein
1048	BLLJ_RS11440	8.373555286	-0.105704278	0.410482318	-0.257512379	0.79678326	0.839452528	WP_012577546.1	WP_012577546.1	hypothetical protein
1834	BLLJ_RS09500	1694.365316	-0.105788678	0.108879063	-0.971616352	0.331241444	0.418724238	WP_007054102.1	WP_007054102.1	bacterial Ig-like domain-containing protein
1850	BLLJ_RS09580	875.6971133	-0.106116504	0.169488538	-0.626098412	0.531250394	0.608224916	WP_019727594.1	WP_019727594.1	carbohydrate ABC transporter permease
1319	BLLJ_RS06855	983.845799	-0.10673014	0.070518047	-1.513515254	0.130148829	0.196036674	WP_013141014.1	WP_013141014.1	cell division protein SepF
1890	BLLJ_RS09800	89.02563125	-0.107586959	0.163155406	-0.659414002	0.509629953	0.589425904	WP_011068619.1	WP_011068619.1	MFS transporter
417	BLLJ_RS02160	435.9431953	-0.107853441	0.107231891	-1.005796316	0.31451356	0.401311809	WP_007056431.1	WP_007056431.1	ribonuclease J
1192	BLLJ_RS06195	149.4139825	-0.108151876	0.154795999	-0.698673585	0.484756046	0.569189803	WP_007056213.1	WP_007056213.1	DUF5067 domain-containing protein
119	BLLJ_RS00615	230.3830745	-0.108346466	0.123180809	-0.87957261	0.379090882	0.467618184	WP_007057947.1	WP_007057947.1	glycoside hydrolase family 31 protein
361	BLLJ_RS01890	46.2672821	-0.108405605	0.228211336	-0.475022875	0.634770669	0.702099225	WP_008783638.1	WP_008783638.1	DUF4012 domain-containing protein
301	BLLJ_RS01570	287.3293449	-0.108511328	0.128344071	-0.84547207	0.39784732	0.48794506	WP_010081154.1	WP_010081154.1	aldo/keto reductase
519	BLLJ_RS02670	592.126331	-0.108589285	0.118339601	-0.917607328	0.35882448	0.447196895	WP_013140423.1	WP_013140423.1	zinc-dependent alcohol dehydrogenase family protein
1845	BLLJ_RS09555	3723.164317	-0.109292381	0.157907652	-0.692128467	0.488856656	0.571914826	WP_007054092.1	WP_007054092.1	family 43 glycosylhydrolase
108	BLLJ_RS00560	210.5756254	-0.110822925	0.144105922	-0.769037968	0.441870771	0.529475977	WP_007051653.1	WP_007051653.1	LacI family DNA-binding transcriptional regulator
881	BLLJ_RS04515	2.507346577	-0.110895615	0.749247088	-0.148009405	0.882335346	0.911447346	NA	NA	hypothetical protein
1754	BLLJ_RS09100	101.0634948	-0.111421596	0.142939045	-0.77950427	0.435682723	0.524997682	WP_016462652.1	WP_016462652.1	MFS transporter
305	BLLJ_RS01590	6216.384893	-0.112426879	0.107412425	-1.046684109	0.295245295	0.38070548	WP_014483466.1	rpsP	30S ribosomal protein S16
1457	BLLJ_RS07555	223.8546022	-0.113930115	0.102055385	-1.116355747	0.264269888	0.346842984	WP_015713782.1	WP_015713782.1	flippase-like domain-containing protein
1473	BLLJ_RS07630	25.60363334	-0.114387902	0.224904453	-0.508606656	0.611027962	0.67978183	WP_003830245.1	WP_003830245.1	tyrosine-type recombinase/integrase
1052	BLLJ_RS05450	49.52012534	-0.115464049	0.214048665	-0.53942896	0.589590903	0.660122684	WP_012577529.1	WP_012577529.1	hypothetical protein
1638	BLLJ_RS08485	1256.644598	-0.11569089	0.090379792	-1.280052619	0.200526631	0.278711793	WP_004268627.1	infB	translation initiation factor IF-2
1303	BLLJ_RS11450	105.7705146	-0.116794363	0.140486262	-0.831357894	0.405771478	0.495372272	NA	NA	transposase
1068	BLLJ_RS05535	595.004838	-0.117131892	0.092003576	-1.273123254	0.202974308	0.281131082	WP_003826421.1	der	bifunctional cytidylate kinase/GTPase Der
843	BLLJ_RS04325	21.60642535	-0.118038046	0.278012419	-0.424578321	0.671144099	0.73479036	NA	yidC	membrane protein insertase YidC
1126	BLLJ_RS05845	5560.406267	-0.118135378	0.09951584	-1.187101259	0.235187682	0.315767305	WP_007058818.1	rpsB	30S ribosomal protein S2
782	BLLJ_RS04035	710.2427807	-0.120699489	0.092548651	-1.304173398	0.192174468	0.270249726	WP_007056180.1	gltB	glutamate synthase large subunit
219	BLLJ_RS01135	898.6216221	-0.120867806	0.097778954	-1.236133146	0.216409076	0.294702024	WP_004219094.1	rplI	50S ribosomal protein L9
1061	BLLJ_RS05495	109.9965003	-0.121855534	0.172090965	-0.708087924	0.478890658	0.564496861	WP_014485632.1	WP_014485632.1	hypothetical protein
1697	BLLJ_RS08795	2473.193815	-0.122735718	0.072797975	-1.685977081	0.091800214	0.14495562	WP_011068733.1	WP_011068733.1	hypothetical protein
530	BLLJ_RS02720	63.32917612	-0.122886825	0.167763871	-0.732498746	0.463864208	0.55171511	WP_016462391.1	WP_016462391.1	nodulation protein L
264	BLLJ_RS01370	484.0410103	-0.123611011	0.098277311	-1.257777707	0.20847216	0.286278009	WP_013140171.1	WP_013140171.1	1-acyl-sn-glycerol-3-phosphate acyltransferase
1684	BLLJ_RS08715	43.3722928	-0.123697911	0.240777468	-0.513743716	0.607431184	0.676561134	WP_007053023.1	WP_007053023.1	IMPACT family protein
230	BLLJ_RS01195	560.9941873	-0.124399524	0.092536	-1.344336518	0.178839592	0.254654899	WP_016462139.1	gatB	Asp-tRNA(Asn)/Glu-tRNA(Gln) amidotransferase subunit GatB
855	BLLJ_RS11410	25.32478549	-0.126365159	0.242231449	-0.521671153	0.601899313	0.672341759	WP_015512226.1	WP_015512226.1	type IV toxin-antitoxin system AbiEi family antitoxin domain-containing protein
180	BLLJ_RS00930	195.7803884	-0.127175236	0.135207769	-0.940591189	0.346914399	0.43488359	WP_007051583.1	WP_007051583.1	DUF2318 domain-containing protein
1699	BLLJ_RS08805	64.90662062	-0.127465504	0.167964926	-0.758881673	0.447923343	0.535729656	WP_012472143.1	WP_012472143.1	5-formyltetrahydrofolate cyclo-ligase
1420	BLLJ_RS07360	36.39951911	-0.127985843	0.213680965	-0.598957625	0.549201143	0.622194201	WP_013410949.1	WP_013410949.1	phosphatase PAP2 family protein
937	BLLJ_RS11420	1.382758786	-0.12827816	1.248573524	-0.102739772	0.918169507	0.938119136	NA	NA	zinc ribbon domain-containing protein
1443	BLLJ_RS07480	974.8511406	-0.128962784	0.140069727	-0.920704186	0.35720489	0.445754711	WP_007053186.1	WP_007053186.1	cold-shock protein
157	BLLJ_RS00795	111.8087786	-0.129190431	0.166568854	-0.775597764	0.437986521	0.527114864	WP_013410424.1	WP_013410424.1	DNA polymerase III subunit delta'
1129	BLLJ_RS05860	466.6299321	-0.129761937	0.088829869	-1.460791717	0.14407261	0.213999993	WP_007052749.1	WP_007052749.1	hypothetical protein
1837	BLLJ_RS09515	175.4507748	-0.130551596	0.142657904	-0.915137487	0.360119458	0.44823132	WP_007052946.1	WP_007052946.1	amino acid permease
1474	BLLJ_RS07635	416.0723343	-0.131542789	0.118040219	-1.114389573	0.265112095	0.347711645	NA	NA	restriction endonuclease subunit S
664	BLLJ_RS03425	37.01858289	-0.131908868	0.202188385	-0.652405765	0.514139447	0.592859362	WP_011068220.1	WP_011068220.1	ABC transporter permease
728	BLLJ_RS03760	319.8795767	-0.132717281	0.087776602	-1.511989282	0.130536589	0.196467247	WP_007055502.1	WP_007055502.1	UvrD-helicase domain-containing protein
1584	BLLJ_RS08210	111.5279153	-0.132978629	0.127421735	-1.043610248	0.296665749	0.382078534	WP_007052365.1	galE	UDP-glucose 4-epimerase GalE
499	BLLJ_RS02565	204.8488998	-0.136099499	0.106404993	-1.27907061	0.200872192	0.278820437	WP_007053653.1	WP_007053653.1	sodium:proton antiporter
471	BLLJ_RS02420	759.2776888	-0.137830402	0.09257824	-1.48879912	0.136540274	0.204227811	WP_013410289.1	WP_013410289.1	alpha-N-arabinofuranosidase
282	BLLJ_RS01475	118.1834199	-0.139124631	0.153851154	-0.90428071	0.365846573	0.454186859	WP_013582362.1	rsmD	16S rRNA (guanine(966)-N(2))-methyltransferase RsmD
1482	BLLJ_RS07670	627.7156962	-0.139313659	0.103432804	-1.34690014	0.178012397	0.253838004	WP_007054967.1	WP_007054967.1	LacI family DNA-binding transcriptional regulator
11	BLLJ_RS00055	91.50278183	-0.141623032	0.164675345	-0.86001357	0.389781562	0.479272227	WP_007051756.1	WP_007051756.1	Lrp/AsnC family transcriptional regulator
1125	BLLJ_RS05840	1432.187561	-0.142313251	0.087019337	-1.635421	0.101960823	0.159303458	WP_003809325.1	tsf	translation elongation factor Ts
254	BLLJ_RS01315	961.7143184	-0.142620517	0.101383523	-1.406742561	0.15950374	0.233502818	WP_012576743.1	WP_012576743.1	F0F1 ATP synthase subunit gamma
599	BLLJ_RS03070	100.8570077	-0.14349534	0.145310801	-0.987506355	0.323394469	0.410740802	WP_013140491.1	WP_013140491.1	DUF501 domain-containing protein
446	BLLJ_RS02300	118.9502618	-0.144904402	0.146611134	-0.988358783	0.322976966	0.410480943	WP_003831982.1	WP_003831982.1	type III pantothenate kinase
878	BLLJ_RS04505	66.96950753	-0.146929153	0.173159449	-0.848519408	0.396148769	0.486171118	NA	NA	hypothetical protein
998	BLLJ_RS05165	207.0626076	-0.149634638	0.129635783	-1.154269556	0.248389674	0.330272615	WP_012577576.1	WP_012577576.1	hypothetical protein
890	BLLJ_RS04560	106.9125484	-0.151408688	0.156759933	-0.965863439	0.334112519	0.421300809	NA	NA	DUF3841 domain-containing protein
315	BLLJ_RS01640	443.0186792	-0.151597438	0.111775325	-1.356269269	0.17501351	0.250687999	WP_007054814.1	WP_007054814.1	acetolactate synthase large subunit
144	BLLJ_RS00735	97.13740598	-0.152055508	0.154878091	-0.981775455	0.326210483	0.413500204	WP_007054687.1	WP_007054687.1	DUF4143 domain-containing protein
1885	BLLJ_RS09775	1207.302849	-0.152534161	0.094379377	-1.616181054	0.106055174	0.165298606	WP_007054622.1	WP_007054622.1	hypothetical protein
1281	BLLJ_RS06640	309.8484258	-0.153582412	0.123836569	-1.240202411	0.214900537	0.293433594	WP_012471786.1	WP_012471786.1	cation diffusion facilitator family transporter
356	BLLJ_RS01865	304.4423627	-0.153763973	0.11054161	-1.391005372	0.164223798	0.237883909	WP_011068386.1	WP_011068386.1	AAA family ATPase
614	BLLJ_RS03155	106.17053	-0.154435454	0.141589606	-1.090725921	0.275393501	0.35997198	WP_012578065.1	WP_012578065.1	metallopeptidase family protein
1688	BLLJ_RS08740	83.85602145	-0.154930906	0.148068787	-1.046344131	0.295402177	0.38070548	WP_007053794.1	dinB	DNA polymerase IV
238	BLLJ_RS01235	542.7508122	-0.156032382	0.102904969	-1.516276469	0.129449459	0.195288386	WP_013140160.1	valS	valine--tRNA ligase
760	BLLJ_RS03925	1023.123548	-0.156973679	0.07756509	-2.023767127	0.042994118	0.075220199	WP_012577897.1	era	GTPase Era
625	BLLJ_RS03210	1192.695089	-0.158091225	0.083883969	-1.884641698	0.059478229	0.09945709	WP_007053563.1	WP_007053563.1	zinc ABC transporter substrate-binding protein
1430	BLLJ_RS07415	33.07020823	-0.158301057	0.249671239	-0.634038017	0.526056012	0.604071466	WP_011067911.1	WP_011067911.1	creatininase
182	BLLJ_RS00940	117.6778236	-0.15832771	0.153264389	-1.033036515	0.301586811	0.387114327	WP_011068492.1	WP_011068492.1	ABC transporter permease
433	BLLJ_RS02240	417.3140097	-0.158479328	0.095235717	-1.664074506	0.096097541	0.150999233	WP_003828485.1	WP_003828485.1	amino acid ABC transporter ATP-binding protein
1301	BLLJ_RS06755	81.09538153	-0.158655665	0.157934802	-1.004564305	0.315106693	0.401802714	WP_007053330.1	WP_007053330.1	DUF4186 domain-containing protein
256	BLLJ_RS01325	319.7728403	-0.159454024	0.113446652	-1.405541917	0.159860194	0.233768478	WP_007054766.1	WP_007054766.1	F0F1 ATP synthase subunit epsilon
115	BLLJ_RS00595	5.412765032	-0.16090138	0.558724716	-0.287979707	0.773362272	0.822417243	WP_007055544.1	WP_007055544.1	hypothetical protein
1926	BLLJ_RS09990	172.6010143	-0.162661577	0.145688692	-1.116501044	0.264207724	0.346842984	WP_007051770.1	yidD	membrane protein insertion efficiency factor YidD
414	BLLJ_RS02145	576.2262458	-0.162755494	0.08565167	-1.900202225	0.057406586	0.096495116	WP_014485814.1	WP_014485814.1	MFS transporter
371	BLLJ_RS01935	242.7816105	-0.163191045	0.195204049	-0.836002353	0.40315358	0.493198034	NA	NA	nitroreductase family protein
207	BLLJ_RS01075	4917.523762	-0.163418644	0.118225991	-1.382256495	0.166892959	0.241568788	WP_007051556.1	WP_007051556.1	sugar ABC transporter substrate-binding protein
1141	BLLJ_RS11155	20.48537624	-0.164530549	0.269327646	-0.61089365	0.541269989	0.616401972	WP_007054369.1	WP_007054369.1	helix-hairpin-helix domain-containing protein
1211	BLLJ_RS06290	1379.363302	-0.164698634	0.112664145	-1.461854911	0.143780973	0.21373147	WP_015438932.1	WP_015438932.1	hypothetical protein
1492	BLLJ_RS07720	223.0862229	-0.164794552	0.123418259	-1.335252602	0.181793686	0.258098841	WP_015511989.1	WP_015511989.1	glycoside hydrolase family 3 C-terminal domain-containing protein
755	BLLJ_RS03900	158.25147	-0.164801195	0.122370934	-1.346734805	0.178065659	0.253838004	WP_003829259.1	WP_003829259.1	16S rRNA (uracil(1498)-N(3))-methyltransferase
1640	BLLJ_RS08495	144.2594724	-0.165631504	0.116171636	-1.425748226	0.153941031	0.226910021	WP_007056647.1	WP_007056647.1	hypothetical protein
1761	BLLJ_RS09135	202.2575471	-0.16623952	0.131018792	-1.268821955	0.204504573	0.282034919	WP_004220236.1	leuC	3-isopropylmalate dehydratase large subunit
1094	BLLJ_RS05685	89.02704123	-0.166429901	0.138206788	-1.204209312	0.228508688	0.308734934	WP_007056803.1	WP_007056803.1	HAD family hydrolase
1221	BLLJ_RS06340	356.8194242	-0.167066864	0.125589219	-1.330264379	0.183431179	0.259849606	WP_011068018.1	WP_011068018.1	NUDIX hydrolase
732	BLLJ_RS03780	4556.038569	-0.167882681	0.132304557	-1.268910795	0.204472882	0.282034919	WP_004217809.1	rpsD	30S ribosomal protein S4
580	BLLJ_RS02970	87.98379741	-0.168977786	0.15050996	-1.122701688	0.261564211	0.344464343	WP_007057352.1	WP_007057352.1	HAD family phosphatase
601	BLLJ_RS11105	174.6992297	-0.17008074	0.152682026	-1.113953909	0.26529896	0.347720187	WP_003828879.1	WP_003828879.1	hypothetical protein
1655	BLLJ_RS08570	619.2536199	-0.171981698	0.107780035	-1.595673067	0.110561805	0.170940785	WP_003808057.1	rplO	50S ribosomal protein L15
1738	BLLJ_RS09020	696.7384939	-0.172269646	0.082041843	-2.099777884	0.035748385	0.064353768	WP_015713883.1	WP_015713883.1	pyridoxal phosphate-dependent aminotransferase
713	BLLJ_RS03685	336.0993226	-0.172754687	0.116678562	-1.480603489	0.138712265	0.206994773	WP_008782995.1	WP_008782995.1	DUF47 family protein
137	BLLJ_RS00705	19.03733878	-0.173081646	0.283319353	-0.610906542	0.541261454	0.616401972	WP_013410434.1	WP_013410434.1	flp pilus-assembly TadE/G-like family protein
891	BLLJ_RS04565	351.273055	-0.173344386	0.101592691	-1.706268279	0.087958141	0.139614271	WP_007055997.1	WP_007055997.1	hypothetical protein
1711	BLLJ_RS08865	93.64386868	-0.173591371	0.15480863	-1.121328768	0.262147944	0.344997431	WP_007055227.1	WP_007055227.1	hypothetical protein
981	BLLJ_RS10035	4.331952326	-0.173684582	0.704668897	-0.246476868	0.805313109	0.845666489	WP_012577587.1	WP_012577587.1	hypothetical protein
1135	BLLJ_RS05905	28.01552004	-0.173702835	0.254258332	-0.683174603	0.494496519	0.576814227	WP_013140833.1	rimI	ribosomal protein S18-alanine N-acetyltransferase
337	BLLJ_RS01765	1302.607659	-0.174449414	0.113524623	-1.536665872	0.124375153	0.188370223	WP_008782881.1	WP_008782881.1	FGGY-family carbohydrate kinase
1489	BLLJ_RS07705	597.567377	-0.174506481	0.086574229	-2.015686233	0.043832796	0.076322152	WP_007053921.1	WP_007053921.1	ABC transporter ATP-binding protein/permease
1815	BLLJ_RS09395	154.5868856	-0.17458563	0.124556069	-1.401662972	0.161015913	0.234825022	WP_007057440.1	WP_007057440.1	Fic family protein
311	BLLJ_RS01620	291.0879581	-0.174814847	0.112861999	-1.548925667	0.12139959	0.184734341	WP_013140244.1	WP_013140244.1	ABC-F family ATP-binding cassette domain-containing protein
1849	BLLJ_RS09575	225.8070669	-0.175641895	0.142932038	-1.228849026	0.219128416	0.297520836	WP_007052961.1	WP_007052961.1	YesL family protein
39	BLLJ_RS00205	37.2213571	-0.177021207	0.227046253	-0.779670241	0.435585	0.524997682	WP_013410492.1	WP_013410492.1	hypothetical protein
862	BLLJ_RS04425	42.50393708	-0.177077442	0.222295351	-0.796586348	0.425691309	0.51392163	WP_007052283.1	trpA	tryptophan synthase subunit alpha
15	BLLJ_RS11350	35.89416823	-0.17727328	0.214428934	-0.826722759	0.408394218	0.497714319	NA	NA	transposase
183	BLLJ_RS00945	45.84299187	-0.17796069	0.246226021	-0.722753387	0.46983141	0.55625643	WP_014485923.1	WP_014485923.1	ABC transporter ATP-binding protein
835	BLLJ_RS04280	168.9775668	-0.178038827	0.132698509	-1.341679183	0.17970004	0.255691274	WP_013140714.1	WP_013140714.1	hypothetical protein
1717	BLLJ_RS11200	170.2165795	-0.180583783	0.138714909	-1.301833982	0.192973144	0.271175089	WP_014485310.1	WP_014485310.1	hypothetical protein
1851	BLLJ_RS09585	1604.411608	-0.180730836	0.114978239	-1.57186992	0.115980722	0.178175962	WP_019727595.1	WP_019727595.1	sugar ABC transporter permease
600	BLLJ_RS03075	94.46594049	-0.180768895	0.151480452	-1.193348009	0.232733107	0.313344575	WP_013140492.1	WP_013140492.1	Ppx/GppA family phosphatase
450	BLLJ_RS02320	100.2236112	-0.180978682	0.137590657	-1.315341364	0.188395202	0.265904795	WP_003828506.1	WP_003828506.1	ABC transporter ATP-binding protein
1806	BLLJ_RS11490	47.04592599	-0.18200948	0.236321098	-0.770178715	0.441193888	0.529294199	NA	NA	hypothetical protein
772	BLLJ_RS03985	132.8295903	-0.182646923	0.150692935	-1.212047021	0.225494382	0.305518741	WP_015713550.1	hemW	radical SAM family heme chaperone HemW
1086	BLLJ_RS05645	527.258636	-0.184188952	0.085602318	-2.151681823	0.031422423	0.057807663	WP_015713598.1	WP_015713598.1	fructosamine kinase family protein
569	BLLJ_RS02920	95.91436653	-0.184294832	0.181640498	-1.014613114	0.310290286	0.396447761	WP_007051156.1	WP_007051156.1	putative ABC transporter permease
1229	BLLJ_RS06380	3006.316009	-0.184371074	0.078194204	-2.357861131	0.018380567	0.036458574	WP_013399724.1	infC	translation initiation factor IF-3
304	BLLJ_RS01585	2763.554919	-0.184781776	0.132733343	-1.392127787	0.163883705	0.237631465	WP_015449829.1	WP_015449829.1	RNA-binding protein
1296	BLLJ_RS06715	17.03158027	-0.187077983	0.324672234	-0.576205674	0.564476171	0.635324026	WP_008783673.1	WP_008783673.1	acylphosphatase
781	BLLJ_RS04030	226.0134579	-0.187100749	0.16059918	-1.165016838	0.244012177	0.32532414	NA	NA	substrate-binding domain-containing protein
1776	BLLJ_RS09205	735.8825864	-0.187198249	0.137519402	-1.361249732	0.173434783	0.249539001	WP_003829683.1	WP_003829683.1	fumarylacetoacetate hydrolase family protein
539	BLLJ_RS02770	444.1395292	-0.18762857	0.119708458	-1.567379396	0.117026037	0.179495783	WP_003818268.1	WP_003818268.1	hypothetical protein
1096	BLLJ_RS05695	1449.260191	-0.187980756	0.165912927	-1.133008498	0.257210685	0.340124966	WP_013140783.1	secG	preprotein translocase subunit SecG
1460	BLLJ_RS07570	135.4906916	-0.18893572	0.128169695	-1.474106035	0.140453044	0.209268523	WP_012578390.1	WP_012578390.1	ubiquitin-like protein Pup
468	BLLJ_RS02405	141.2769766	-0.189032476	0.145824106	-1.296304715	0.194870525	0.2731748	WP_007051252.1	WP_007051252.1	isoaspartyl peptidase/L-asparaginase family protein
495	BLLJ_RS02545	365.1572804	-0.189262486	0.093194285	-2.030837899	0.042271441	0.074292925	WP_012471946.1	WP_012471946.1	Y-family DNA polymerase
1337	BLLJ_RS06940	109.9200525	-0.190049976	0.135732492	-1.400180409	0.161459301	0.235047876	WP_015713752.1	WP_015713752.1	nucleoside hydrolase
396	BLLJ_RS02055	638.6233815	-0.190146903	0.100794335	-1.886484021	0.05922976	0.09929998	WP_008783164.1	galK	galactokinase
1313	BLLJ_RS06825	101.4948475	-0.190421797	0.139183688	-1.368133002	0.171270448	0.246977879	WP_008782646.1	WP_008782646.1	YihY/virulence factor BrkB family protein
704	BLLJ_RS03640	304.2587117	-0.192077217	0.113769699	-1.688298542	0.091353935	0.144369169	WP_011068193.1	WP_011068193.1	haloacid dehalogenase-like hydrolase
1428	BLLJ_RS07405	967.2035351	-0.192294001	0.147184487	-1.3064828	0.191388424	0.269537533	WP_007053203.1	WP_007053203.1	DUF349 domain-containing protein
1323	BLLJ_RS06875	117.2439561	-0.193024621	0.132773704	-1.453786522	0.146005501	0.21653739	WP_014485496.1	WP_014485496.1	hydroxyethylthiazole kinase
1739	BLLJ_RS09025	111.891177	-0.193902617	0.144002565	-1.346521963	0.178134242	0.253838004	WP_003807760.1	proB	glutamate 5-kinase
1462	BLLJ_RS07580	21.98972101	-0.194512196	0.268888137	-0.723394486	0.469437558	0.55625643	WP_015713783.1	WP_015713783.1	proteasome accessory factor PafA2
609	BLLJ_RS03125	60.24442367	-0.194824687	0.209016257	-0.932103033	0.351283281	0.439503027	WP_012578070.1	WP_012578070.1	cell division protein FtsK
125	BLLJ_RS00645	180.9004933	-0.194898489	0.119359382	-1.632871128	0.102496104	0.159880654	WP_007055538.1	WP_007055538.1	purine/pyrimidine permease
1080	BLLJ_RS05590	60.61044606	-0.195371156	0.185854554	-1.051204567	0.293164646	0.378327602	WP_007052856.1	ruvC	crossover junction endodeoxyribonuclease RuvC
44	BLLJ_RS00230	115.3108459	-0.195480973	0.162587588	-1.202311787	0.229242752	0.30929323	WP_012472057.1	WP_012472057.1	hypothetical protein
1355	BLLJ_RS07035	2041.878473	-0.196043793	0.113700044	-1.724219147	0.084668289	0.134909472	WP_007053281.1	WP_007053281.1	SPFH domain-containing protein
309	BLLJ_RS01610	349.7002431	-0.196373962	0.114530808	-1.714595094	0.086419489	0.137586106	WP_019727817.1	cysS	cysteine--tRNA ligase
702	BLLJ_RS03630	65.74370504	-0.196933666	0.153503437	-1.282926752	0.199517739	0.277940897	WP_013410953.1	WP_013410953.1	SPFH domain-containing protein
168	BLLJ_RS00850	669.4995523	-0.197259557	0.079686992	-2.475429812	0.013307592	0.027588211	WP_015512502.1	gltX	glutamate--tRNA ligase
1782	BLLJ_RS11480	47.93285386	-0.197963902	0.254803181	-0.776928689	0.437200844	0.526497955	NA	NA	hypothetical protein
1179	BLLJ_RS06130	433.1394353	-0.198010144	0.098247967	-2.01541212	0.043861486	0.076322152	WP_008783103.1	WP_008783103.1	RecX family transcriptional regulator
162	BLLJ_RS00820	526.4983664	-0.198040675	0.103561647	-1.91229747	0.05583805	0.094187017	WP_007051598.1	WP_007051598.1	GtrA family protein
1456	BLLJ_RS07550	1069.174798	-0.199680831	0.103639377	-1.926688836	0.05401842	0.091357468	WP_015439045.1	purB	adenylosuccinate lyase
1626	BLLJ_RS08430	99.06757282	-0.200105116	0.152763969	-1.309897335	0.190230569	0.268102732	WP_013582920.1	WP_013582920.1	hypothetical protein
1924	BLLJ_RS09980	649.7308669	-0.200523662	0.111152609	-1.804039176	0.071225166	0.116276138	WP_010081225.1	WP_010081225.1	KH domain-containing protein
700	BLLJ_RS03620	195.9432049	-0.200538777	0.111673148	-1.795765412	0.072531834	0.118188042	WP_007055486.1	WP_007055486.1	hypothetical protein
607	BLLJ_RS03115	2351.697356	-0.201298054	0.109170987	-1.843878672	0.065200824	0.107995866	WP_003828886.1	WP_003828886.1	PAS domain-containing sensor histidine kinase
1799	BLLJ_RS09315	226.7533115	-0.202615129	0.102200327	-1.98252916	0.047420047	0.081412156	NA	NA	hypothetical protein
1892	BLLJ_RS09810	1560.775887	-0.20304498	0.077147585	-2.631903249	0.008490804	0.018311264	WP_013141503.1	WP_013141503.1	DUF4032 domain-containing protein
820	BLLJ_RS04210	122.7175784	-0.203057628	0.164334454	-1.235636369	0.216593759	0.294702024	WP_013140697.1	WP_013140697.1	aspartate carbamoyltransferase regulatory subunit
302	BLLJ_RS01575	137.9163448	-0.203355392	0.121654536	-1.671580852	0.094607003	0.149021489	WP_014485889.1	WP_014485889.1	nucleoside hydrolase
649	BLLJ_RS03355	20.02797622	-0.20551364	0.257759183	-0.797308705	0.425271766	0.51373682	WP_007053450.1	WP_007053450.1	DUF600 family protein
1750	BLLJ_RS09080	499.6826396	-0.206456124	0.096512472	-2.139165231	0.032422289	0.059139237	WP_011068712.1	WP_011068712.1	homoserine dehydrogenase
1641	BLLJ_RS08500	219.9529758	-0.206504064	0.111737001	-1.848126055	0.064584109	0.107158488	WP_008782967.1	WP_008782967.1	LacI family transcriptional regulator
770	BLLJ_RS03975	1091.793624	-0.207375458	0.185686082	-1.116806691	0.264076987	0.346842984	WP_007052167.1	rpsT	30S ribosomal protein S20
804	BLLJ_RS04125	63.13975221	-0.207911599	0.168058882	-1.237135438	0.216036805	0.294567865	WP_013582550.1	WP_013582550.1	TerB family tellurite resistance protein
1402	BLLJ_RS07270	406.8474103	-0.208188005	0.119325439	-1.744707633	0.081035774	0.129980842	WP_007053231.1	WP_007053231.1	phage holin family protein
828	BLLJ_RS04245	454.9284536	-0.208831484	0.09846279	-2.120917797	0.033928721	0.061595644	WP_015450612.1	WP_015450612.1	LysR family transcriptional regulator
1171	BLLJ_RS06085	548.3888005	-0.209754809	0.10951829	-1.915249116	0.055460741	0.093632495	WP_013410787.1	WP_013410787.1	PASTA domain-containing protein
894	BLLJ_RS04580	68.75840087	-0.209925793	0.214390945	-0.979172849	0.327494582	0.41485516	WP_007055984.1	WP_007055984.1	hypothetical protein
1631	BLLJ_RS08455	2279.809769	-0.210093414	0.10512134	-1.99858005	0.045653811	0.079013058	WP_019261899.1	rpiA	ribose-5-phosphate isomerase RpiA
1186	BLLJ_RS06165	1177.221241	-0.210770829	0.098277693	-2.144645664	0.031981188	0.058695412	WP_007056215.1	WP_007056215.1	Fic family protein
1095	BLLJ_RS05690	160.5752329	-0.212826004	0.167413435	-1.271260005	0.203636166	0.281643133	WP_003813268.1	WP_003813268.1	L-lactate dehydrogenase
395	BLLJ_RS02050	375.7594962	-0.212880367	0.179010776	-1.189204201	0.234359322	0.315093983	WP_007053742.1	galT	galactose-1-phosphate uridylyltransferase
1657	BLLJ_RS08580	853.6565788	-0.213710652	0.107533617	-1.987384573	0.046879796	0.080772338	WP_003808052.1	rpsE	30S ribosomal protein S5
478	BLLJ_RS02460	160.309408	-0.214234046	0.128241917	-1.670546188	0.094811349	0.149221454	WP_007056340.1	WP_007056340.1	zinc-binding dehydrogenase
338	BLLJ_RS01770	346.1484427	-0.214481481	0.158140779	-1.356269287	0.175013504	0.250687999	WP_018142482.1	WP_018142482.1	L-ribulose-5-phosphate 4-epimerase
1465	BLLJ_RS07595	94.06256505	-0.214944597	0.14667947	-1.465403412	0.142810887	0.212453233	WP_012578395.1	serB	phosphoserine phosphatase SerB
1376	BLLJ_RS07140	71.36344045	-0.215507048	0.176317799	-1.222264848	0.221607488	0.300675043	WP_007054021.1	fetB	iron export ABC transporter permease subunit FetB
514	BLLJ_RS02645	157.8379628	-0.215687886	0.114405855	-1.88528712	0.059391084	0.099397578	WP_007051200.1	WP_007051200.1	LysR family transcriptional regulator
459	BLLJ_RS02365	147.4871474	-0.215965079	0.123481661	-1.748964805	0.080297103	0.12890326	WP_008783747.1	WP_008783747.1	IS30-like element ISBlo4 family transposase
1658	BLLJ_RS08585	653.9474749	-0.216812605	0.102140696	-2.122685804	0.033780189	0.061383794	WP_004268596.1	rplR	50S ribosomal protein L18
1254	BLLJ_RS06500	180.6102034	-0.217109137	0.149895545	-1.448402867	0.147504413	0.218424354	WP_007057388.1	WP_007057388.1	ROK family protein
143	BLLJ_RS11080	15.89435004	-0.218053352	0.292122031	-0.746446105	0.455397977	0.542314577	NA	NA	hypothetical protein
276	BLLJ_RS01430	62.1556288	-0.218165269	0.16998776	-1.283417522	0.199345838	0.277902224	WP_007051457.1	WP_007051457.1	methylated-DNA--[protein]-cysteine S-methyltransferase
372	BLLJ_RS01940	1243.349198	-0.21928904	0.110959064	-1.976305779	0.048120156	0.082320905	NA	NA	Coenzyme F420 hydrogenase/dehydrogenase, beta subunit C-terminal domain
573	BLLJ_RS11255	22.43525469	-0.219452469	0.268499228	-0.817329984	0.413739876	0.502640505	WP_007051152.1	WP_007051152.1	hypothetical protein
1286	BLLJ_RS06665	69.39443688	-0.219765395	0.185015214	-1.187823366	0.234903007	0.315604876	WP_007057819.1	WP_007057819.1	hypothetical protein
1477	BLLJ_RS07645	651.5494519	-0.220037647	0.093948957	-2.342097817	0.019175688	0.037648399	WP_003816958.1	WP_003816958.1	type I restriction endonuclease subunit R
672	BLLJ_RS03465	2095.743016	-0.222322371	0.078678157	-2.825719093	0.004717461	0.010712916	WP_012578011.1	tig	trigger factor
1925	BLLJ_RS09985	586.3561111	-0.222521523	0.111567597	-1.994499558	0.046097488	0.079566658	WP_013410502.1	yidC	membrane protein insertase YidC
1803	BLLJ_RS09335	180.5553747	-0.222661903	0.115473345	-1.928253681	0.05382358	0.091107869	WP_007054149.1	WP_007054149.1	putative DNA binding domain-containing protein
1922	BLLJ_RS09970	204.0188228	-0.222940198	0.14481669	-1.539464809	0.123690863	0.187628626	WP_012578703.1	WP_012578703.1	AAA family ATPase
95	BLLJ_RS00495	317.1750929	-0.223657858	0.109226705	-2.047648129	0.04059449	0.071935824	WP_013582319.1	fbaA	class II fructose-bisphosphate aldolase
1060	BLLJ_RS05490	25.74735564	-0.224090039	0.268901654	-0.833353147	0.404645591	0.494709384	WP_013582762.1	WP_013582762.1	helix-turn-helix domain-containing protein
624	BLLJ_RS03205	67.50686704	-0.224162138	0.165470554	-1.354695031	0.175514742	0.251219319	WP_015713422.1	WP_015713422.1	ABC transporter ATP-binding protein
469	BLLJ_RS02410	1240.743201	-0.225785781	0.087563334	-2.578542534	0.009921808	0.02109068	WP_007051249.1	WP_007051249.1	anion transporter
1597	BLLJ_RS08280	171.1841379	-0.226005491	0.112092781	-2.016235917	0.043775312	0.076309948	WP_013141263.1	WP_013141263.1	DUF2530 domain-containing protein
1190	BLLJ_RS06185	88.25943715	-0.226783441	0.148623378	-1.525893462	0.127036399	0.191948415	WP_008783105.1	WP_008783105.1	DMT family transporter
1694	BLLJ_RS08785	89.68898222	-0.22723117	0.145552387	-1.56116416	0.118485023	0.181444896	WP_010081544.1	WP_010081544.1	PLP-dependent transferase
1481	BLLJ_RS07665	623.4181862	-0.227286623	0.098437934	-2.308933305	0.020947282	0.040671058	WP_013410710.1	WP_013410710.1	DUF4981 domain-containing protein
521	BLLJ_RS02680	406.20073	-0.227908559	0.095034163	-2.398175056	0.016476989	0.033299407	WP_003832655.1	WP_003832655.1	ATP-binding protein
616	BLLJ_RS03165	129.6831552	-0.229281651	0.139761215	-1.640524165	0.100896228	0.157767987	WP_013582487.1	WP_013582487.1	ComF family protein
345	BLLJ_RS01805	752.1056903	-0.229691562	0.072121688	-3.18477794	0.001448651	0.00374232	WP_013140273.1	WP_013140273.1	AMP-dependent synthetase/ligase
1585	BLLJ_RS08215	205.997981	-0.230246095	0.11917493	-1.932001099	0.05335937	0.090401464	WP_007052364.1	trmB	tRNA (guanosine(46)-N7)-methyltransferase TrmB
1662	BLLJ_RS08605	2518.217679	-0.230359279	0.076500643	-3.01120709	0.002602113	0.006302606	WP_016637787.1	rplE	50S ribosomal protein L5
1536	BLLJ_RS07950	137.9394128	-0.230888368	0.162660278	-1.419451453	0.155767441	0.229179001	WP_015511994.1	WP_015511994.1	sugar O-acetyltransferase
1690	BLLJ_RS08750	568.1493928	-0.231073736	0.113017401	-2.044585467	0.040895743	0.072270388	WP_012578487.1	WP_012578487.1	ferredoxin family protein
1306	BLLJ_RS06780	573.4429955	-0.231350405	0.125811103	-1.838871126	0.065934144	0.108743395	WP_013582835.1	WP_013582835.1	DUF262 domain-containing HNH endonuclease family protein
408	BLLJ_RS02115	181.1175505	-0.232551208	0.152823773	-1.521695239	0.128085461	0.193381965	WP_013140332.1	WP_013140332.1	DUF58 domain-containing protein
824	BLLJ_RS04230	78.30801914	-0.233115639	0.214018995	-1.089228731	0.276053032	0.360345461	WP_007052228.1	WP_007052228.1	dihydroorotate dehydrogenase
1921	BLLJ_RS09965	330.6278318	-0.233626466	0.128388126	-1.819689043	0.068806373	0.112821612	WP_012578702.1	WP_012578702.1	ParB/RepB/Spo0J family partition protein
1517	BLLJ_RS07850	149.2274249	-0.234133507	0.124150538	-1.885883951	0.059310595	0.099349111	WP_013410686.1	WP_013410686.1	GNAT family N-acetyltransferase
1698	BLLJ_RS08800	164.2977074	-0.236140331	0.117778323	-2.004955787	0.044967774	0.077895659	WP_007053783.1	WP_007053783.1	GNAT family N-acetyltransferase
1702	BLLJ_RS08820	204.8673494	-0.238562914	0.131304491	-1.816867886	0.069237345	0.113415124	WP_012578495.1	WP_012578495.1	hypothetical protein
1226	BLLJ_RS06365	161.6446003	-0.239414153	0.113733939	-2.105037025	0.035288085	0.063763288	WP_011068014.1	xerD	site-specific tyrosine recombinase XerD
303	BLLJ_RS01580	236.9738307	-0.240157076	0.149938009	-1.601709115	0.109219949	0.169409542	WP_007057859.1	rimM	ribosome maturation factor RimM
503	BLLJ_RS02585	656.574204	-0.24101343	0.089867981	-2.68186095	0.007321388	0.016022289	WP_019727915.1	WP_019727915.1	phosphoribosylformylglycinamidine synthase
1734	BLLJ_RS08995	5220.126677	-0.241313535	0.085470769	-2.823345779	0.004752528	0.010779853	WP_003807775.1	rplA	50S ribosomal protein L1
838	BLLJ_RS04295	116.747823	-0.242330186	0.162272315	-1.493355085	0.135344263	0.203069058	WP_007056268.1	lepB	signal peptidase I
407	BLLJ_RS02110	405.3536251	-0.243427459	0.113009332	-2.154047414	0.031236454	0.057575414	WP_013582408.1	WP_013582408.1	DUF3488 and transglutaminase-like domain-containing protein
129	BLLJ_RS00665	305.2312254	-0.244977694	0.102403607	-2.392276038	0.016744244	0.033726714	WP_013140054.1	WP_013140054.1	HAD family hydrolase
1405	BLLJ_RS07285	72.8775027	-0.245276057	0.159305355	-1.539659843	0.12364329	0.187628626	WP_012577108.1	WP_012577108.1	D-2-hydroxyacid dehydrogenase
1663	BLLJ_RS08610	560.7301624	-0.246664646	0.107190864	-2.301172289	0.021381895	0.041348338	WP_004268591.1	rplX	50S ribosomal protein L24
1092	BLLJ_RS05675	524.6779942	-0.247134618	0.100462747	-2.459962764	0.013895143	0.028713651	WP_007056804.1	WP_007056804.1	hypothetical protein
1751	BLLJ_RS09085	303.7557809	-0.248185416	0.110608042	-2.243827945	0.024843474	0.047470978	WP_012472127.1	WP_012472127.1	diaminopimelate decarboxylase
1162	BLLJ_RS06040	215.6416993	-0.248781625	0.11104582	-2.240351103	0.025068138	0.04780551	WP_007056770.1	WP_007056770.1	DNA topoisomerase IV subunit A
1781	BLLJ_RS11475	128.3295188	-0.249721317	0.184695862	-1.35206774	0.176353646	0.252232812	NA	NA	acyltransferase family protein
814	BLLJ_RS04180	389.3287773	-0.251175468	0.099424026	-2.526305535	0.011526918	0.024051838	WP_015438787.1	WP_015438787.1	histidine phosphatase family protein
1642	BLLJ_RS08505	148.38628	-0.251975151	0.141822432	-1.776694606	0.0756185	0.122104245	WP_015713854.1	WP_015713854.1	alpha-N-arabinofuranosidase
1166	BLLJ_RS06060	86.22423497	-0.252931527	0.140912785	-1.794950876	0.072661527	0.118220611	WP_013582790.1	WP_013582790.1	MFS transporter
537	BLLJ_RS02760	95.03578267	-0.253600847	0.181034811	-1.400840233	0.161261855	0.235005938	NA	NA	hypothetical protein
977	BLLJ_RS05065	3.155035197	-0.25381181	0.641524729	-0.395638388	0.692371813	0.752900652	WP_012577591.1	WP_012577591.1	DUF2637 domain-containing protein
663	BLLJ_RS03420	57.88247374	-0.254034793	0.186778515	-1.360085731	0.173802796	0.24969582	WP_013582505.1	WP_013582505.1	methionine ABC transporter ATP-binding protein
874	BLLJ_RS04485	35.72264789	-0.254423419	0.234642395	-1.084302856	0.278230539	0.362451676	WP_014484899.1	WP_014484899.1	tyrosine-type recombinase/integrase
1875	BLLJ_RS09725	165.6786367	-0.254529693	0.121606397	-2.093061713	0.036343646	0.065242597	WP_012472085.1	WP_012472085.1	LacI family transcriptional regulator
1155	BLLJ_RS06005	15.76635301	-0.255920434	0.317856053	-0.805145701	0.420735606	0.50889476	WP_007053139.1	WP_007053139.1	tyrosine-type recombinase/integrase
847	BLLJ_RS04350	47.95083189	-0.256309298	0.18238569	-1.405314735	0.159927709	0.233768478	WP_012577747.1	WP_012577747.1	hypothetical protein
848	BLLJ_RS11140	87.86089458	-0.2576433	0.139490799	-1.847027192	0.064743199	0.107330085	WP_003829406.1	WP_003829406.1	hypothetical protein
858	BLLJ_RS04405	265.3199524	-0.257950783	0.109216277	-2.36183461	0.018184753	0.036219219	WP_019728101.1	WP_019728101.1	amino acid permease
310	BLLJ_RS01615	424.7043363	-0.258092582	0.098957929	-2.608104126	0.009104525	0.019460671	WP_015438426.1	WP_015438426.1	type 1 glutamine amidotransferase
92	BLLJ_RS00475	39.75228425	-0.25850458	0.20990726	-1.231518054	0.218129169	0.296372824	WP_013582317.1	WP_013582317.1	DUF4143 domain-containing protein
460	BLLJ_RS10880	40.81294091	-0.259806086	0.216607192	-1.199434253	0.230359135	0.310365069	WP_076611725.1	WP_076611725.1	transposase
915	BLLJ_RS04670	1711.092857	-0.261249064	0.07883179	-3.314006513	0.000919694	0.002469595	WP_007056011.1	WP_007056011.1	transposase
392	BLLJ_RS02035	442.7699983	-0.261319548	0.096468367	-2.708862562	0.00675143	0.014927474	WP_007053744.1	WP_007053744.1	NADH:flavin oxidoreductase/NADH oxidase
535	BLLJ_RS02750	1825.083309	-0.262498895	0.077544894	-3.385121584	0.000711467	0.001973682	NA	NA	hypothetical protein
1369	BLLJ_RS07105	90.05769706	-0.262787058	0.139709452	-1.880954043	0.059978171	0.100206164	WP_015438600.1	gmk	guanylate kinase
1660	BLLJ_RS08595	1022.948232	-0.263674219	0.113132236	-2.330672754	0.019770622	0.03873756	WP_003829896.1	rpsH	30S ribosomal protein S8
1287	BLLJ_RS06670	61.10763985	-0.264287579	0.170206587	-1.552745893	0.120483854	0.183776004	WP_008783670.1	WP_008783670.1	MFS transporter
816	BLLJ_RS04190	93.24450445	-0.264856059	0.169083807	-1.566418834	0.117250597	0.179697258	WP_019728134.1	metF	methylenetetrahydrofolate reductase [NAD(P)H]
181	BLLJ_RS00935	94.57203176	-0.264929048	0.156898192	-1.68854111	0.091307404	0.144369169	WP_012576649.1	WP_012576649.1	FtsX-like permease family protein
82	BLLJ_RS00415	22.93859065	-0.265016955	0.280226836	-0.945722967	0.344289905	0.433001264	WP_013140011.1	WP_013140011.1	hypothetical protein
1598	BLLJ_RS08285	473.8439423	-0.265150171	0.087053057	-3.045845593	0.00232027	0.0056949	WP_014485352.1	WP_014485352.1	ATP-binding protein
314	BLLJ_RS01635	195.6163333	-0.265587772	0.114397751	-2.321617064	0.020253564	0.03952315	WP_007054813.1	ilvN	acetolactate synthase small subunit
8	BLLJ_RS00040	17.24008276	-0.265629144	0.319959833	-0.830195282	0.406428382	0.495631828	WP_015512554.1	WP_015512554.1	hypothetical protein
1701	BLLJ_RS08815	66.13410506	-0.267726641	0.211935082	-1.263248343	0.206499944	0.284583197	WP_007055238.1	WP_007055238.1	SAF domain-containing protein
1814	BLLJ_RS09390	649.8975853	-0.267774597	0.087995523	-3.043047952	0.00234195	0.005737331	WP_013141412.1	WP_013141412.1	TatD family hydrolase
775	BLLJ_RS04000	362.1036939	-0.268315749	0.100338994	-2.674092484	0.007493178	0.016317238	WP_013582535.1	WP_013582535.1	MATE family efflux transporter
280	BLLJ_RS01465	952.7955579	-0.268381032	0.187513225	-1.431264552	0.152354409	0.224743153	WP_012913853.1	rpmB	50S ribosomal protein L28
12	BLLJ_RS00060	356.5049858	-0.268528165	0.09048111	-2.967781508	0.002999575	0.007157401	WP_007056527.1	WP_007056527.1	pyridoxal phosphate-dependent aminotransferase
656	BLLJ_RS11385	38.03627697	-0.270260908	0.223611308	-1.208619147	0.226809197	0.306868864	NA	NA	IS66 family transposase
1668	BLLJ_RS08635	1508.414409	-0.271231966	0.090231842	-3.00594514	0.002647568	0.006388624	WP_011742826.1	rpsC	30S ribosomal protein S3
570	BLLJ_RS02925	724.1154781	-0.272301936	0.094561951	-2.879614194	0.003981621	0.009237743	WP_016463099.1	tyrS	tyrosine--tRNA ligase
623	BLLJ_RS03200	31.9026174	-0.272620349	0.226657865	-1.20278354	0.229060096	0.309263211	WP_007055101.1	WP_007055101.1	metal ABC transporter permease
627	BLLJ_RS03220	9732.171894	-0.274917923	0.082574428	-3.329334876	0.000870537	0.002373967	WP_012578053.1	rpsA	30S ribosomal protein S1
245	BLLJ_RS01270	1412.11364	-0.277049944	0.131433269	-2.107913356	0.035038485	0.063371668	WP_007057709.1	WP_007057709.1	alpha-1,4-glucan--maltose-1-phosphate maltosyltransferase
1385	BLLJ_RS07185	977.8585027	-0.277818244	0.084885045	-3.272876197	0.001064591	0.002823289	WP_007053249.1	WP_007053249.1	family 20 glycosylhydrolase
1400	BLLJ_RS07260	58.77882585	-0.278159756	0.176888627	-1.57251351	0.115831508	0.178088635	WP_007053233.1	WP_007053233.1	energy-coupling factor transporter ATPase
1310	BLLJ_RS06810	462.6411849	-0.279056558	0.109884688	-2.539539982	0.011099836	0.023286707	WP_012577188.1	WP_012577188.1	exodeoxyribonuclease V subunit gamma
731	BLLJ_RS03775	23.73071214	-0.282574575	0.268355374	-1.05298646	0.292347198	0.377778416	WP_007055084.1	WP_007055084.1	ABC transporter ATP-binding protein
109	BLLJ_RS00565	157.6323728	-0.283555157	0.123326418	-2.299224793	0.021492178	0.041478397	WP_014483285.1	WP_014483285.1	MHS family MFS transporter
166	BLLJ_RS00840	222.1514615	-0.284418488	0.118681153	-2.396492451	0.016552834	0.03341766	WP_011068503.1	WP_011068503.1	D-hexose-6-phosphate mutarotase
856	BLLJ_RS04395	116.6935289	-0.284427092	0.129285707	-2.199988687	0.027807698	0.052356681	WP_014483716.1	WP_014483716.1	VanZ family protein
1325	BLLJ_RS06885	40.34243264	-0.284824497	0.21281844	-1.338345008	0.180783996	0.257043912	WP_007054063.1	WP_007054063.1	hypothetical protein
316	BLLJ_RS01645	167.1607328	-0.285517701	0.129626676	-2.202615316	0.027621873	0.052108583	WP_012576823.1	rnc	ribonuclease III
1637	BLLJ_RS08480	101.7093984	-0.286822961	0.160522888	-1.786804138	0.07396915	0.119842455	WP_007052308.1	rbfA	30S ribosome-binding factor RbfA
1432	BLLJ_RS07425	37.53623687	-0.287989503	0.20571716	-1.39992941	0.161534458	0.235047876	WP_013410884.1	WP_013410884.1	PucR family transcriptional regulator
1602	BLLJ_RS08305	420.9848471	-0.289435475	0.078784151	-3.673777929	0.00023899	0.000740794	WP_007052345.1	lysS	lysine--tRNA ligase
1478	BLLJ_RS07650	639.6203854	-0.290877798	0.083396053	-3.487908433	0.000486815	0.001394619	WP_007052507.1	ileS	mupirocin-resistant isoleucine--tRNA ligase
1017	BLLJ_RS05265	8.802204995	-0.291652546	0.420398917	-0.693751896	0.487837815	0.571394207	WP_013582720.1	WP_013582720.1	hypothetical protein
541	BLLJ_RS02780	111.828378	-0.29330784	0.160817385	-1.823856541	0.068173763	0.111958276	WP_013582462.1	WP_013582462.1	cell division protein FtsK
1035	BLLJ_RS05360	19.65932519	-0.294678407	0.299495742	-0.983915178	0.32515722	0.412436264	NA	NA	hypothetical protein
25	BLLJ_RS00135	168.4291759	-0.294977081	0.127190046	-2.31918369	0.020385078	0.039659366	WP_013582296.1	WP_013582296.1	hemolysin family protein
819	BLLJ_RS04205	836.6600809	-0.295575657	0.06960029	-4.246759015	2.17E-05	8.26E-05	WP_007054218.1	pyrB	aspartate carbamoyltransferase
1403	BLLJ_RS07275	531.7948475	-0.296228209	0.185238955	-1.599167993	0.10978328	0.17000977	WP_014485474.1	WP_014485474.1	TM2 domain-containing protein
1735	BLLJ_RS09000	5836.227434	-0.298089086	0.108268312	-2.753244058	0.005900789	0.013152279	WP_004118588.1	rplK	50S ribosomal protein L11
898	BLLJ_RS04600	36.87503465	-0.300899744	0.225625118	-1.333626976	0.182326138	0.258664307	NA	NA	hypothetical protein
163	BLLJ_RS00825	2189.233144	-0.301057303	0.113019224	-2.663770746	0.00772702	0.016757812	WP_007055543.1	WP_007055543.1	MFS transporter
1552	BLLJ_RS08035	13.65240633	-0.301473294	0.304142042	-0.991225324	0.321575568	0.408969455	WP_007052419.1	WP_007052419.1	MFS transporter
1820	BLLJ_RS09420	89.04950856	-0.303160233	0.14862976	-2.039700747	0.041380141	0.072925878	WP_007054119.1	WP_007054119.1	AraC family transcriptional regulator
1732	BLLJ_RS08970	203.4794061	-0.303827606	0.13098434	-2.319571994	0.020364042	0.039658458	WP_015713879.1	WP_015713879.1	IclR family transcriptional regulator
1775	BLLJ_RS11295	10.53312666	-0.304377812	0.392958009	-0.77458101	0.438587282	0.527508596	WP_007053102.1	WP_007053102.1	hypothetical protein
1923	BLLJ_RS09975	181.9734243	-0.305011908	0.156361158	-1.950688468	0.051094116	0.086869009	WP_013141524.1	rsmG	16S rRNA (guanine(527)-N(7))-methyltransferase RsmG
1827	BLLJ_RS09460	161.7916704	-0.305254644	0.141639371	-2.155153908	0.031149792	0.057507775	WP_015512102.1	rsmI	16S rRNA (cytidine(1402)-2'-O)-methyltransferase
473	BLLJ_RS02430	293.5822136	-0.306958387	0.103854304	-2.955663607	0.003119972	0.007426303	WP_007057964.1	WP_007057964.1	Crp/Fnr family transcriptional regulator
1664	BLLJ_RS08615	701.8105653	-0.307096895	0.114936178	-2.671890602	0.007542523	0.016394572	WP_007073026.1	rplN	50S ribosomal protein L14
1622	BLLJ_RS08410	619.2297334	-0.307367345	0.067585134	-4.54785431	5.42E-06	2.32E-05	WP_012472162.1	WP_012472162.1	glucose PTS transporter subunit IIA
587	BLLJ_RS03010	31.22192852	-0.307648198	0.231876163	-1.326778024	0.184582122	0.261288055	WP_011068262.1	WP_011068262.1	hypothetical protein
111	BLLJ_RS00575	1332.368614	-0.30777291	0.154190717	-1.99605343	0.045928107	0.079345332	WP_014697080.1	ilvC	ketol-acid reductoisomerase
1206	BLLJ_RS06265	124.8736022	-0.30889483	0.161854804	-1.908468714	0.056330663	0.094934894	WP_003832143.1	WP_003832143.1	ABC transporter ATP-binding protein
69	BLLJ_RS00355	9.802193158	-0.310102028	0.443414447	-0.699350303	0.484333138	0.569039787	WP_012472054.1	WP_012472054.1	toxic anion resistance protein
1623	BLLJ_RS08415	25317.97241	-0.310795366	0.183060995	-1.697769452	0.089551284	0.141752771	WP_011068757.1	WP_011068757.1	sugar porter family MFS transporter
263	BLLJ_RS01365	256.7874638	-0.310913211	0.15648527	-1.98685289	0.046938701	0.080778517	WP_003831437.1	WP_003831437.1	Rid family detoxifying hydrolase
538	BLLJ_RS02765	1390.534431	-0.311576429	0.113904262	-2.735423798	0.006230001	0.013854027	WP_013363330.1	WP_013363330.1	GIY-YIG nuclease family protein
634	BLLJ_RS03260	467.3662408	-0.311596381	0.098637204	-3.159014724	0.001583035	0.004047866	WP_013140522.1	polA	DNA polymerase I
583	BLLJ_RS02985	76.37881826	-0.312711264	0.149144148	-2.096704885	0.036019708	0.064721339	WP_003831234.1	WP_003831234.1	ABC-2 transporter permease
1554	BLLJ_RS08045	29.03510881	-0.314350049	0.217402804	-1.445933735	0.148195789	0.219279724	WP_007052417.1	WP_007052417.1	hypothetical protein
918	BLLJ_RS04685	6.858434464	-0.314431875	0.499781726	-0.6291384	0.529258453	0.606664862	WP_012577629.1	WP_012577629.1	hypothetical protein
1321	BLLJ_RS06865	102.5416766	-0.316822222	0.148687906	-2.130786764	0.033106713	0.060273601	WP_015511939.1	dusB	tRNA dihydrouridine synthase DusB
1625	BLLJ_RS08425	151.533625	-0.317654168	0.130592405	-2.432409215	0.014998751	0.030763396	WP_008783747.1	WP_008783747.1	IS30-like element ISBlo4 family transposase
1621	BLLJ_RS08405	178.2967854	-0.318286994	0.118364304	-2.68904546	0.007165666	0.015717183	WP_014485343.1	WP_014485343.1	PRD domain-containing protein
1666	BLLJ_RS08625	350.220387	-0.319483858	0.12562366	-2.543182221	0.010984793	0.023091164	WP_004129054.1	rpmC	50S ribosomal protein L29
1130	BLLJ_RS05865	99.03403822	-0.320610133	0.144134975	-2.22437429	0.026123272	0.049475117	WP_012577405.1	WP_012577405.1	GuaB3 family IMP dehydrogenase-related protein
1591	BLLJ_RS08250	1414.864806	-0.322305835	0.089775743	-3.590121631	0.000330524	0.000989518	WP_007052358.1	WP_007052358.1	OsmC family protein
1150	BLLJ_RS05980	1640.429791	-0.322693332	0.085249492	-3.78528159	0.000153535	0.000497504	WP_015713703.1	WP_015713703.1	peptidylprolyl isomerase
228	BLLJ_RS01185	152.4340336	-0.323066759	0.146977588	-2.198068173	0.027944248	0.052562449	WP_011068473.1	gatC	Asp-tRNA(Asn)/Glu-tRNA(Gln) amidotransferase subunit GatC
1377	BLLJ_RS07145	65.8711952	-0.32389961	0.184352946	-1.756953804	0.078925684	0.127125078	WP_015511954.1	WP_015511954.1	L,D-transpeptidase
594	BLLJ_RS03045	104.8153342	-0.324059331	0.132806482	-2.440086695	0.014683738	0.030245989	WP_003835284.1	pth	aminoacyl-tRNA hydrolase
508	BLLJ_RS02615	103.2841879	-0.325127199	0.139980969	-2.322652871	0.020197808	0.039454279	WP_007056371.1	WP_007056371.1	bile acid:sodium symporter family protein
1216	BLLJ_RS06315	30.39277111	-0.327541037	0.231120549	-1.417186998	0.156428262	0.229523356	WP_011068022.1	WP_011068022.1	MFS transporter
673	BLLJ_RS03470	136.0594434	-0.328314356	0.132768032	-2.472841923	0.013404342	0.027758938	WP_012578010.1	WP_012578010.1	chloride channel protein
1842	BLLJ_RS09540	1193.137452	-0.329542368	0.139153708	-2.368189637	0.017875371	0.035676724	WP_007057473.1	WP_007057473.1	glycoside hydrolase family 127 protein
16	BLLJ_RS00090	130.9734402	-0.331129358	0.132253184	-2.503753394	0.012288365	0.025557679	WP_008783747.1	WP_008783747.1	IS30 family transposase
1522	BLLJ_RS07875	407.7636418	-0.33178905	0.109743478	-3.023314512	0.002500222	0.006078725	WP_015439095.1	WP_015439095.1	citrate synthase
1846	BLLJ_RS09560	3210.072075	-0.332020615	0.164330559	-2.020443524	0.043337403	0.075690846	WP_013583009.1	WP_013583009.1	family 43 glycosylhydrolase
777	BLLJ_RS04010	226.7086214	-0.332525895	0.102037965	-3.258844832	0.001118668	0.002958563	WP_013140663.1	WP_013140663.1	LacI family DNA-binding transcriptional regulator
1161	BLLJ_RS06035	180.5991995	-0.33288424	0.105881755	-3.143924449	0.001666985	0.00422332	WP_007054496.1	WP_007054496.1	alkaline phosphatase family protein
1034	BLLJ_RS05355	10.77175011	-0.333208196	0.372934636	-0.893476132	0.371602248	0.459556854	NA	NA	adenine-specific methyltransferase EcoRI family protein
778	BLLJ_RS04015	5.10053576	-0.333611633	0.536229752	-0.622143087	0.533847785	0.610111754	WP_007052178.1	WP_007052178.1	hypothetical protein
1891	BLLJ_RS09805	543.8735886	-0.334972184	0.092962599	-3.603300541	0.000314202	0.000945056	WP_007051816.1	rlmB	23S rRNA (guanosine(2251)-2'-O)-methyltransferase RlmB
1260	BLLJ_RS06530	45.2845385	-0.33553343	0.21353287	-1.571343228	0.116102945	0.178221718	WP_008783435.1	WP_008783435.1	VWA domain-containing protein
101	BLLJ_RS00525	29.73729832	-0.335571557	0.238896987	-1.404670527	0.160119274	0.23380212	WP_007055912.1	WP_007055912.1	KUP/HAK/KT family potassium transporter
660	BLLJ_RS03405	22866.77368	-0.337927343	0.123672115	-2.732445726	0.006286603	0.013963791	WP_011743105.1	WP_011743105.1	phosphoketolase
1331	BLLJ_RS06910	923.1295335	-0.338893355	0.129725115	-2.612395872	0.008991008	0.019239359	WP_014485493.1	WP_014485493.1	serpin family protein
1057	BLLJ_RS11445	160.5470913	-0.339623258	0.143820511	-2.361438274	0.018204202	0.036220539	NA	NA	hypothetical protein
1020	BLLJ_RS05280	25.02474397	-0.339677502	0.265808907	-1.277901129	0.20128429	0.279191447	WP_007055021.1	WP_007055021.1	C40 family peptidase
714	BLLJ_RS03690	66.95702803	-0.340514561	0.156959878	-2.169436962	0.030049525	0.055976314	WP_013140608.1	WP_013140608.1	response regulator transcription factor
531	BLLJ_RS02725	79.40082831	-0.342692381	0.146257591	-2.343074145	0.019125582	0.037626655	WP_007053628.1	WP_007053628.1	AEC family transporter
1054	BLLJ_RS05460	13.47829787	-0.343485157	0.388039202	-0.885181589	0.376058701	0.464472245	NA	NA	hypothetical protein
1767	BLLJ_RS09165	200.4725237	-0.343905097	0.107358461	-3.203334817	0.001358459	0.003529798	WP_013582955.1	WP_013582955.1	DUF4143 domain-containing protein
398	BLLJ_RS02065	415.2566543	-0.345746061	0.093813854	-3.685447796	0.000228301	0.000714552	WP_006294469.1	WP_006294469.1	PFL family protein
1790	BLLJ_RS09270	73.25049231	-0.347222713	0.2002073	-1.734315952	0.082862039	0.132469329	NA	NA	pentapeptide repeat-containing protein
106	BLLJ_RS00550	762.0330938	-0.34802519	0.160791241	-2.164453662	0.030429549	0.056459092	WP_015438242.1	gtfA	sucrose phosphorylase
586	BLLJ_RS03005	304.387368	-0.3491778	0.12142777	-2.875600853	0.004032593	0.009322349	WP_007055116.1	thrC	threonine synthase
204	BLLJ_RS01055	1485.938449	-0.350119203	0.122927055	-2.848186688	0.004396912	0.010044132	WP_015713253.1	WP_015713253.1	phasin family protein
872	BLLJ_RS04475	2345.756766	-0.350704139	0.086379647	-4.060032076	4.91E-05	0.000174216	WP_013582579.1	WP_013582579.1	MerR family transcriptional regulator
1682	BLLJ_RS08705	5020.683784	-0.351155069	0.126073176	-2.785327372	0.00534737	0.012044077	WP_008783400.1	malQ	4-alpha-glucanotransferase
133	BLLJ_RS00685	6.209521522	-0.35235678	0.483652592	-0.728532806	0.466287494	0.553913918	WP_007054679.1	tadB	Flp pilus assembly protein TadB
1659	BLLJ_RS08590	1868.53399	-0.353223915	0.093868399	-3.762969402	0.000167908	0.000539526	WP_007053040.1	rplF	50S ribosomal protein L6
988	BLLJ_RS05120	30.34182355	-0.354598307	0.24285468	-1.460125482	0.14425559	0.214106835	NA	NA	AAA family ATPase
1760	BLLJ_RS09130	147.3532484	-0.356278355	0.131692375	-2.705383326	0.006822561	0.015067466	WP_007053083.1	leuD	3-isopropylmalate dehydratase small subunit
524	BLLJ_RS02690	68.16248946	-0.357499761	0.164867635	-2.168404741	0.030127905	0.056068148	WP_007056351.1	WP_007056351.1	metalloregulator ArsR/SmtB family transcription factor
1896	BLLJ_RS09830	279.2295563	-0.357729081	0.092160937	-3.8815695	0.000103784	0.000351046	WP_010081206.1	WP_010081206.1	SpaH/EbpB family LPXTG-anchored major pilin
767	BLLJ_RS03960	723.3103791	-0.358069571	0.167207267	-2.141471339	0.032236047	0.058910995	WP_004221819.1	WP_004221819.1	branched-chain amino acid aminotransferase
1710	BLLJ_RS08860	1193.92817	-0.360305043	0.184502683	-1.952844462	0.050838028	0.086509902	WP_011559497.1	rpsO	30S ribosomal protein S15
1305	BLLJ_RS06775	79.31267388	-0.361485034	0.242331306	-1.491697628	0.135778431	0.203562065	WP_007054857.1	WP_007054857.1	DUF262 domain-containing protein
349	BLLJ_RS01825	306.9139748	-0.361641235	0.0967019	-3.739753143	0.000184201	0.000584111	WP_019727838.1	WP_019727838.1	beta-galactosidase
1454	BLLJ_RS07540	94.43867064	-0.361732449	0.162119392	-2.231271935	0.025663122	0.048891797	WP_012577076.1	WP_012577076.1	hypothetical protein
929	BLLJ_RS04740	18.13928442	-0.361907431	0.311716712	-1.161013888	0.245636252	0.327062633	WP_013582636.1	WP_013582636.1	hypothetical protein
873	BLLJ_RS04480	63.25223296	-0.363274348	0.218804594	-1.660268372	0.096860475	0.151950363	WP_007055744.1	WP_007055744.1	hypothetical protein
421	BLLJ_RS11100	22.78321324	-0.363793972	0.294602485	-1.234863893	0.216881163	0.294884967	WP_007051300.1	WP_007051300.1	hypothetical protein
1649	BLLJ_RS08540	1438.757534	-0.363929584	0.099823819	-3.645718893	0.000266645	0.000812152	WP_006288696.1	rpsK	30S ribosomal protein S11
716	BLLJ_RS03700	50.01296165	-0.363930529	0.175943474	-2.068451423	0.038597594	0.068967712	WP_008782992.1	WP_008782992.1	ABC transporter ATP-binding protein
510	BLLJ_RS02625	900.6625396	-0.364585377	0.170626399	-2.136746593	0.032618608	0.059441093	WP_012297750.1	rpsG	30S ribosomal protein S7
1215	BLLJ_RS06310	622.8941865	-0.366549627	0.105655281	-3.469297743	0.000521821	0.00148388	WP_013140911.1	typA	translational GTPase TypA
914	BLLJ_RS04665	95.71496865	-0.367094987	0.164920512	-2.225890412	0.026021523	0.049379425	NA	NA	hypothetical protein
1326	BLLJ_RS06890	431.0984079	-0.367527139	0.105810407	-3.473449808	0.000513813	0.001465432	WP_015439007.1	thiD	bifunctional hydroxymethylpyrimidine kinase/phosphomethylpyrimidine kinase
846	BLLJ_RS11135	49.09233698	-0.367662042	0.209439971	-1.755453079	0.07918184	0.127431208	WP_012471870.1	WP_012471870.1	hypothetical protein
647	BLLJ_RS03345	275.2071585	-0.368356149	0.109071701	-3.37719268	0.000732297	0.002025637	WP_013140545.1	WP_013140545.1	acetyltransferase
1635	BLLJ_RS08470	160.0710578	-0.371988884	0.132392033	-2.809752782	0.004957957	0.011219414	WP_007052311.1	WP_007052311.1	FAD synthase
1549	BLLJ_RS08020	18.25704396	-0.372318202	0.342062999	-1.088449214	0.276396845	0.360550147	WP_003844893.1	WP_003844893.1	hypothetical protein
229	BLLJ_RS01190	238.8870418	-0.372431113	0.115088323	-3.236046041	0.001211978	0.00318785	WP_012576700.1	gatA	Asp-tRNA(Asn)/Glu-tRNA(Gln) amidotransferase subunit GatA
34	BLLJ_RS10805	36.39743306	-0.372694364	0.215384698	-1.730366023	0.0835649	0.133482293	NA	NA	hypothetical protein
1903	BLLJ_RS09865	46.92038758	-0.374264168	0.23767853	-1.574665443	0.115333688	0.177464766	WP_007051803.1	WP_007051803.1	glutaredoxin family protein
1276	BLLJ_RS10050	345.5350848	-0.374306629	0.128335986	-2.916614734	0.003538526	0.00831985	WP_014484715.1	nrdR	transcriptional regulator NrdR
1220	BLLJ_RS06335	56.38744087	-0.374384053	0.17822324	-2.10064666	0.035671995	0.064336395	WP_003830606.1	nadA	quinolinate synthase NadA
1388	BLLJ_RS07200	44.09263217	-0.3763781	0.184931399	-2.035230918	0.041827643	0.073595419	WP_013141080.1	WP_013141080.1	hypothetical protein
1793	BLLJ_RS09280	113.6186092	-0.379487136	0.125434783	-3.025374042	0.002483258	0.006045103	WP_014485507.1	istA	IS21 family transposase
509	BLLJ_RS02620	2840.183791	-0.380789593	0.123057058	-3.094414901	0.001972015	0.004912203	WP_010938593.1	rpsL	30S ribosomal protein S12
1647	BLLJ_RS08530	433.5957938	-0.382048139	0.126001297	-3.032096873	0.002428613	0.005927044	WP_013410643.1	rplQ	50S ribosomal protein L17
1513	BLLJ_RS07830	153.4365733	-0.382986697	0.133390012	-2.871179723	0.004089429	0.009431124	WP_003832205.1	WP_003832205.1	Ppx/GppA family phosphatase
151	BLLJ_RS10835	15.26040633	-0.38321076	0.326610374	-1.17329635	0.240676985	0.322016119	WP_076611083.1	WP_076611083.1	transposase
1674	BLLJ_RS08665	1824.811648	-0.383995229	0.085520143	-4.490114433	7.12E-06	2.98E-05	WP_003837372.1	rplC	50S ribosomal protein L3
1823	BLLJ_RS09435	119.2187341	-0.384197762	0.145760337	-2.635818291	0.008393467	0.018141932	WP_008783209.1	WP_008783209.1	hypothetical protein
1745	BLLJ_RS09055	270.5009092	-0.385117836	0.116898303	-3.294469012	0.000986078	0.002636836	WP_007053065.1	WP_007053065.1	AEC family transporter
1774	BLLJ_RS09200	32.35570071	-0.385360299	0.214889727	-1.793293262	0.072926044	0.118550939	WP_015512071.1	WP_015512071.1	IclR family transcriptional regulator
339	BLLJ_RS01775	830.4887677	-0.385824419	0.15121566	-2.551484536	0.010726508	0.022577192	WP_003809815.1	araA	L-arabinose isomerase
1687	BLLJ_RS08735	49.53664744	-0.385939004	0.185810253	-2.077059788	0.037796041	0.067598115	WP_007053020.1	WP_007053020.1	EamA family transporter
116	BLLJ_RS00600	20.14278928	-0.386246887	0.259037205	-1.491086528	0.135938779	0.203644107	WP_015713232.1	WP_015713232.1	hypothetical protein
909	BLLJ_RS04640	4.113981949	-0.386361454	0.694883621	-0.556008865	0.578204794	0.648504272	WP_013582615.1	WP_013582615.1	cell division protein DivIVA
1908	BLLJ_RS09895	12.85367196	-0.386421402	0.345664851	-1.117907709	0.263606412	0.346680193	WP_015512575.1	WP_015512575.1	glycosyl hydrolase family 3
564	BLLJ_RS02895	63.61324095	-0.387715598	0.149427271	-2.59467763	0.009467968	0.020192745	WP_003828811.1	thiS	sulfur carrier protein ThiS
1651	BLLJ_RS08550	1400.143682	-0.388429724	0.098961841	-3.925045465	8.67E-05	0.000296424	WP_005987264.1	rpmJ	50S ribosomal protein L36
565	BLLJ_RS02900	231.4063561	-0.388471542	0.117000172	-3.320264723	0.000899321	0.002438666	WP_014483930.1	WP_014483930.1	thiazole synthase
1059	BLLJ_RS05485	13.82746113	-0.390060167	0.354141944	-1.101423237	0.270712497	0.354093415	WP_012577521.1	WP_012577521.1	hypothetical protein
582	BLLJ_RS02980	299.8449714	-0.390945568	0.109033942	-3.585540075	0.000336381	0.001005493	WP_011068267.1	WP_011068267.1	ABC transporter ATP-binding protein
744	BLLJ_RS03840	81.34205227	-0.393491061	0.146756724	-2.681247241	0.00733483	0.016033506	WP_007053379.1	WP_007053379.1	Sapep family Mn(2+)-dependent dipeptidase
357	BLLJ_RS01870	208.5169964	-0.39359931	0.118573142	-3.319464297	0.000901903	0.002439035	WP_013410356.1	WP_013410356.1	Nramp family divalent metal transporter
897	BLLJ_RS04595	144.8555641	-0.394081484	0.122033803	-3.229281358	0.001241017	0.003255349	WP_008783747.1	WP_008783747.1	IS30-like element ISBlo4 family transposase
447	BLLJ_RS02305	612.5122245	-0.395318763	0.112281243	-3.52079076	0.000430262	0.001247436	WP_007051272.1	WP_007051272.1	ABC transporter substrate-binding protein
65	BLLJ_RS00335	16.40797764	-0.395623083	0.314347076	-1.258554999	0.20819111	0.286095838	WP_015713203.1	WP_015713203.1	VWA domain-containing protein
718	BLLJ_RS03710	58.71494251	-0.396191315	0.224290683	-1.766418962	0.077325586	0.12475626	WP_007052114.1	WP_007052114.1	ABC transporter permease
566	BLLJ_RS02905	64.8604843	-0.398082732	0.162883065	-2.443978649	0.014526286	0.029953668	WP_014483929.1	thiF	thiazole biosynthesis adenylyltransferase ThiF
112	BLLJ_RS00580	99.42992827	-0.398948358	0.147671215	-2.701598669	0.0069007	0.0152052	WP_013582328.1	WP_013582328.1	glycoside hydrolase family 13 protein
650	BLLJ_RS03360	12.74463836	-0.399555552	0.354272209	-1.12782076	0.259395624	0.342544358	WP_007053449.1	WP_007053449.1	DNA/RNA non-specific endonuclease
930	BLLJ_RS04745	3.724444046	-0.402034242	0.589765137	-0.68168533	0.495437946	0.576814227	WP_007054993.1	WP_007054993.1	hypothetical protein
1055	BLLJ_RS05465	7.463774597	-0.402908898	0.538667576	-0.747973176	0.454476337	0.541551532	WP_014484824.1	WP_014484824.1	hypothetical protein
409	BLLJ_RS02120	319.8551763	-0.403733816	0.153749271	-2.625923442	0.008641425	0.018615271	WP_014485817.1	WP_014485817.1	MoxR family ATPase
1518	BLLJ_RS07855	27.05784748	-0.403747322	0.22574474	-1.788512641	0.073693338	0.119541919	WP_007052466.1	WP_007052466.1	hypothetical protein
1902	BLLJ_RS09860	27.35569217	-0.403891415	0.237133654	-1.703222666	0.088526406	0.140245614	WP_008783041.1	nrdI	class Ib ribonucleoside-diphosphate reductase assembly flavoprotein NrdI
1675	BLLJ_RS08670	2426.498703	-0.404217691	0.11086092	-3.646169356	0.000266179	0.000812152	WP_012084982.1	rpsJ	30S ribosomal protein S10
1069	BLLJ_RS05540	667.1773764	-0.404759724	0.104292867	-3.88099142	0.000104032	0.000351266	WP_004113665.1	WP_004113665.1	rRNA pseudouridine synthase
920	BLLJ_RS04695	16.49884261	-0.405016539	0.316149818	-1.281090531	0.200161869	0.278435847	WP_012577623.1	WP_012577623.1	sortase
212	BLLJ_RS01100	354.5076271	-0.405343611	0.121007133	-3.349749719	0.000808846	0.002221446	WP_015713257.1	WP_015713257.1	family 43 glycosylhydrolase
160	BLLJ_RS00810	402.1691936	-0.406161928	0.113676456	-3.572964391	0.000352963	0.001046942	WP_014483342.1	WP_014483342.1	formate--tetrahydrofolate ligase
379	BLLJ_RS01970	120.1026205	-0.406655621	0.134555804	-3.022207956	0.002509381	0.006093308	WP_008783174.1	WP_008783174.1	hypothetical protein
411	BLLJ_RS02130	1053.288899	-0.408819092	0.09905753	-4.127087496	3.67E-05	0.000134662	WP_007056417.1	WP_007056417.1	serine/threonine protein kinase
976	BLLJ_RS05060	2.221056392	-0.410105492	0.959836988	-0.427265773	0.66918576	0.733609768	WP_013140230.1	WP_013140230.1	IS607 family transposase
220	BLLJ_RS01145	34.97261978	-0.410592623	0.22286334	-1.84235156	0.065423742	0.108179224	NA	NA	HPr family phosphocarrier protein
403	BLLJ_RS02090	1671.032124	-0.410887713	0.090259631	-4.552286652	5.31E-06	2.27E-05	WP_013582406.1	WP_013582406.1	DNA-directed RNA polymerase subunit beta'
511	BLLJ_RS02630	6710.272912	-0.412576491	0.108162892	-3.814399597	0.000136514	0.000447613	WP_004269068.1	fusA	elongation factor G
114	BLLJ_RS00590	546.849534	-0.412660263	0.089766497	-4.597040969	4.29E-06	1.86E-05	WP_007051647.1	malQ	4-alpha-glucanotransferase
562	BLLJ_RS10295	3.624410925	-0.414749666	0.628971986	-0.659408805	0.509633289	0.589425904	NA	NA	type II toxin-antitoxin system YoeB family toxin
940	BLLJ_RS11040	33.43139082	-0.415558057	0.225437777	-1.843338162	0.065279653	0.108033622	NA	NA	hypothetical protein
880	BLLJ_RS10400	4.527246468	-0.416060051	0.506195239	-0.821935923	0.411113366	0.500079855	WP_013582587.1	WP_013582587.1	hypothetical protein
158	BLLJ_RS00800	221.7585569	-0.416656991	0.100862298	-4.130948818	3.61E-05	0.000132925	WP_013140084.1	WP_013140084.1	YbhB/YbcL family Raf kinase inhibitor-like protein
1818	BLLJ_RS09410	71.78750483	-0.417637777	0.167847751	-2.488194051	0.012839366	0.026646175	WP_011068661.1	WP_011068661.1	glycoside hydrolase family 27 protein
585	BLLJ_RS02995	242.4350841	-0.41832799	0.131197616	-3.188533462	0.001429965	0.003705607	WP_007051140.1	WP_007051140.1	calcium-translocating P-type ATPase, PMCA-type
1748	BLLJ_RS09070	134.1684049	-0.419697601	0.129047818	-3.252264225	0.001144895	0.003023778	WP_013582946.1	WP_013582946.1	Maf family protein
1544	BLLJ_RS07990	1275.094274	-0.419991389	0.173461828	-2.421232344	0.015467987	0.031524608	WP_003830110.1	rpmE	50S ribosomal protein L31
1755	BLLJ_RS09105	210.1848848	-0.420048642	0.106494387	-3.9443266	8.00E-05	0.000275022	WP_007053078.1	WP_007053078.1	LysR family transcriptional regulator
986	BLLJ_RS05110	80.11552598	-0.420403766	0.160136861	-2.625277918	0.008657827	0.018629788	WP_015439060.1	istB	IS21-like element helper ATPase IstB
795	BLLJ_RS04090	58.0009718	-0.420678072	0.172552128	-2.437976734	0.014769725	0.030390639	NA	NA	IS3 family transposase
269	BLLJ_RS01395	4.119386735	-0.422714226	0.559331462	-0.755749058	0.449799665	0.537307158	WP_007051464.1	WP_007051464.1	ABC transporter permease subunit
1749	BLLJ_RS09075	118.914646	-0.423071839	0.143627739	-2.945613727	0.003223146	0.007643575	WP_011068713.1	WP_011068713.1	homoserine kinase
270	BLLJ_RS01400	12.71860923	-0.424056922	0.363424796	-1.166835413	0.243276843	0.324818389	WP_012472001.1	WP_012472001.1	ABC transporter ATP-binding protein
1928	BLLJ_RS10000	301.3525465	-0.424459522	0.152452061	-2.784216367	0.005365723	0.012071311	WP_007054596.1	rpmH	50S ribosomal protein L34
1689	BLLJ_RS08745	167.4831595	-0.425050012	0.137201975	-3.097987562	0.001948396	0.004865942	WP_007053017.1	dapC	succinyldiaminopimelate transaminase
1093	BLLJ_RS05680	826.4368797	-0.426439437	0.115952656	-3.677703072	0.000235344	0.000731843	WP_015512212.1	WP_015512212.1	aminotransferase class I/II-fold pyridoxal phosphate-dependent enzyme
1210	BLLJ_RS06285	861.6500895	-0.426563161	0.128311851	-3.324425272	0.00088601	0.002405953	WP_012577287.1	WP_012577287.1	tyrosine recombinase XerC
317	BLLJ_RS01650	3957.071873	-0.42685298	0.103451814	-4.126104352	3.69E-05	0.000134868	WP_004268380.1	rpmF	50S ribosomal protein L32
886	BLLJ_RS04540	27.82504249	-0.427571711	0.245245328	-1.743444879	0.081255935	0.130117477	WP_014484893.1	WP_014484893.1	hypothetical protein
243	BLLJ_RS01260	104.9189244	-0.429586792	0.151694905	-2.83191312	0.004627042	0.010532393	WP_007051517.1	WP_007051517.1	manganese efflux pump MntP family protein
211	BLLJ_RS01095	2386.949599	-0.429923586	0.086351581	-4.978757544	6.40E-07	3.12E-06	WP_007054739.1	WP_007054739.1	beta-L-arabinobiosidase
1036	BLLJ_RS05365	52.99910742	-0.430244877	0.21298999	-2.020023933	0.043380905	0.075690846	WP_012577539.1	WP_012577539.1	hypothetical protein
235	BLLJ_RS01220	810.2779188	-0.430485294	0.095213874	-4.521245459	6.15E-06	2.60E-05	WP_007056503.1	rho	transcription termination factor Rho
1652	BLLJ_RS08555	3060.513904	-0.430800241	0.118838825	-3.625079945	0.000288872	0.000872955	WP_012039277.1	infA	translation initiation factor IF-1
377	BLLJ_RS01960	2062.175416	-0.431309951	0.110846604	-3.891052468	9.98E-05	0.000338844	WP_013582399.1	WP_013582399.1	hypothetical protein
964	BLLJ_RS05000	21.79883446	-0.431881182	0.320646247	-1.346908583	0.178009677	0.253838004	NA	NA	cell division protein FtsK
726	BLLJ_RS03750	681.8623861	-0.43257964	0.119876236	-3.608552081	0.000307911	0.000927581	WP_007052123.1	WP_007052123.1	purine permease
1543	BLLJ_RS07985	218.6511756	-0.432885914	0.130885538	-3.307362451	0.00094179	0.002521903	WP_014485390.1	prfA	peptide chain release factor 1
841	BLLJ_RS04310	24.08367161	-0.433312348	0.298499151	-1.451636782	0.146602626	0.217255851	WP_015713573.1	WP_015713573.1	MFS transporter
1672	BLLJ_RS08655	453.9037098	-0.433558538	0.114333358	-3.792056361	0.000149405	0.000487399	WP_015450970.1	rplW	50S ribosomal protein L23
1533	BLLJ_RS07935	938.2448239	-0.43378942	0.084139091	-5.155622858	2.53E-07	1.28E-06	WP_013141204.1	guaB	IMP dehydrogenase
410	BLLJ_RS02125	1050.311296	-0.434082914	0.063687149	-6.815863546	9.37E-12	7.37E-11	WP_015713361.1	WP_015713361.1	tandem-95 repeat protein
1633	BLLJ_RS08460	622.5088306	-0.434772466	0.109357225	-3.975708645	7.02E-05	0.000244202	WP_007052313.1	WP_007052313.1	hypothetical protein
1278	BLLJ_RS06620	79.79375186	-0.435155174	0.145258394	-2.99573169	0.002737872	0.006573621	WP_015439060.1	istB	IS21-like element helper ATPase IstB
120	BLLJ_RS00620	16.84116933	-0.435779795	0.321244073	-1.356538008	0.174928051	0.250687999	WP_008783502.1	WP_008783502.1	ATP-binding protein
297	BLLJ_RS01550	141.5539047	-0.436894267	0.119095239	-3.668444426	0.000244031	0.000755203	WP_007054798.1	pstA	phosphate ABC transporter permease PstA
295	BLLJ_RS01540	377.0223351	-0.437237899	0.126261131	-3.462965154	0.000534258	0.001510484	WP_013582368.1	pstS	phosphate ABC transporter substrate-binding protein PstS
1894	BLLJ_RS11005	21.62147919	-0.437683966	0.272306294	-1.607322252	0.107983695	0.168168469	WP_003835811.1	WP_003835811.1	hypothetical protein
277	BLLJ_RS10235	112.4403103	-0.438288814	0.143905862	-3.045663371	0.002321676	0.0056949	WP_003815796.1	WP_003815796.1	helix-turn-helix domain-containing protein
1859	BLLJ_RS10750	56.91182576	-0.440343373	0.186970339	-2.355150952	0.018515183	0.036612587	WP_003814027.1	WP_003814027.1	hypothetical protein
1681	BLLJ_RS08700	5526.205189	-0.440600073	0.068885682	-6.396105252	1.59E-10	1.13E-09	WP_003807927.1	rplM	50S ribosomal protein L13
633	BLLJ_RS03255	4016.140322	-0.441063135	0.096176731	-4.585965148	4.52E-06	1.95E-05	WP_013582490.1	WP_013582490.1	response regulator
1661	BLLJ_RS08600	369.5679427	-0.441172775	0.132905855	-3.319438225	0.000901988	0.002439035	WP_003948630.1	WP_003948630.1	type Z 30S ribosomal protein S14
268	BLLJ_RS01390	13.20686916	-0.441574874	0.335458068	-1.316334039	0.188061951	0.265823637	WP_007055662.1	WP_007055662.1	ABC transporter permease subunit
340	BLLJ_RS01780	60.73028033	-0.441633497	0.171392705	-2.576734505	0.009973853	0.02117796	WP_011068399.1	WP_011068399.1	gamma-glutamyl-gamma-aminobutyrate hydrolase family protein
1219	BLLJ_RS06330	41.82919811	-0.441936487	0.204223384	-2.163985724	0.030465445	0.056459092	WP_015512139.1	nadB	L-aspartate oxidase
458	BLLJ_RS02360	122.7562228	-0.443367828	0.132351531	-3.34992595	0.000808332	0.002221446	WP_007056410.1	WP_007056410.1	DUF2961 domain-containing protein
1470	BLLJ_RS07620	649.396669	-0.444914013	0.129991008	-3.422652214	0.000620134	0.001738796	WP_006294871.1	rpoZ	DNA-directed RNA polymerase subunit omega
1452	BLLJ_RS07525	16.94021696	-0.445348377	0.277454062	-1.605124735	0.108466357	0.168638699	WP_007058571.1	WP_007058571.1	hypothetical protein
1529	BLLJ_RS07915	316.0178308	-0.446355997	0.20378025	-2.190379084	0.028496756	0.053497317	WP_007052453.1	amrS	AmmeMemoRadiSam system radical SAM enzyme
1511	BLLJ_RS11185	39.12306486	-0.447501301	0.222489843	-2.011333615	0.04429023	0.076809464	WP_013582894.1	WP_013582894.1	hypothetical protein
200	BLLJ_RS01035	143.746929	-0.448106603	0.119478602	-3.750517619	0.00017647	0.000561442	WP_007051563.1	WP_007051563.1	MATE family efflux transporter
697	BLLJ_RS03605	281.8977765	-0.448370264	0.114176344	-3.926997907	8.60E-05	0.000294552	WP_015713447.1	WP_015713447.1	MFS transporter
1110	BLLJ_RS05765	18.65817775	-0.449496563	0.284401785	-1.580498392	0.113992775	0.17554159	WP_007052770.1	WP_007052770.1	energy-coupling factor transporter transmembrane protein EcfT
658	BLLJ_RS03395	52.44301462	-0.449569342	0.190869083	-2.355380633	0.018503741	0.036612587	WP_003744447.1	WP_003744447.1	arsenical-resistance protein
815	BLLJ_RS04185	640.5352216	-0.451385312	0.080149945	-5.631760726	1.78E-08	1.07E-07	WP_011743157.1	metE	5-methyltetrahydropteroyltriglutamate--homocysteine S-methyltransferase
1309	BLLJ_RS06805	856.8233602	-0.452459092	0.094753092	-4.77513801	1.80E-06	8.24E-06	WP_007054078.1	WP_007054078.1	UvrD-helicase domain-containing protein
1502	BLLJ_RS07775	134.8700702	-0.453113452	0.121600582	-3.72624412	0.000194354	0.000614287	WP_012577013.1	nrdG	anaerobic ribonucleoside-triphosphate reductase activating protein
550	BLLJ_RS02830	31.20273798	-0.453591876	0.236545496	-1.917567166	0.055165917	0.093216378	WP_007051174.1	WP_007051174.1	energy-coupling factor transporter transmembrane protein EcfT
1014	BLLJ_RS05250	3.280828474	-0.453784215	0.734402009	-0.617896205	0.536643761	0.612580918	WP_013582717.1	WP_013582717.1	hypothetical protein
1280	BLLJ_RS06635	955.1624118	-0.4548878	0.085437018	-5.324247132	1.01E-07	5.51E-07	WP_014485521.1	lexA	transcriptional repressor LexA
470	BLLJ_RS02415	1556.294095	-0.456900499	0.112056675	-4.077405481	4.55E-05	0.000162598	WP_013140385.1	WP_013140385.1	hypothetical protein
958	BLLJ_RS04970	47.33411088	-0.456958018	0.226196905	-2.020178031	0.043364924	0.075690846	WP_012577606.1	WP_012577606.1	bifunctional DNA primase/polymerase
1419	BLLJ_RS07355	81.22131235	-0.457202085	0.159797888	-2.861127202	0.004221376	0.009689064	WP_010081561.1	WP_010081561.1	5'-nucleotidase C-terminal domain-containing protein
1764	BLLJ_RS09150	1299.456248	-0.457471188	0.128410592	-3.562565836	0.000367248	0.00108764	WP_013410592.1	WP_013410592.1	RNA degradosome polyphosphate kinase
840	BLLJ_RS04305	332.3496887	-0.45837859	0.133378461	-3.436676256	0.000588899	0.001659938	WP_007056992.1	WP_007056992.1	amino acid permease
826	BLLJ_RS11260	4.408157393	-0.465251572	0.620758284	-0.749489107	0.453562462	0.541131452	WP_007054223.1	WP_007054223.1	hypothetical protein
1058	BLLJ_RS05480	51.85595414	-0.465510103	0.183628684	-2.535062017	0.011242742	0.023509769	WP_012577522.1	WP_012577522.1	SNF2-related protein
103	BLLJ_RS00535	531.1102485	-0.465744181	0.089261452	-5.217752682	1.81E-07	9.36E-07	WP_007055901.1	WP_007055901.1	LacI family transcriptional regulator
1844	BLLJ_RS09550	2807.45711	-0.467133812	0.168055598	-2.779638509	0.005441944	0.012214282	WP_007054093.1	WP_007054093.1	family 43 glycosylhydrolase
987	BLLJ_RS05115	127.0907822	-0.467693353	0.151547561	-3.086116004	0.002027897	0.005025431	WP_014485507.1	istA	IS21 family transposase
402	BLLJ_RS02085	2316.36307	-0.468156125	0.0867571	-5.396170725	6.81E-08	3.80E-07	WP_019727872.1	WP_019727872.1	DNA-directed RNA polymerase subunit beta
1335	BLLJ_RS06930	106.0959114	-0.468450955	0.144959011	-3.23160976	0.00123095	0.003233341	WP_007056912.1	WP_007056912.1	ABC transporter permease
1680	BLLJ_RS08695	1568.022016	-0.469022481	0.141443225	-3.315976989	0.000913233	0.002459098	WP_015450977.1	rpsI	30S ribosomal protein S9
774	BLLJ_RS03995	35.15538272	-0.470121871	0.225758638	-2.08240923	0.037305106	0.066906274	WP_013410939.1	WP_013410939.1	glycerate kinase
1897	BLLJ_RS09835	289.5273846	-0.470331655	0.117579063	-4.000131018	6.33E-05	0.000221519	WP_003815884.1	WP_003815884.1	LPXTG cell wall anchor domain-containing protein
1667	BLLJ_RS08630	573.5683246	-0.470932408	0.110265945	-4.270878074	1.95E-05	7.51E-05	WP_007053037.1	rplP	50S ribosomal protein L16
1901	BLLJ_RS09855	62.31248304	-0.471607164	0.204532359	-2.305782641	0.021122781	0.040929368	WP_016461974.1	nrdE	class 1b ribonucleoside-diphosphate reductase subunit alpha
221	BLLJ_RS01150	299.4915487	-0.471852185	0.107892845	-4.373340821	1.22E-05	4.91E-05	WP_013140147.1	ptsP	phosphoenolpyruvate--protein phosphotransferase
954	BLLJ_RS04855	7.879067721	-0.47223595	0.501526466	-0.941597268	0.346398869	0.434519856	WP_012577608.1	secE	preprotein translocase subunit SecE
1752	BLLJ_RS09090	376.2389007	-0.473388459	0.11132347	-4.252368887	2.12E-05	8.09E-05	WP_014485298.1	argS	arginine--tRNA ligase
1650	BLLJ_RS08545	3100.543145	-0.474152861	0.097053603	-4.885474078	1.03E-06	4.92E-06	WP_018143439.1	rpsM	30S ribosomal protein S13
1648	BLLJ_RS08535	1381.103026	-0.474826037	0.119669635	-3.967807183	7.25E-05	0.000251984	WP_021913098.1	WP_021913098.1	DNA-directed RNA polymerase subunit alpha
298	BLLJ_RS01555	191.0052788	-0.475186899	0.114185449	-4.16153635	3.16E-05	0.000117658	WP_019260702.1	pstB	phosphate ABC transporter ATP-binding protein PstB
359	BLLJ_RS01880	143.3407416	-0.475993927	0.135108284	-3.52305507	0.000426603	0.001240558	WP_008783747.1	WP_008783747.1	IS30-like element ISBlo4 family transposase
661	BLLJ_RS03410	84.2129962	-0.476788121	0.152444182	-3.127624243	0.001762253	0.004429758	WP_011068222.1	WP_011068222.1	Cof-type HAD-IIB family hydrolase
351	BLLJ_RS01835	145.8295818	-0.478214203	0.135940489	-3.517820246	0.000435107	0.001257701	WP_008783747.1	WP_008783747.1	IS30-like element ISBlo4 family transposase
857	BLLJ_RS04400	158.3017653	-0.478846402	0.136535735	-3.507114121	0.000452995	0.001303543	WP_011068118.1	WP_011068118.1	MFS transporter
1863	BLLJ_RS09640	133.813056	-0.479256495	0.119078423	-4.024713143	5.70E-05	0.000201065	WP_008783747.1	WP_008783747.1	IS30-like element ISBlo4 family transposase
1927	BLLJ_RS09995	1186.757443	-0.48022582	0.111619576	-4.302344068	1.69E-05	6.60E-05	WP_012578708.1	rnpA	ribonuclease P protein component
563	BLLJ_RS02890	145.6989973	-0.480618443	0.148852069	-3.228832794	0.001242965	0.003256029	WP_007053608.1	argH	argininosuccinate lyase
240	BLLJ_RS01245	41.09821626	-0.481348775	0.20201378	-2.382752185	0.017183758	0.034438966	WP_007057714.1	nth	endonuclease III
1322	BLLJ_RS06870	560.4343436	-0.482918641	0.083629247	-5.774518611	7.72E-09	4.86E-08	WP_013141017.1	WP_013141017.1	glycine--tRNA ligase
1113	BLLJ_RS05780	113.3885806	-0.483045323	0.139290791	-3.46789131	0.000524559	0.001489471	WP_008783321.1	WP_008783321.1	metallopeptidase family protein
1384	BLLJ_RS07180	25.26044689	-0.487088661	0.23641639	-2.060299884	0.039369881	0.07008784	WP_007053250.1	WP_007053250.1	extracellular solute-binding protein
105	BLLJ_RS00545	82.11121576	-0.487321173	0.152538666	-3.194738649	0.001399575	0.003631737	WP_012576493.1	WP_012576493.1	IS3 family transposase
540	BLLJ_RS02775	112.9315699	-0.488562711	0.146370611	-3.33784704	0.000844302	0.002315526	WP_013582461.1	WP_013582461.1	hypothetical protein
206	BLLJ_RS01065	1283.961806	-0.489853157	0.087699143	-5.585609374	2.33E-08	1.38E-07	WP_007054733.1	WP_007054733.1	LacI family transcriptional regulator
169	BLLJ_RS11085	266.7288243	-0.489875895	0.115062698	-4.257469223	2.07E-05	7.92E-05	WP_014485928.1	WP_014485928.1	hypothetical protein
1418	BLLJ_RS10550	90.5463521	-0.490198513	0.141555646	-3.462938615	0.00053431	0.001510484	NA	NA	zinc-ribbon domain-containing protein
1665	BLLJ_RS08620	770.3527752	-0.492756219	0.100927759	-4.882266539	1.05E-06	4.99E-06	WP_006295268.1	rpsQ	30S ribosomal protein S17
584	BLLJ_RS02990	125.2925478	-0.493273887	0.127644375	-3.864438906	0.000111345	0.00037205	WP_012471938.1	WP_012471938.1	ABC-2 transporter permease
1860	BLLJ_RS10990	35.06583204	-0.494368348	0.217362314	-2.274397709	0.022942085	0.04410004	WP_007052261.1	WP_007052261.1	IS30 family transposase
1643	BLLJ_RS08515	143.9227934	-0.496657937	0.119393275	-4.159848505	3.18E-05	0.000118302	WP_014484252.1	WP_014484252.1	transglutaminase family protein
972	BLLJ_RS05040	6.293584638	-0.499156291	0.555150522	-0.899136849	0.368579773	0.456404497	WP_012577594.1	WP_012577594.1	hypothetical protein
528	BLLJ_RS11250	9.002712051	-0.502034752	0.421047477	-1.192347132	0.233125161	0.313653392	WP_012471944.1	WP_012471944.1	hypothetical protein
942	BLLJ_RS04795	26.1262965	-0.503113807	0.272179763	-1.848461479	0.064535612	0.107158488	NA	NA	hypothetical protein
134	BLLJ_RS00690	21.5713688	-0.504504062	0.248779115	-2.027919676	0.042568447	0.074705022	WP_007051628.1	tadC	Flp pilus assembly protein TadC
1283	BLLJ_RS06650	106.2012607	-0.505590806	0.158841159	-3.182996205	0.001457595	0.00375701	WP_013140987.1	hflX	GTPase HflX
941	BLLJ_RS04790	19.83919873	-0.506064809	0.276291474	-1.831633826	0.067005994	0.110322422	NA	NA	hypothetical protein
246	BLLJ_RS01275	332.5808652	-0.507293187	0.089920401	-5.641580578	1.68E-08	1.02E-07	WP_013582357.1	WP_013582357.1	cell surface protein
655	BLLJ_RS11380	12.87452834	-0.50946059	0.333319945	-1.528443158	0.126402546	0.191140478	NA	NA	hypothetical protein
1530	BLLJ_RS07920	489.0396292	-0.510439005	0.177020843	-2.883496635	0.003932868	0.009146647	WP_007052452.1	amrB	AmmeMemoRadiSam system protein B
10	BLLJ_RS00050	476.0310233	-0.510791607	0.145111588	-3.519991853	0.00043156	0.001249321	WP_012576471.1	gdhA	NADP-specific glutamate dehydrogenase
617	BLLJ_RS03170	75.84148233	-0.511463434	0.16824016	-3.040079335	0.002365158	0.005786834	WP_007051907.1	WP_007051907.1	S24 family peptidase
809	BLLJ_RS04155	675.0882808	-0.512011132	0.122184179	-4.190486335	2.78E-05	0.000104411	WP_013582554.1	WP_013582554.1	zinc-binding dehydrogenase
1330	BLLJ_RS06905	91.02978207	-0.512386158	0.15457606	-3.314783399	0.000917142	0.002466177	WP_007053306.1	WP_007053306.1	hypothetical protein
1217	BLLJ_RS06320	33.73975361	-0.513626945	0.224757339	-2.285251052	0.022298111	0.042990759	WP_013140915.1	WP_013140915.1	cysteine desulfurase
643	BLLJ_RS03320	175.5864603	-0.514166507	0.139112449	-3.696049574	0.00021898	0.000687612	WP_007057554.1	WP_007057554.1	histidine phosphatase family protein
975	BLLJ_RS05055	77.83604971	-0.514657475	0.154661122	-3.327646063	0.000875831	0.00238503	WP_003829854.1	tnpB	IS607 family element RNA-guided endonuclease TnpB
543	BLLJ_RS02795	1845.208144	-0.514999503	0.140511098	-3.665187391	0.000247158	0.000763653	WP_014485774.1	glnA	type I glutamate--ammonia ligase
606	BLLJ_RS03110	94.19217721	-0.521573016	0.147384594	-3.538857087	0.000401863	0.001179288	WP_011068249.1	WP_011068249.1	zinc-ribbon domain-containing protein
969	BLLJ_RS05025	3.313390912	-0.522821456	0.775558519	-0.674122511	0.500233429	0.581694844	WP_012577597.1	WP_012577597.1	hypothetical protein
1429	BLLJ_RS07410	101.4674687	-0.523106836	0.138083372	-3.788340524	0.000151657	0.00049391	WP_008782708.1	WP_008782708.1	5'-nucleotidase C-terminal domain-containing protein
959	BLLJ_RS04975	4.168336562	-0.52545092	0.646475909	-0.812792732	0.416336903	0.504523916	WP_012577605.1	WP_012577605.1	hypothetical protein
533	BLLJ_RS02735	133.4281381	-0.525797052	0.128405332	-4.094822568	4.22E-05	0.00015254	WP_003816443.1	WP_003816443.1	site-specific integrase
1794	BLLJ_RS09285	67.20220073	-0.527103367	0.182273155	-2.89183214	0.003830025	0.008929007	WP_015439060.1	istB	IS21-like element helper ATPase IstB
397	BLLJ_RS02060	466.8365883	-0.527131794	0.114405232	-4.607584663	4.07E-06	1.77E-05	WP_014698139.1	WP_014698139.1	ACT domain-containing protein
37	BLLJ_RS00195	431.6890262	-0.52725574	0.096208858	-5.480324302	4.25E-08	2.41E-07	WP_008783074.1	WP_008783074.1	DUF1906 domain-containing protein
1472	BLLJ_RS11460	19.21993299	-0.527721281	0.279167016	-1.89034252	0.058712166	0.09851789	NA	NA	restriction endonuclease subunit S
671	BLLJ_RS03460	361.3276534	-0.528785347	0.088504055	-5.974701888	2.31E-09	1.52E-08	WP_015438688.1	WP_015438688.1	HRDC domain-containing protein
197	BLLJ_RS01020	428.8556597	-0.532171483	0.124703178	-4.267505382	1.98E-05	7.61E-05	WP_015438322.1	WP_015438322.1	ammonium transporter
1249	BLLJ_RS06475	106.6908158	-0.532651066	0.1684923	-3.161278393	0.001570783	0.00402722	WP_003817051.1	WP_003817051.1	ABC transporter permease
711	BLLJ_RS03675	10.55982172	-0.534124597	0.35430553	-1.507525434	0.13167603	0.198027602	WP_015512269.1	WP_015512269.1	YbdD/YjiX family protein
1279	BLLJ_RS06625	152.6794706	-0.534980181	0.131668749	-4.063076361	4.84E-05	0.000172276	WP_014485507.1	istA	IS21 family transposase
378	BLLJ_RS01965	37.99481421	-0.536249788	0.224288787	-2.390889864	0.016807594	0.033726714	WP_008783175.1	WP_008783175.1	helix-turn-helix transcriptional regulator
348	BLLJ_RS01820	269.3336482	-0.539066794	0.104213803	-5.17270053	2.31E-07	1.17E-06	WP_013582378.1	WP_013582378.1	sugar porter family MFS transporter
1721	BLLJ_RS08910	160.2114645	-0.540520129	0.125525186	-4.306069151	1.66E-05	6.50E-05	WP_007052988.1	WP_007052988.1	VWA domain-containing protein
1519	BLLJ_RS07860	810.4561687	-0.540615712	0.105694504	-5.114889526	3.14E-07	1.57E-06	WP_007058870.1	WP_007058870.1	DEAD/DEAH box helicase
1315	BLLJ_RS06835	85.62494125	-0.542514933	0.159073043	-3.410476856	0.000648494	0.001812023	WP_007054072.1	WP_007054072.1	RluA family pseudouridine synthase
1673	BLLJ_RS08660	1852.153846	-0.543471124	0.090981685	-5.97341239	2.32E-09	1.52E-08	WP_004268574.1	rplD	50S ribosomal protein L4
1729	BLLJ_RS08955	741.3601822	-0.544547385	0.143876138	-3.784834608	0.000153811	0.000497563	WP_007052979.1	WP_007052979.1	biotin--[acetyl-CoA-carboxylase] ligase
224	BLLJ_RS01165	70.53355845	-0.5487877	0.161921254	-3.38922585	0.000700903	0.001950841	WP_012576694.1	WP_012576694.1	metal-sensitive transcriptional regulator
247	BLLJ_RS11015	111.2869838	-0.549102341	0.170927377	-3.212489133	0.001315901	0.003428456	NA	NA	hypothetical protein
1836	BLLJ_RS09510	136.2246338	-0.550077958	0.14629189	-3.760139792	0.000169818	0.00054387	WP_013410546.1	WP_013410546.1	putative DNA binding domain-containing protein
46	BLLJ_RS00240	404.9147528	-0.55299254	0.121667904	-4.545097935	5.49E-06	2.34E-05	WP_003827911.1	trpS	tryptophan--tRNA ligase
1824	BLLJ_RS09440	478.9376932	-0.556618433	0.106931947	-5.205352069	1.94E-07	9.96E-07	WP_014484399.1	metG	methionine--tRNA ligase
1618	BLLJ_RS11270	210.7154369	-0.557165131	0.160758251	-3.465857125	0.000528544	0.001498578	WP_007053826.1	WP_007053826.1	hypothetical protein
107	BLLJ_RS00555	294.2753569	-0.558537747	0.131477567	-4.248160049	2.16E-05	8.23E-05	WP_015713226.1	WP_015713226.1	MFS transporter
1248	BLLJ_RS06470	88.25161092	-0.558996555	0.187951055	-2.974160247	0.002937916	0.007018962	WP_007052567.1	WP_007052567.1	ABC transporter permease
1015	BLLJ_RS05255	93.64132674	-0.560247609	0.168389256	-3.327098313	0.000877554	0.002386353	WP_012577552.1	WP_012577552.1	hypothetical protein
1862	BLLJ_RS09635	27.27482991	-0.560490983	0.237459043	-2.360369085	0.018256761	0.036287665	WP_012472066.1	istB	IS21-like element ISBlo1 family helper ATPase IstB
823	BLLJ_RS04225	100.1868724	-0.560564144	0.142340871	-3.938181223	8.21E-05	0.000281658	WP_007052227.1	WP_007052227.1	dihydroorotate dehydrogenase electron transfer subunit
912	BLLJ_RS04655	26.50135208	-0.561290266	0.259331805	-2.164371111	0.030435879	0.056459092	NA	NA	hypothetical protein
1671	BLLJ_RS08650	1759.442979	-0.561791408	0.090509445	-6.206992096	5.40E-10	3.71E-09	WP_012397691.1	rplB	50S ribosomal protein L2
956	BLLJ_RS04950	30.66148345	-0.563840863	0.240734113	-2.342172676	0.019171843	0.037648399	WP_012472066.1	istB	IS21-like element ISBlo1 family helper ATPase IstB
883	BLLJ_RS04525	54.20395693	-0.564253158	0.17791814	-3.171420065	0.001516956	0.003899588	WP_007054979.1	WP_007054979.1	hypothetical protein
1277	BLLJ_RS06615	32.22846942	-0.570399817	0.264699396	-2.154896555	0.03116993	0.057507775	NA	NA	LysM peptidoglycan-binding domain-containing protein
1747	BLLJ_RS09065	248.2100704	-0.57083289	0.127222822	-4.486874922	7.23E-06	3.01E-05	WP_007054193.1	WP_007054193.1	ABC transporter ATP-binding protein
50	BLLJ_RS00260	668.6395908	-0.571547186	0.279603724	-2.044132951	0.040940415	0.072283076	WP_012576523.1	WP_012576523.1	hypothetical protein
233	BLLJ_RS01210	98.66346433	-0.571713986	0.1421338	-4.022364761	5.76E-05	0.00020271	WP_010081042.1	WP_010081042.1	histidine-type phosphatase
1624	BLLJ_RS08420	7248.296361	-0.572913956	0.140806975	-4.0687896	4.73E-05	0.000168417	WP_019727336.1	pgm	phosphoglucomutase (alpha-D-glucose-1,6-bisphosphate-dependent)
536	BLLJ_RS02755	152.4745127	-0.577169418	0.163510982	-3.529851101	0.000415794	0.001212784	NA	NA	restriction endonuclease subunit S
979	BLLJ_RS05075	15.45764114	-0.580250516	0.32488164	-1.786036652	0.074093324	0.119942845	WP_012577589.1	WP_012577589.1	phage tail tip lysozyme
575	BLLJ_RS02945	69.33249137	-0.581994285	0.151601597	-3.838972001	0.000123551	0.000407189	WP_013140464.1	WP_013140464.1	hypothetical protein
333	BLLJ_RS01745	2404.982291	-0.582398537	0.129841609	-4.485453772	7.28E-06	3.02E-05	WP_004105329.1	rplS	50S ribosomal protein L19
17	BLLJ_RS00095	71.12397162	-0.586008204	0.173086373	-3.385640317	0.000710124	0.001972794	WP_015439060.1	istB	IS21-like element helper ATPase IstB
882	BLLJ_RS04520	29.05527462	-0.588350508	0.243747447	-2.413770954	0.015788384	0.032023446	WP_007055036.1	WP_007055036.1	hypothetical protein
67	BLLJ_RS11225	4.814210385	-0.588954939	0.542559471	-1.085512227	0.277694851	0.361998427	NA	NA	hypothetical protein
965	BLLJ_RS05005	8.274302519	-0.590482877	0.499569789	-1.18198276	0.237212542	0.318042963	WP_012577600.1	WP_012577600.1	hypothetical protein
654	BLLJ_RS03380	9.407521611	-0.590785246	0.459387497	-1.286028135	0.198433243	0.277388139	NA	NA	hypothetical protein
670	BLLJ_RS03455	979.3624207	-0.591053454	0.12383177	-4.773035647	1.81E-06	8.31E-06	WP_007052053.1	WP_007052053.1	DUF3000 family protein
13	BLLJ_RS11060	121.7300287	-0.593745571	0.137186725	-4.328010392	1.50E-05	5.93E-05	WP_007051753.1	WP_007051753.1	hypothetical protein
876	BLLJ_RS04495	52.72572668	-0.595576676	0.206041369	-2.890568432	0.003845458	0.008954158	WP_014484901.1	WP_014484901.1	site-specific DNA-methyltransferase
1586	BLLJ_RS08225	194.1179221	-0.596155008	0.160799954	-3.707432698	0.000209371	0.000659587	WP_013410658.1	WP_013410658.1	AzlC family ABC transporter permease
1431	BLLJ_RS07420	37.17149253	-0.597533728	0.210217525	-2.842454398	0.004476764	0.010209688	WP_011067910.1	WP_011067910.1	MFS transporter
967	BLLJ_RS05015	57.70892779	-0.599395639	0.206203858	-2.906810984	0.003651338	0.008574639	WP_012577598.1	WP_012577598.1	PD-(D/E)XK nuclease family protein
659	BLLJ_RS03400	422.1766681	-0.600598325	0.111744968	-5.37472367	7.67E-08	4.24E-07	WP_019728017.1	guaA	glutamine-hydrolyzing GMP synthase
1804	BLLJ_RS09340	827.6915306	-0.600769438	0.093340264	-6.436337479	1.22E-10	8.71E-10	WP_007056224.1	WP_007056224.1	glycosyltransferase family 2 protein
431	BLLJ_RS02230	1098.662133	-0.600859923	0.089873904	-6.685588356	2.30E-11	1.76E-10	WP_007058501.1	WP_007058501.1	ABC transporter substrate-binding protein
621	BLLJ_RS03190	300.7507783	-0.602537597	0.13524729	-4.455080757	8.39E-06	3.45E-05	WP_003828909.1	WP_003828909.1	CarD family transcriptional regulator
581	BLLJ_RS02975	137.7796171	-0.602900429	0.125974008	-4.785911314	1.70E-06	7.87E-06	WP_007057361.1	WP_007057361.1	GntR family transcriptional regulator
159	BLLJ_RS00805	212.6862274	-0.603956955	0.147790441	-4.086576585	4.38E-05	0.000157472	WP_015512503.1	WP_015512503.1	C69 family dipeptidase
353	BLLJ_RS11370	77.28290782	-0.603971451	0.156365547	-3.86256092	0.000112205	0.000374274	WP_007057867.1	WP_007057867.1	glycosyl hydrolase 53 family protein
132	BLLJ_RS00680	12.72453498	-0.604156295	0.339490104	-1.779599137	0.075141588	0.12143586	WP_014485941.1	tadA	Flp pilus assembly complex ATPase component TadA
1043	BLLJ_RS05405	17.69344673	-0.606438805	0.327629119	-1.850991773	0.064170737	0.10665619	WP_014484828.1	WP_014484828.1	nucleotidyltransferase domain-containing protein
1314	BLLJ_RS06830	24.31050614	-0.607719341	0.254125477	-2.39141446	0.016783594	0.033726714	WP_008782647.1	WP_008782647.1	DUF4143 domain-containing protein
1148	BLLJ_RS05970	90.79204807	-0.609428544	0.139217194	-4.377537908	1.20E-05	4.83E-05	WP_015438879.1	WP_015438879.1	DMT family transporter
296	BLLJ_RS01545	141.1380297	-0.609766444	0.13831417	-4.408560902	1.04E-05	4.24E-05	WP_007055708.1	pstC	phosphate ABC transporter permease subunit PstC
18	BLLJ_RS00100	136.0822017	-0.610736521	0.124117228	-4.92064261	8.63E-07	4.13E-06	WP_014485507.1	istA	IS21 family transposase
1558	BLLJ_RS08065	33.12374677	-0.612458312	0.216556685	-2.828166267	0.004681549	0.010643898	WP_007052411.1	WP_007052411.1	MarR family winged helix-turn-helix transcriptional regulator
1542	BLLJ_RS07980	128.3821945	-0.61316009	0.167827006	-3.653524559	0.000258665	0.000796655	WP_015713823.1	prmC	peptide chain release factor N(5)-glutamine methyltransferase
947	BLLJ_RS04820	26.79898137	-0.614353046	0.237912324	-2.582266587	0.009815373	0.020887461	NA	NA	transposase
532	BLLJ_RS02730	28.42412111	-0.61448188	0.242541966	-2.533507465	0.011292733	0.023588722	WP_014485775.1	WP_014485775.1	hypothetical protein
896	BLLJ_RS04590	479.9983174	-0.616223702	0.108635678	-5.672387868	1.41E-08	8.65E-08	WP_013582604.1	WP_013582604.1	AAA family ATPase
1328	BLLJ_RS06900	26.60751358	-0.617374379	0.253394694	-2.436413999	0.014833696	0.03048973	WP_003830345.1	WP_003830345.1	MFS transporter
486	BLLJ_RS02500	534.3104083	-0.617414015	0.142138996	-4.343734179	1.40E-05	5.56E-05	WP_016462351.1	purD	phosphoribosylamine--glycine ligase
1053	BLLJ_RS05455	4.477516524	-0.618579708	0.605489865	-1.0216186	0.306961451	0.392715114	WP_012577528.1	WP_012577528.1	hypothetical protein
118	BLLJ_RS00610	46.8369659	-0.619333863	0.203066491	-3.049906759	0.002289124	0.005629377	WP_007051643.1	WP_007051643.1	ABC transporter permease subunit
1645	BLLJ_RS11465	3.007162003	-0.620441095	0.761390307	-0.814879161	0.415141482	0.503708482	NA	NA	hypothetical protein
832	BLLJ_RS04265	35.39848888	-0.620868412	0.202530751	-3.065551326	0.002172691	0.005356711	WP_007056254.1	WP_007056254.1	virulence RhuM family protein
723	BLLJ_RS03735	72.80402845	-0.621126376	0.156586251	-3.966672507	7.29E-05	0.000252731	WP_007055490.1	WP_007055490.1	alpha/beta hydrolase
35	BLLJ_RS00185	208.8637466	-0.621748816	0.148987486	-4.173161348	3.00E-05	0.000112026	WP_007054557.1	WP_007054557.1	hypothetical protein
104	BLLJ_RS00540	198.8669726	-0.621783414	0.119581309	-5.199670573	2.00E-07	1.02E-06	WP_007051659.1	WP_007051659.1	alpha-glucosidase
730	BLLJ_RS03770	30.04711357	-0.62288335	0.229642768	-2.712401334	0.006679766	0.014802397	WP_007052128.1	WP_007052128.1	ABC transporter permease
1131	BLLJ_RS05870	384.6325048	-0.625891753	0.117812512	-5.312608517	1.08E-07	5.84E-07	WP_008783318.1	WP_008783318.1	NADP-dependent isocitrate dehydrogenase
1209	BLLJ_RS06280	3436.69458	-0.627078999	0.124617362	-5.032035563	4.85E-07	2.40E-06	WP_007054457.1	WP_007054457.1	ABC transporter substrate-binding protein
1503	BLLJ_RS07780	1674.023219	-0.627750153	0.08997706	-6.976780024	3.02E-12	2.47E-11	WP_014485408.1	nrdD	anaerobic ribonucleoside-triphosphate reductase
1527	BLLJ_RS07900	438.1758825	-0.62775468	0.097039735	-6.469047766	9.86E-11	7.12E-10	WP_007055676.1	WP_007055676.1	proline--tRNA ligase
707	BLLJ_RS03655	162.1757381	-0.629177399	0.127565586	-4.932187588	8.13E-07	3.91E-06	WP_007055487.1	WP_007055487.1	DEAD/DEAH box helicase
420	BLLJ_RS02175	94.32870654	-0.629178743	0.163781113	-3.841583008	0.000122243	0.000403571	WP_015713365.1	WP_015713365.1	hypothetical protein
175	BLLJ_RS00900	67.86115073	-0.629594093	0.189737752	-3.318233126	0.000905888	0.002446152	WP_007056763.1	WP_007056763.1	flavodoxin
1670	BLLJ_RS08645	328.5027071	-0.633040329	0.147515716	-4.291341597	1.78E-05	6.90E-05	WP_003808025.1	rpsS	30S ribosomal protein S19
178	BLLJ_RS00920	50.52686871	-0.634087593	0.193144527	-3.282969513	0.001027198	0.002731638	WP_015713245.1	WP_015713245.1	FTR1 family protein
1479	BLLJ_RS07655	224.055757	-0.635890774	0.122399874	-5.195191431	2.05E-07	1.05E-06	WP_015713794.1	WP_015713794.1	aminotransferase class I/II-fold pyridoxal phosphate-dependent enzyme
347	BLLJ_RS01815	473.6064453	-0.63656467	0.116637342	-5.457640384	4.83E-08	2.72E-07	WP_014485874.1	WP_014485874.1	ATP-binding cassette domain-containing protein
32	BLLJ_RS00175	11.01328362	-0.637556685	0.343954366	-1.853608351	0.063795212	0.106123528	WP_019261498.1	WP_019261498.1	phosphoenolpyruvate carboxylase
130	BLLJ_RS00670	189.3069627	-0.637852101	0.141615889	-4.504099838	6.67E-06	2.80E-05	WP_007051631.1	WP_007051631.1	DedA family protein
1791	BLLJ_RS10965	11.8448656	-0.639199503	0.350405369	-1.824171542	0.068126142	0.111958276	NA	NA	hypothetical protein
1327	BLLJ_RS06895	168.7486614	-0.641189268	0.116378295	-5.50952624	3.60E-08	2.06E-07	WP_007056917.1	WP_007056917.1	thiamine-binding protein
1002	BLLJ_RS05185	2.637663918	-0.641293482	0.847430165	-0.756750831	0.449199155	0.536922487	WP_013582701.1	WP_013582701.1	hypothetical protein
1016	BLLJ_RS05260	10.57837615	-0.641467577	0.413828225	-1.550081745	0.121121897	0.18445736	WP_013582719.1	WP_013582719.1	hypothetical protein
1715	BLLJ_RS11470	48.37073605	-0.642130694	0.197724271	-3.247606834	0.0011638	0.003065308	WP_012578502.1	WP_012578502.1	ATP-binding cassette domain-containing protein
1024	BLLJ_RS05300	2.358100864	-0.642544486	0.88934173	-0.722494475	0.469990521	0.55625643	WP_013582728.1	WP_013582728.1	hypothetical protein
961	BLLJ_RS04985	82.89825068	-0.642878628	0.1565472	-4.106612111	4.02E-05	0.00014559	WP_007055024.1	WP_007055024.1	InlB B-repeat-containing protein
993	BLLJ_RS05145	1.885751193	-0.643650717	1.044311022	-0.616340059	0.537670105	0.613389327	WP_012577580.1	WP_012577580.1	DNA polymerase III
1039	BLLJ_RS05380	38.05687217	-0.647146505	0.215348521	-3.005112377	0.002654827	0.006398134	NA	NA	hypothetical protein
1033	BLLJ_RS05350	7.084856899	-0.65080561	0.473950818	-1.373150095	0.16970569	0.244904619	WP_004219156.1	WP_004219156.1	HNH endonuclease
1406	BLLJ_RS07290	81.6179367	-0.651706627	0.162664728	-4.006440944	6.16E-05	0.000216078	WP_013141092.1	WP_013141092.1	MFS transporter
1004	BLLJ_RS05200	8.202931836	-0.652213484	0.47873471	-1.362369324	0.17308136	0.249402737	NA	NA	DNA cytosine methyltransferase
215	BLLJ_RS11090	20.177063	-0.653484378	0.316213734	-2.066590752	0.038772733	0.069216508	WP_010081047.1	WP_010081047.1	hypothetical protein
504	BLLJ_RS02590	727.2924964	-0.654659522	0.088001899	-7.439152245	1.01E-13	9.17E-13	WP_007057735.1	WP_007057735.1	phosphoribosylaminoimidazolesuccinocarboxamide synthase
36	BLLJ_RS10135	13.54169471	-0.654803367	0.39154591	-1.672353994	0.094454538	0.148902985	NA	NA	TrfB-related DNA-binding protein
895	BLLJ_RS04585	92.87746805	-0.655791819	0.136407391	-4.807597387	1.53E-06	7.13E-06	NA	NA	hypothetical protein
85	BLLJ_RS00440	980.2167068	-0.656592873	0.126727496	-5.181139784	2.21E-07	1.12E-06	WP_015438233.1	WP_015438233.1	heavy metal translocating P-type ATPase
834	BLLJ_RS04270	80.7538355	-0.659075006	0.15881316	-4.150002482	3.32E-05	0.000122563	WP_012471874.1	WP_012471874.1	hypothetical protein
1324	BLLJ_RS06880	181.6608365	-0.659940725	0.119747151	-5.511118394	3.57E-08	2.05E-07	WP_011067965.1	thiC	phosphomethylpyrimidine synthase ThiC
20	BLLJ_RS00110	86.57523999	-0.659964989	0.201704784	-3.271935236	0.00106814	0.002828811	WP_006292753.1	WP_006292753.1	ATP-binding protein
567	BLLJ_RS02910	32.76418364	-0.664542334	0.232166252	-2.862355442	0.00420505	0.009663095	WP_012578158.1	WP_012578158.1	rhodanese-like domain-containing protein
1028	BLLJ_RS05325	15.68215046	-0.665913161	0.324392585	-2.05280019	0.04009196	0.07117615	WP_014484833.1	WP_014484833.1	N-formylglutamate amidohydrolase
1669	BLLJ_RS08640	512.3884034	-0.6660105	0.116322041	-5.725574395	1.03E-08	6.39E-08	WP_003808026.1	rplV	50S ribosomal protein L22
1005	BLLJ_RS05205	13.43849093	-0.666492142	0.380045656	-1.753715984	0.079479185	0.12780306	WP_012577563.1	WP_012577563.1	hypothetical protein
179	BLLJ_RS00925	41.38872504	-0.666643971	0.225440855	-2.95706815	0.003105795	0.007401696	WP_007051584.1	WP_007051584.1	iron transporter
1545	BLLJ_RS08000	364.8069116	-0.671224859	0.097709552	-6.869593027	6.44E-12	5.15E-11	WP_007052436.1	WP_007052436.1	ROK family transcriptional regulator
1453	BLLJ_RS07530	145.8190804	-0.6744316	0.125561894	-5.37130795	7.82E-08	4.31E-07	WP_013141133.1	WP_013141133.1	alpha/beta fold hydrolase
487	BLLJ_RS02505	183.0081122	-0.674651205	0.12024114	-5.610818422	2.01E-08	1.21E-07	WP_013140396.1	purM	phosphoribosylformylglycinamidine cyclo-ligase
1032	BLLJ_RS05345	16.27547358	-0.676282371	0.329272617	-2.053867632	0.039988505	0.071057915	WP_014484829.1	WP_014484829.1	hypothetical protein
879	BLLJ_RS04510	9.035997538	-0.676590118	0.413994722	-1.634296482	0.102196612	0.159542565	WP_013582586.1	WP_013582586.1	hypothetical protein
645	BLLJ_RS03330	169.8900424	-0.677183521	0.123034321	-5.504021262	3.71E-08	2.12E-07	WP_008782812.1	glmU	bifunctional UDP-N-acetylglucosamine diphosphorylase/glucosamine-1-phosphate N-acetyltransferase GlmU
1636	BLLJ_RS08475	215.125095	-0.678640413	0.143565509	-4.727043539	2.28E-06	1.03E-05	WP_013141300.1	WP_013141300.1	tRNA pseudouridine(55) synthase TruB
1826	BLLJ_RS11210	15.25330163	-0.678902822	0.315897821	-2.149121574	0.031624764	0.058124447	WP_007054111.1	WP_007054111.1	hypothetical protein
1893	BLLJ_RS09815	2.038495025	-0.679964492	0.812014953	-0.837379273	0.402379412	0.492563497	NA	NA	hypothetical protein
83	BLLJ_RS00430	108.971831	-0.680208102	0.14671542	-4.6362414	3.55E-06	1.56E-05	WP_015512533.1	tgt	tRNA guanosine(34) transglycosylase Tgt
574	BLLJ_RS02940	75.58670056	-0.680439911	0.176074721	-3.86449518	0.000111319	0.00037205	WP_015713408.1	WP_015713408.1	TlyA family RNA methyltransferase
710	BLLJ_RS03670	120.1738676	-0.684640358	0.156938099	-4.362486641	1.29E-05	5.14E-05	WP_014485709.1	WP_014485709.1	carbon starvation protein A
341	BLLJ_RS11095	877.5534401	-0.687529865	0.085562074	-8.035451128	9.32E-16	9.51E-15	WP_015713305.1	WP_015713305.1	hypothetical protein
419	BLLJ_RS02170	56.01690964	-0.68887518	0.183411352	-3.755902634	0.000172718	0.000551324	WP_013140343.1	WP_013140343.1	sulfite exporter TauE/SafE family protein
1019	BLLJ_RS05275	9.551404823	-0.690862404	0.433072716	-1.595257282	0.110654714	0.170947347	WP_012577548.1	WP_012577548.1	CHAP domain-containing protein
42	BLLJ_RS00220	118.2021579	-0.691262843	0.128914868	-5.3621654	8.22E-08	4.52E-07	WP_019727647.1	WP_019727647.1	threonine/serine exporter family protein
102	BLLJ_RS00530	13.08628192	-0.694796308	0.372455008	-1.865450306	0.062118312	0.103512623	WP_008783485.1	WP_008783485.1	alpha-L-arabinofuranosidase
1895	BLLJ_RS09825	77.64782106	-0.694973231	0.147999219	-4.695789859	2.66E-06	1.19E-05	WP_012472079.1	WP_012472079.1	class C sortase
436	BLLJ_RS10075	19.93680799	-0.698611745	0.277922987	-2.513688243	0.0119476	0.02487578	NA	NA	transcriptional regulator
1566	BLLJ_RS08110	364.9282999	-0.703980891	0.105828846	-6.652070022	2.89E-11	2.19E-10	WP_003827709.1	ettA	energy-dependent translational throttle protein EttA
548	BLLJ_RS02820	112.2045857	-0.705089015	0.151548455	-4.652564859	3.28E-06	1.45E-05	WP_010080808.1	WP_010080808.1	ECF transporter S component
687	BLLJ_RS03550	203.4662244	-0.709271997	0.174966068	-4.053768851	5.04E-05	0.000178292	WP_007055400.1	WP_007055400.1	O-acetylhomoserine aminocarboxypropyltransferase/cysteine synthase
938	BLLJ_RS04780	3.333787843	-0.712080724	0.699784674	-1.017571191	0.308881784	0.394909867	NA	NA	hypothetical protein
1025	BLLJ_RS10045	15.84876137	-0.71315224	0.360103667	-1.980408158	0.047657684	0.08167468	NA	NA	hypothetical protein
963	BLLJ_RS10030	565.0254382	-0.714597337	0.129070896	-5.536471508	3.09E-08	1.80E-07	WP_013582666.1	WP_013582666.1	CAP domain-containing protein
1497	BLLJ_RS07750	21.08280463	-0.71709113	0.29992971	-2.390863947	0.01680878	0.033726714	WP_013410699.1	WP_013410699.1	hypothetical protein
1111	BLLJ_RS05770	39.22437654	-0.717427567	0.228279253	-3.142762904	0.001673613	0.004234549	WP_007052769.1	WP_007052769.1	energy-coupling factor ABC transporter ATP-binding protein
1356	BLLJ_RS07040	15.76746867	-0.71765523	0.337512285	-2.12630847	0.033477583	0.060891302	WP_007053280.1	WP_007053280.1	PLP-dependent transferase
14	BLLJ_RS00070	99.17052176	-0.718437116	0.154301707	-4.656054246	3.22E-06	1.43E-05	WP_015713191.1	WP_015713191.1	hypothetical protein
839	BLLJ_RS11320	40.99507037	-0.719515277	0.229847403	-3.130404209	0.001745659	0.004393774	NA	NA	hypothetical protein
1802	BLLJ_RS09330	254.1794978	-0.720111006	0.101790445	-7.07444602	1.50E-12	1.25E-11	WP_007057497.1	WP_007057497.1	glycoside hydrolase
1565	BLLJ_RS08100	285.3383555	-0.72020683	0.141576208	-5.087061155	3.64E-07	1.81E-06	WP_003814816.1	WP_003814816.1	ROK family glucokinase
1112	BLLJ_RS05775	43.4835025	-0.721072092	0.226618525	-3.181876202	0.001463243	0.003766533	WP_011068101.1	WP_011068101.1	hypothetical protein
932	BLLJ_RS04755	13.1743788	-0.721164797	0.323912756	-2.226416788	0.025986277	0.049361125	WP_007055028.1	WP_007055028.1	hypothetical protein
1417	BLLJ_RS07345	9.899799755	-0.723836011	0.379956546	-1.905049458	0.056773642	0.095597889	WP_007057222.1	WP_007057222.1	hypothetical protein
1383	BLLJ_RS07175	58.56824813	-0.724221709	0.178412744	-4.059248757	4.92E-05	0.00017448	WP_015713767.1	WP_015713767.1	alpha-xylosidase
1000	BLLJ_RS05175	71.13923952	-0.725193528	0.167686428	-4.324700183	1.53E-05	6.01E-05	WP_012577571.1	WP_012577571.1	VPLPA-CTERM sorting domain-containing protein
1152	BLLJ_RS05990	35.69702331	-0.727411828	0.236849881	-3.071193551	0.002132049	0.00526324	WP_076611070.1	WP_076611070.1	IS3 family transposase
907	BLLJ_RS04630	8.812057373	-0.728028357	0.434637959	-1.675022493	0.093929819	0.148196964	WP_012577645.1	WP_012577645.1	hypothetical protein
88	BLLJ_RS00455	186.1876162	-0.729657679	0.12434668	-5.867930539	4.41E-09	2.84E-08	WP_013582315.1	tatC	twin-arginine translocase subunit TatC
1722	BLLJ_RS08920	105.0833248	-0.730642909	0.147818763	-4.942829268	7.70E-07	3.71E-06	WP_007052987.1	WP_007052987.1	alpha-amylase family protein
1900	BLLJ_RS09850	29.61067244	-0.731006762	0.273006791	-2.677613846	0.007414865	0.016190101	WP_013141506.1	nrdF	class 1b ribonucleoside-diphosphate reductase subunit beta
1723	BLLJ_RS08925	117.7702304	-0.732771339	0.156689072	-4.676595062	2.92E-06	1.30E-05	WP_007058556.1	WP_007058556.1	4'-phosphopantetheinyl transferase superfamily protein
1510	BLLJ_RS07810	37.45253744	-0.733899838	0.199218821	-3.683888065	0.000229703	0.000717776	WP_007057152.1	WP_007057152.1	nucleoside 2-deoxyribosyltransferase
145	BLLJ_RS00740	407.3063407	-0.734736233	0.093995885	-7.81668509	5.42E-15	5.28E-14	WP_007051616.1	WP_007051616.1	aspartate kinase
1861	BLLJ_RS09630	86.28461219	-0.73878031	0.156856426	-4.709914205	2.48E-06	1.11E-05	WP_076611139.1	istA	IS21 family transposase
488	BLLJ_RS02510	481.6814357	-0.741168976	0.083192723	-8.909060213	5.15E-19	6.36E-18	WP_014485788.1	purF	amidophosphoribosyltransferase
949	BLLJ_RS04830	1.961359875	-0.74464996	0.975754026	-0.763153356	0.445371942	0.533008756	WP_014484866.1	WP_014484866.1	hypothetical protein
957	BLLJ_RS04955	93.50702473	-0.749128786	0.175623894	-4.265528835	1.99E-05	7.66E-05	WP_076611139.1	istA	IS21 family transposase
1401	BLLJ_RS07265	156.9698891	-0.750582893	0.144734463	-5.185930691	2.15E-07	1.10E-06	WP_016636651.1	WP_016636651.1	YhbY family RNA-binding protein
1792	BLLJ_RS10705	21.64067392	-0.753882058	0.30686709	-2.45670547	0.014021759	0.028944274	WP_076611124.1	WP_076611124.1	IS3 family transposase
955	BLLJ_RS10420	15.34138978	-0.754352254	0.31552055	-2.390818142	0.016810877	0.033726714	NA	NA	HNH endonuclease
1046	BLLJ_RS05420	86.58951641	-0.754816361	0.172925693	-4.364975197	1.27E-05	5.10E-05	WP_076611139.1	istA	IS21 family transposase
520	BLLJ_RS02675	43.74996446	-0.757539256	0.228636427	-3.313292049	0.000922046	0.002472469	WP_007056374.1	WP_007056374.1	hypothetical protein
1133	BLLJ_RS05880	50.46270846	-0.763306657	0.209812162	-3.638047727	0.000274713	0.000832776	WP_011068095.1	WP_011068095.1	M23 family metallopeptidase
1537	BLLJ_RS07955	90.74504453	-0.764269669	0.182403934	-4.189984581	2.79E-05	0.000104439	WP_012576984.1	WP_012576984.1	ABC transporter ATP-binding protein
974	BLLJ_RS05050	36.30803199	-0.765587803	0.215189785	-3.557733019	0.000374069	0.001104449	WP_012577592.1	WP_012577592.1	DNA polymerase III subunit beta
1720	BLLJ_RS08905	108.9796979	-0.769641758	0.147462456	-5.219238712	1.80E-07	9.31E-07	WP_007055456.1	WP_007055456.1	LPXTG cell wall anchor domain-containing protein
176	BLLJ_RS00905	160.9241578	-0.769739044	0.119414305	-6.445953396	1.15E-10	8.23E-10	WP_015438295.1	WP_015438295.1	helix-turn-helix transcriptional regulator
1700	BLLJ_RS08810	77.50938246	-0.770871461	0.203568107	-3.786798793	0.000152601	0.000495563	WP_012578493.1	WP_012578493.1	FmdB family transcriptional regulator
89	BLLJ_RS00460	613.806279	-0.7737492	0.112432169	-6.88192008	5.91E-12	4.74E-11	WP_013410461.1	WP_013410461.1	twin-arginine translocase TatA/TatE family subunit
29	BLLJ_RS00155	296.0945209	-0.774077193	0.118508455	-6.531830935	6.50E-11	4.74E-10	WP_007051737.1	WP_007051737.1	OFA family MFS transporter
984	BLLJ_RS05100	5.663510566	-0.774831616	0.570904447	-1.357200174	0.174717615	0.250687999	NA	NA	hypothetical protein
1250	BLLJ_RS06480	830.6302098	-0.774868189	0.097873518	-7.917036227	2.43E-15	2.47E-14	WP_015713724.1	WP_015713724.1	ABC transporter substrate-binding protein
1307	BLLJ_RS06795	86.66412199	-0.781640466	0.149685252	-5.221893652	1.77E-07	9.20E-07	WP_007057560.1	WP_007057560.1	hypothetical protein
1708	BLLJ_RS08850	695.2569849	-0.787984044	0.104648219	-7.529837113	5.08E-14	4.66E-13	WP_013141331.1	WP_013141331.1	NCS2 family permease
1386	BLLJ_RS07190	14.7780115	-0.790564394	0.368720219	-2.144076602	0.03202675	0.058695412	WP_007054013.1	WP_007054013.1	carbohydrate ABC transporter permease
1686	BLLJ_RS08725	963.8485173	-0.79157063	0.104340991	-7.586382161	3.29E-14	3.13E-13	WP_013582929.1	WP_013582929.1	CapA family protein
147	BLLJ_RS00750	540.3276979	-0.792492086	0.112421972	-7.049263339	1.80E-12	1.48E-11	WP_007051614.1	asd	aspartate-semialdehyde dehydrogenase
177	BLLJ_RS00910	132.9357841	-0.803361323	0.162242874	-4.951596959	7.36E-07	3.56E-06	WP_011068494.1	WP_011068494.1	NAD(P)H-binding protein
983	BLLJ_RS05095	42.48145059	-0.805141088	0.217702544	-3.69835407	0.000217002	0.000682512	WP_012577585.1	WP_012577585.1	hypothetical protein
1587	BLLJ_RS08230	37.73575841	-0.80566298	0.225339068	-3.57533644	0.000349778	0.001039737	WP_003245988.1	WP_003245988.1	branched-chain amino acid transporter permease
1304	BLLJ_RS10495	22.21950924	-0.810912832	0.283569142	-2.859665291	0.004240883	0.009722263	NA	NA	DUF6508 domain-containing protein
1500	BLLJ_RS07765	129.7846288	-0.813669151	0.165262681	-4.923489974	8.50E-07	4.08E-06	WP_013582889.1	WP_013582889.1	hypothetical protein
916	BLLJ_RS04675	91.51801462	-0.815813224	0.192463444	-4.238795725	2.25E-05	8.53E-05	NA	NA	metallophosphoesterase
885	BLLJ_RS04535	4.287387466	-0.820609777	0.639013285	-1.284182655	0.199078053	0.277773215	NA	NA	hypothetical protein
267	BLLJ_RS01385	26.67318244	-0.823211918	0.260547574	-3.159545509	0.001580154	0.004045866	WP_015438390.1	WP_015438390.1	ABC transporter substrate-binding protein
953	BLLJ_RS04850	1.845993918	-0.82323372	0.87339818	-0.942564043	0.345903939	0.434181507	WP_007055588.1	WP_007055588.1	hypothetical protein
798	BLLJ_RS04105	12.6041172	-0.823443177	0.353549073	-2.329077463	0.019854962	0.038863317	WP_007056683.1	WP_007056683.1	tyrosine-type recombinase/integrase
549	BLLJ_RS02825	89.78031986	-0.824660457	0.161371877	-5.110310858	3.22E-07	1.61E-06	WP_007053620.1	WP_007053620.1	energy-coupling factor ABC transporter ATP-binding protein
1049	BLLJ_RS05435	21.62136001	-0.831483172	0.276609364	-3.005983458	0.002647234	0.006388624	WP_012577532.1	WP_012577532.1	hypothetical protein
1880	BLLJ_RS09750	731.3176922	-0.834145945	0.152523093	-5.468981314	4.53E-08	2.56E-07	WP_007051826.1	WP_007051826.1	alpha-galactosidase
507	BLLJ_RS02605	538.3423498	-0.836769562	0.079025719	-10.58857258	3.37E-26	5.85E-25	WP_010081083.1	WP_010081083.1	aminotransferase class I/II-fold pyridoxal phosphate-dependent enzyme
472	BLLJ_RS02425	65.07627102	-0.83854042	0.172317955	-4.866239373	1.14E-06	5.39E-06	WP_012578262.1	WP_012578262.1	MurR/RpiR family transcriptional regulator
875	BLLJ_RS04490	4.929978275	-0.838922612	0.537803678	-1.559904935	0.118782348	0.181611711	WP_013582582.1	WP_013582582.1	hypothetical protein
644	BLLJ_RS03325	40.35344692	-0.853431664	0.206849238	-4.125863233	3.69E-05	0.000134868	WP_012578027.1	rsfS	ribosome silencing factor
1693	BLLJ_RS08765	745.9867908	-0.853992578	0.187970022	-4.543238157	5.54E-06	2.36E-05	WP_001265708.1	rpmG	50S ribosomal protein L33
1045	BLLJ_RS05415	27.2883081	-0.855093342	0.247490679	-3.455052721	0.000550185	0.001553085	WP_012472066.1	istB	IS21-like element ISBlo1 family helper ATPase IstB
733	BLLJ_RS03785	80.53389092	-0.865898181	0.172328735	-5.02468831	5.04E-07	2.49E-06	WP_007053388.1	WP_007053388.1	acetyltransferase
1140	BLLJ_RS05930	112.4792844	-0.8711581	0.155506532	-5.602067559	2.12E-08	1.26E-07	WP_007052685.1	WP_007052685.1	ComEC/Rec2 family competence protein
908	BLLJ_RS04635	8.531158108	-0.871412339	0.474429847	-1.836756992	0.066245778	0.109163982	WP_007055853.1	WP_007055853.1	2-C-methyl-D-erythritol 4-phosphate cytidylyltransferase
717	BLLJ_RS03705	59.34241256	-0.871919965	0.200363913	-4.351681658	1.35E-05	5.38E-05	WP_012577943.1	WP_012577943.1	ABC transporter permease
622	BLLJ_RS03195	21.32082068	-0.873501432	0.276570991	-3.15832629	0.001586778	0.004052065	WP_011068243.1	ispF	2-C-methyl-D-erythritol 2,4-cyclodiphosphate synthase
1026	BLLJ_RS05315	48.77611127	-0.876875783	0.197561314	-4.438499447	9.06E-06	3.71E-05	NA	NA	hypothetical protein
91	BLLJ_RS00470	817.7593462	-0.877562056	0.084021189	-10.44453276	1.55E-25	2.63E-24	WP_007056823.1	WP_007056823.1	Ig-like domain-containing protein
87	BLLJ_RS00450	46.52913344	-0.883253347	0.225867006	-3.910501857	9.21E-05	0.000313741	WP_013410463.1	WP_013410463.1	twin-arginine translocase TatA/TatE family subunit
1724	BLLJ_RS08930	150.5654228	-0.884606936	0.134365515	-6.5835861	4.59E-11	3.38E-10	WP_007052985.1	WP_007052985.1	LacI family transcriptional regulator
799	BLLJ_RS10085	7.543762684	-0.887331794	0.496177053	-1.788337021	0.07372165	0.119541919	WP_007053146.1	WP_007053146.1	IS3 family transposase
996	BLLJ_RS10040	12.27177545	-0.89007758	0.389610698	-2.284530645	0.022340364	0.043029192	NA	NA	hypothetical protein
1528	BLLJ_RS07910	28.57123547	-0.890268794	0.250749842	-3.550426147	0.000384608	0.001132098	WP_007053890.1	WP_007053890.1	hypothetical protein
1526	BLLJ_RS07895	69.42821342	-0.895030469	0.188245708	-4.75458632	1.99E-06	9.06E-06	WP_007052457.1	WP_007052457.1	single-stranded DNA-binding protein
1010	BLLJ_RS05230	13.92802623	-0.895742875	0.394154209	-2.272569606	0.023052129	0.044223388	WP_012577557.1	WP_012577557.1	hypothetical protein
1042	BLLJ_RS05400	25.18019099	-0.901435507	0.285945616	-3.152471856	0.001618944	0.004117842	NA	NA	DEAD/DEAH box helicase family protein
173	BLLJ_RS00885	380.267813	-0.903146413	0.102707139	-8.793414141	1.45E-18	1.75E-17	WP_076611070.1	WP_076611070.1	IS3 family transposase
740	BLLJ_RS03820	103.0029759	-0.904422101	0.145872705	-6.200077657	5.64E-10	3.86E-09	WP_007052138.1	WP_007052138.1	prepilin peptidase
9	BLLJ_RS00045	50.7250241	-0.909044529	0.183361131	-4.957673	7.13E-07	3.46E-06	WP_015713190.1	WP_015713190.1	pectinesterase family protein
1050	BLLJ_RS05440	4.613782629	-0.909390025	0.583833403	-1.557619041	0.119323582	0.182294664	WP_012577531.1	WP_012577531.1	VRR-NUC domain-containing protein
136	BLLJ_RS00700	19.2785133	-0.911723463	0.303202328	-3.006980423	0.002638568	0.006382884	WP_013140067.1	WP_013140067.1	pilus assembly protein
1018	BLLJ_RS05270	11.89564144	-0.913578475	0.380086137	-2.403609044	0.016234125	0.032877513	WP_012577549.1	WP_012577549.1	hypothetical protein
1795	BLLJ_RS11485	122.2969868	-0.913704393	0.172457607	-5.298139111	1.17E-07	6.25E-07	WP_076611124.1	WP_076611124.1	IS3 family transposase
1843	BLLJ_RS09545	44.49879976	-0.914622208	0.188204455	-4.859726672	1.18E-06	5.54E-06	WP_007057436.1	WP_007057436.1	DNA helicase
1311	BLLJ_RS06815	70.74712437	-0.914904217	0.161919107	-5.650378344	1.60E-08	9.71E-08	WP_012577187.1	WP_012577187.1	PHP domain-containing protein
1433	BLLJ_RS07430	52.88214179	-0.919400201	0.191821697	-4.792993795	1.64E-06	7.62E-06	WP_007053197.1	WP_007053197.1	amidohydrolase family protein
910	BLLJ_RS04645	24.61152396	-0.923006559	0.242169088	-3.811413615	0.000138174	0.000451526	WP_007058435.1	WP_007058435.1	2'-5' RNA ligase
1001	BLLJ_RS11425	39.38056375	-0.923053996	0.222018607	-4.157552419	3.22E-05	0.000119267	NA	NA	hypothetical protein
1538	BLLJ_RS07960	83.09877002	-0.9230964	0.149174354	-6.188036868	6.09E-10	4.14E-09	WP_007052443.1	WP_007052443.1	ABC transporter ATP-binding protein
779	BLLJ_RS04020	38.04275695	-0.925722559	0.225429632	-4.106481262	4.02E-05	0.00014559	WP_007052179.1	WP_007052179.1	hypothetical protein
465	BLLJ_RS02390	245.4982047	-0.927581364	0.129837606	-7.144165625	9.05E-13	7.62E-12	WP_011743702.1	pdxS	pyridoxal 5'-phosphate synthase lyase subunit PdxS
884	BLLJ_RS04530	11.08375113	-0.932942986	0.431171707	-2.163738877	0.030484395	0.056459092	NA	NA	hypothetical protein
939	BLLJ_RS04785	8.453919651	-0.935779191	0.427154863	-2.190725831	0.028471639	0.053497317	NA	NA	hypothetical protein
1801	BLLJ_RS09325	66.37395526	-0.938331573	0.168159082	-5.580023162	2.40E-08	1.42E-07	WP_076611366.1	WP_076611366.1	IS30 family transposase
222	BLLJ_RS01155	158.7475182	-0.938651565	0.147231975	-6.375324134	1.83E-10	1.28E-09	WP_014483394.1	WP_014483394.1	aquaporin family protein
1029	BLLJ_RS05330	1.491647763	-0.953363182	1.219426701	-0.781812619	0.434324704	0.524016289	WP_012577543.1	WP_012577543.1	hypothetical protein
944	BLLJ_RS04805	3.167938363	-0.955159642	0.661211865	-1.444559137	0.148581758	0.21968223	NA	NA	hypothetical protein
452	BLLJ_RS02330	210.8359804	-0.959132685	0.126639671	-7.573714256	3.63E-14	3.43E-13	WP_008783135.1	WP_008783135.1	pyridoxal-phosphate dependent enzyme
906	BLLJ_RS04625	46.06494959	-0.959880084	0.192141699	-4.995688552	5.86E-07	2.88E-06	WP_012577646.1	WP_012577646.1	peptidoglycan bridge formation glycyltransferase FemA/FemB family protein
1805	BLLJ_RS09345	99.4469922	-0.960307359	0.14187419	-6.768724884	1.30E-11	1.01E-10	WP_007057451.1	WP_007057451.1	glycosyltransferase
780	BLLJ_RS04025	7604.565648	-0.961820183	0.208636664	-4.610024744	4.03E-06	1.75E-05	WP_008783636.1	WP_008783636.1	dihydrodipicolinate reductase
461	BLLJ_RS02370	257.6678706	-0.963792755	0.104943342	-9.183934303	4.16E-20	5.45E-19	WP_015512335.1	WP_015512335.1	amino acid permease
1603	BLLJ_RS08315	168.213832	-0.967997941	0.132639871	-7.297940888	2.92E-13	2.56E-12	WP_015713843.1	WP_015713843.1	MFS transporter
900	BLLJ_RS04605	9.696223598	-0.971302826	0.479007421	-2.027740665	0.042586723	0.074705022	NA	NA	hypothetical protein
943	BLLJ_RS04800	5.095922818	-0.972705465	0.605508071	-1.606428571	0.108179778	0.168337862	NA	NA	hypothetical protein
1716	BLLJ_RS08890	10.84698092	-0.974113505	0.40185391	-2.424048839	0.015348541	0.031347444	NA	NA	IS30 family transposase
917	BLLJ_RS04680	24.68820582	-0.979128434	0.281934342	-3.47289524	0.000514876	0.001466295	WP_012577630.1	WP_012577630.1	hypothetical protein
1644	BLLJ_RS08520	92.08672427	-0.990394721	0.19478355	-5.08459118	3.68E-07	1.83E-06	WP_015512033.1	WP_015512033.1	circularly permuted type 2 ATP-grasp protein
913	BLLJ_RS04660	13.99392784	-0.993869849	0.385929895	-2.57526007	0.010016474	0.021245063	WP_014484878.1	WP_014484878.1	hypothetical protein
1378	BLLJ_RS07150	12.85330361	-0.995662291	0.356009059	-2.796733019	0.005162217	0.011640649	WP_007056919.1	WP_007056919.1	hypothetical protein
172	BLLJ_RS00880	30.2628969	-0.996837578	0.243683519	-4.090705778	4.30E-05	0.000154983	WP_007054376.1	WP_007054376.1	IS3 family transposase
803	BLLJ_RS11400	12.06621904	-1.002478297	0.342609508	-2.926008397	0.003433417	0.008102359	NA	NA	hypothetical protein
131	BLLJ_RS00675	21.69629298	-1.007868278	0.288172865	-3.49744338	0.00046974	0.001347708	WP_015512512.1	WP_015512512.1	cobyric acid synthase
1539	BLLJ_RS07965	74.90937303	-1.01088291	0.161958413	-6.241620231	4.33E-10	2.98E-09	WP_007053882.1	WP_007053882.1	branched-chain amino acid ABC transporter permease
1329	BLLJ_RS11455	7.367565919	-1.018981161	0.468635591	-2.174357179	0.029678321	0.055445546	WP_007054060.1	WP_007054060.1	hypothetical protein
950	BLLJ_RS04835	1.388325312	-1.024815726	1.111725106	-0.921824757	0.356619992	0.445313047	WP_014484865.1	WP_014484865.1	hypothetical protein
922	BLLJ_RS04705	28.10146081	-1.025674571	0.266876597	-3.843254078	0.000121414	0.000401519	WP_012577621.1	WP_012577621.1	hypothetical protein
1156	BLLJ_RS06010	71.52676622	-1.02845871	0.179005046	-5.745417413	9.17E-09	5.72E-08	WP_076611070.1	WP_076611070.1	IS3 family transposase
806	BLLJ_RS11405	6.434018603	-1.028693226	0.445497986	-2.309086142	0.020938802	0.040671058	NA	NA	hypothetical protein
971	BLLJ_RS05035	1.902896958	-1.040289706	1.135632907	-0.916043995	0.35964382	0.447928479	NA	NA	hypothetical protein
1553	BLLJ_RS08040	11.18944634	-1.05600187	0.3640129	-2.901001225	0.003719724	0.008714008	WP_007052418.1	WP_007052418.1	hypothetical protein
833	BLLJ_RS10360	20.10300643	-1.059603397	0.301832391	-3.510568878	0.000447149	0.001290574	NA	NA	hypothetical protein
344	BLLJ_RS01800	206.2078291	-1.065097246	0.146397301	-7.275388521	3.45E-13	3.01E-12	WP_016462555.1	WP_016462555.1	ABC transporter ATP-binding protein
1509	BLLJ_RS07805	256.1284195	-1.07136682	0.144101429	-7.434810498	1.05E-13	9.43E-13	WP_013582893.1	mscL	large conductance mechanosensitive channel protein MscL
374	BLLJ_RS11025	5.235228727	-1.076711416	0.525675197	-2.048244663	0.040536032	0.071898317	NA	NA	hypothetical protein
466	BLLJ_RS02395	155.9200768	-1.078029093	0.147070278	-7.330026899	2.30E-13	2.04E-12	WP_014484041.1	pdxT	pyridoxal 5'-phosphate synthase glutaminase subunit PdxT
346	BLLJ_RS11365	291.5176908	-1.083044496	0.131862722	-8.213424408	2.15E-16	2.29E-15	WP_007054838.1	WP_007054838.1	hypothetical protein
453	BLLJ_RS02335	119.6952236	-1.085191789	0.158303272	-6.85514442	7.12E-12	5.65E-11	WP_010081119.1	WP_010081119.1	cystathionine gamma-synthase
952	BLLJ_RS04845	2.416062229	-1.08741208	0.777555312	-1.398501255	0.161962596	0.235493126	WP_007055584.1	secG	preprotein translocase subunit SecG
901	BLLJ_RS04610	2.806904616	-1.090867828	0.783076216	-1.393054477	0.163603318	0.237520479	WP_007056745.1	WP_007056745.1	hypothetical protein
924	BLLJ_RS04715	2.094091962	-1.093900818	1.016839751	-1.075784869	0.282023481	0.366402474	WP_014484869.1	WP_014484869.1	hypothetical protein
1504	BLLJ_RS11180	23.4299118	-1.099751218	0.312334007	-3.521074217	0.000429802	0.001247436	WP_014484644.1	WP_014484644.1	hypothetical protein
928	BLLJ_RS04735	2.572856952	-1.100137139	0.730603057	-1.505793233	0.132120261	0.198540813	WP_007058248.1	WP_007058248.1	hypothetical protein
1154	BLLJ_RS06000	8.336517345	-1.102093845	0.4941493	-2.230285148	0.025728519	0.048919708	WP_015512163.1	WP_015512163.1	tyrosine-type recombinase/integrase
842	BLLJ_RS04315	17.50984749	-1.120206473	0.317765363	-3.525262991	0.000423063	0.001232122	WP_007056283.1	WP_007056283.1	hypothetical protein
1541	BLLJ_RS07975	114.0405219	-1.124061889	0.178921054	-6.282446172	3.33E-10	2.31E-09	WP_015439106.1	WP_015439106.1	ABC transporter substrate-binding protein
146	BLLJ_RS00745	76.22724456	-1.125216268	0.180183924	-6.244820542	4.24E-10	2.93E-09	WP_012576615.1	WP_012576615.1	ACT domain-containing protein
534	BLLJ_RS10285	29.31290624	-1.125391099	0.260390636	-4.321933828	1.55E-05	6.07E-05	WP_076611366.1	WP_076611366.1	IS30 family transposase
960	BLLJ_RS04980	13.26412009	-1.130951077	0.378515314	-2.987860821	0.002809375	0.006736908	WP_007051990.1	WP_007051990.1	isopeptide-forming domain-containing fimbrial protein
1773	BLLJ_RS09195	77.00215162	-1.138414607	0.172790354	-6.588415269	4.45E-11	3.28E-10	WP_011068701.1	hutH	histidine ammonia-lyase
1040	BLLJ_RS11435	83.34653408	-1.139473898	0.18659326	-6.10672592	1.02E-09	6.83E-09	NA	NA	LAGLIDADG family homing endonuclease
19	BLLJ_RS00105	8.768998085	-1.147720632	0.458645416	-2.502413831	0.012334965	0.025626953	WP_008783747.1	WP_008783747.1	IS30 family transposase
1030	BLLJ_RS05335	5.764064428	-1.15140637	0.527167728	-2.184136676	0.028952206	0.0542467	WP_014484831.1	WP_014484831.1	hypothetical protein
1011	BLLJ_RS05235	8.830551104	-1.1586657	0.476957238	-2.429286331	0.015128579	0.030963801	WP_012577556.1	WP_012577556.1	DUF2815 family protein
1540	BLLJ_RS07970	51.12777679	-1.168318444	0.222122864	-5.259784718	1.44E-07	7.60E-07	WP_007052441.1	WP_007052441.1	branched-chain amino acid ABC transporter permease
1008	BLLJ_RS05220	18.28656547	-1.175129099	0.322609403	-3.64257547	0.000269924	0.000819548	WP_013582709.1	WP_013582709.1	site-specific DNA-methyltransferase
542	BLLJ_RS02790	14.45419548	-1.181186089	0.346665616	-3.407277893	0.000656143	0.001830743	WP_013363332.1	WP_013363332.1	excisionase family DNA-binding protein
925	BLLJ_RS04720	15.20455895	-1.191776864	0.348181348	-3.422862458	0.000619654	0.001738796	NA	NA	TPM domain-containing protein
997	BLLJ_RS11045	6.122409323	-1.192095257	0.566909209	-2.102797481	0.035483476	0.064056313	NA	NA	hypothetical protein
1520	BLLJ_RS07865	1678.52231	-1.202892567	0.101000622	-11.90975404	1.05E-32	2.23E-31	WP_008783089.1	WP_008783089.1	WYL domain-containing transcriptional regulator
802	BLLJ_RS11395	96.27340522	-1.217964684	0.139923688	-8.704492441	3.19E-18	3.73E-17	NA	NA	hypothetical protein
1404	BLLJ_RS11170	447.5304815	-1.218927602	0.264226344	-4.613194822	3.97E-06	1.73E-05	WP_007053229.1	WP_007053229.1	hypothetical protein
1006	BLLJ_RS05210	18.94529086	-1.225965751	0.309526624	-3.960776408	7.47E-05	0.000258126	WP_012577561.1	WP_012577561.1	hypothetical protein
68	BLLJ_RS00350	6.821763284	-1.235427283	0.525306534	-2.351821654	0.01868173	0.036904073	NA	NA	hypothetical protein
1308	BLLJ_RS06800	65.20739738	-1.246845103	0.167265708	-7.454278076	9.04E-14	8.22E-13	WP_007057563.1	WP_007057563.1	hypothetical protein
1380	BLLJ_RS07160	2.502059806	-1.248453395	0.880185751	-1.418397643	0.156074703	0.229179001	WP_007054017.1	WP_007054017.1	DUF4432 family protein
962	BLLJ_RS04990	36.0230199	-1.256568086	0.293783038	-4.277197529	1.89E-05	7.33E-05	WP_007053499.1	WP_007053499.1	class C sortase
1336	BLLJ_RS06935	872.4770403	-1.266028223	0.107398032	-11.78818824	4.49E-32	9.41E-31	WP_011067957.1	WP_011067957.1	ABC transporter substrate-binding protein
1041	BLLJ_RS05395	11.72688538	-1.26693174	0.430248236	-2.944652954	0.003233171	0.007648532	NA	NA	hypothetical protein
1153	BLLJ_RS05995	15.12516077	-1.270151978	0.386373979	-3.287364182	0.0010113	0.002696799	WP_007056683.1	WP_007056683.1	tyrosine-type recombinase/integrase
518	BLLJ_RS02665	215.3213089	-1.279285793	0.113135282	-11.30757595	1.20E-29	2.32E-28	WP_008782755.1	WP_008782755.1	CrcB family protein
1007	BLLJ_RS05215	4.571781277	-1.298600625	0.598587807	-2.169440492	0.030049258	0.055976314	WP_012577560.1	WP_012577560.1	hypothetical protein
919	BLLJ_RS04690	20.8040564	-1.299423104	0.306165827	-4.244180735	2.19E-05	8.34E-05	WP_012577628.1	WP_012577628.1	hypothetical protein
1728	BLLJ_RS08950	259.0067896	-1.306337489	0.14360946	-9.096458496	9.33E-20	1.21E-18	WP_015439247.1	WP_015439247.1	biotin transporter BioY
1056	BLLJ_RS05470	5.87720553	-1.316286078	0.580634924	-2.266977103	0.023391625	0.044830072	WP_012577525.1	WP_012577525.1	hypothetical protein
1878	BLLJ_RS09740	1691.160914	-1.35845873	0.384801354	-3.530285735	0.000415111	0.001212628	WP_003827793.1	WP_003827793.1	extracellular solute-binding protein
1559	BLLJ_RS11195	134.4967271	-1.36202675	0.229695569	-5.929704074	3.03E-09	1.98E-08	WP_007053867.1	WP_007053867.1	hypothetical protein
985	BLLJ_RS05105	4.308401642	-1.363807773	0.758875978	-1.797141841	0.072313105	0.11795234	NA	NA	ATPase AAA
343	BLLJ_RS01795	259.2106411	-1.36945987	0.119472677	-11.46253608	2.03E-30	4.00E-29	WP_019727324.1	WP_019727324.1	FtsX family ABC transporter permease
1023	BLLJ_RS05295	5.884204077	-1.400715886	0.568676211	-2.463116727	0.013773507	0.028492834	WP_013582727.1	WP_013582727.1	HNH endonuclease family protein
1022	BLLJ_RS05290	10.21333021	-1.416544381	0.480995322	-2.945027354	0.003229261	0.007648532	WP_012577546.1	WP_012577546.1	hypothetical protein
797	BLLJ_RS04100	9.023544767	-1.426298578	0.463410947	-3.077826681	0.002085162	0.005160708	WP_015512163.1	WP_015512163.1	tyrosine-type recombinase/integrase
923	BLLJ_RS04710	5.566706133	-1.429729847	0.542931099	-2.63335412	0.008454615	0.018253636	WP_014484870.1	WP_014484870.1	hypothetical protein
994	BLLJ_RS05150	1.043994989	-1.456901702	1.265998135	-1.150792929	0.249817435	0.331485213	WP_012577579.1	WP_012577579.1	hypothetical protein
936	BLLJ_RS04775	0.816062914	-1.46922438	1.384711241	-1.061033042	0.288674885	0.374035739	WP_012577612.1	WP_012577612.1	WhiB family transcriptional regulator
966	BLLJ_RS05010	5.129029804	-1.48136694	0.657362053	-2.253502365	0.024227492	0.046339885	WP_013582669.1	WP_013582669.1	hypothetical protein
796	BLLJ_RS04095	15.95216404	-1.48421804	0.359975604	-4.123107297	3.74E-05	0.000136234	WP_007053139.1	WP_007053139.1	tyrosine-type recombinase/integrase
43	BLLJ_RS00225	47.99085047	-1.52134412	0.192805132	-7.890578958	3.01E-15	3.02E-14	WP_014485978.1	WP_014485978.1	sodium/proline symporter
522	BLLJ_RS02685	3.276907299	-1.529195493	0.785601745	-1.946527619	0.051591394	0.087637187	WP_007051191.1	WP_007051191.1	hypothetical protein
1003	BLLJ_RS05190	6.603077794	-1.540654115	0.65024046	-2.369360581	0.017818872	0.035600813	NA	NA	hypothetical protein
995	BLLJ_RS05155	1.976119365	-1.549550693	0.965600387	-1.604753595	0.108548042	0.168638699	NA	NA	hypothetical protein
1876	BLLJ_RS09730	684.7502213	-1.594325427	0.376671677	-4.232666066	2.31E-05	8.75E-05	WP_003827791.1	WP_003827791.1	carbohydrate ABC transporter permease
1877	BLLJ_RS09735	985.281256	-1.599306024	0.382549137	-4.180655166	2.91E-05	0.000108607	WP_013141490.1	WP_013141490.1	sugar ABC transporter permease
1333	BLLJ_RS06920	1375.396033	-1.616145631	0.14727035	-10.97400553	5.10E-28	9.54E-27	WP_012471771.1	WP_012471771.1	MFS transporter
1021	BLLJ_RS05285	10.17938076	-1.627737759	0.467889399	-3.478894294	0.000503487	0.001438108	WP_012577547.1	WP_012577547.1	hypothetical protein
342	BLLJ_RS01790	637.9250568	-1.631479546	0.094296427	-17.30160522	4.57E-67	3.15E-65	WP_016462553.1	WP_016462553.1	ABC transporter permease
90	BLLJ_RS00465	451.3751316	-1.638689591	0.113417251	-14.4483275	2.57E-47	9.90E-46	WP_013410459.1	WP_013410459.1	glycoside hydrolase family 127 protein
903	BLLJ_RS04620	3.574472107	-1.652594861	0.779898093	-2.118988207	0.034091464	0.061774757	WP_012577649.1	WP_012577649.1	hypothetical protein
1866	BLLJ_RS09685	16180.2028	-1.665376153	0.313822004	-5.306753922	1.12E-07	6.01E-07	WP_007057515.1	WP_007057515.1	alpha-glucosidase
973	BLLJ_RS05045	11.06286886	-1.67050819	0.441154759	-3.786671585	0.000152679	0.000495563	WP_012577593.1	WP_012577593.1	hypothetical protein
1151	BLLJ_RS05985	26.37413925	-1.684470669	0.28868561	-5.834965817	5.38E-09	3.43E-08	WP_007054376.1	WP_007054376.1	IS3 family transposase
1012	BLLJ_RS05240	0.794395283	-1.689943519	1.58215413	-1.068128248	0.285462665	0.370371479	WP_012577555.1	WP_012577555.1	hypothetical protein
1334	BLLJ_RS06925	825.0130353	-1.708663631	0.15768438	-10.83597268	2.32E-27	4.23E-26	WP_015439011.1	WP_015439011.1	glycoside hydrolase family 32 protein
951	BLLJ_RS04840	2.194827393	-1.714122351	0.949707587	-1.804894868	0.071091135	0.116178152	WP_007055591.1	WP_007055591.1	hypothetical protein
1396	BLLJ_RS07240	3331.022541	-1.724559655	0.133295667	-12.93785237	2.75E-38	6.98E-37	WP_010081311.1	WP_010081311.1	ROK family protein
1560	BLLJ_RS08075	1757.529926	-1.811181961	0.346575262	-5.225941257	1.73E-07	9.03E-07	WP_007052409.1	WP_007052409.1	ABC transporter permease
523	BLLJ_RS11245	2.988726173	-1.822332714	0.81704884	-2.230384067	0.025721956	0.048919708	WP_007056358.1	WP_007056358.1	hypothetical protein
921	BLLJ_RS04700	5.628379103	-1.857415723	0.662184011	-2.804984251	0.005031904	0.0113734	WP_014484873.1	WP_014484873.1	hypothetical protein
1756	BLLJ_RS09110	557.7263614	-1.886431859	0.166185381	-11.35137065	7.30E-30	1.42E-28	WP_014485294.1	WP_014485294.1	aminotransferase class I/II-fold pyridoxal phosphate-dependent enzyme
1561	BLLJ_RS08080	2406.815057	-1.947211869	0.293496103	-6.634540787	3.26E-11	2.43E-10	WP_007053866.1	WP_007053866.1	sugar ABC transporter ATP-binding protein
1013	BLLJ_RS05245	3.978974184	-2.125328266	0.741451084	-2.866444344	0.004151111	0.009561939	WP_012577554.1	WP_012577554.1	HNH endonuclease
517	BLLJ_RS02660	153.7906256	-2.199232669	0.149968092	-14.66467062	1.09E-48	4.36E-47	WP_010081079.1	WP_010081079.1	CrcB family protein
948	BLLJ_RS04825	1.521893579	-2.283180986	1.115850738	-2.046134763	0.040743114	0.072115264	WP_014484867.1	WP_014484867.1	hypothetical protein
1562	BLLJ_RS08085	8274.647729	-2.367090116	0.25614229	-9.241309245	2.43E-20	3.24E-19	WP_007052407.1	WP_007052407.1	sugar-binding protein
1116	BLLJ_RS05795	1.403834916	-2.417519396	1.183332588	-2.042975424	0.041054871	0.072418839	WP_007054308.1	WP_007054308.1	hypothetical protein
1387	BLLJ_RS07195	2.762219291	-2.418174825	0.952762012	-2.538068052	0.011146631	0.023334098	WP_007055643.1	WP_007055643.1	substrate-binding domain-containing protein
1051	BLLJ_RS05445	1.041935883	-2.63466744	1.277172474	-2.062890873	0.039122997	0.069777187	WP_013582753.1	WP_013582753.1	hypothetical protein
515	BLLJ_RS02650	8688.209211	-2.639370285	0.270568836	-9.754893881	1.76E-22	2.63E-21	WP_007051199.1	WP_007051199.1	putative sulfate exporter family transporter
516	BLLJ_RS02655	1902.821107	-2.680234539	0.143812369	-18.63702378	1.61E-77	1.41E-75	WP_013582447.1	WP_013582447.1	GtrA family protein
