# Supplementary material for: Bile salt hydrolase catalyses formation of amine-conjugated bile acids
Source: Nature. 2024 Feb 7;626(8000):859–63. doi: 10.1038/s41586-023-06990-w (PMC10881385; doi:10.1038/s41586-023-06990-w)
Supplement: Supplementary file 3 — Supplementary Table 2 contains a list of PCR primers used in this study, Table 3 contains multiple reaction monitoring method parameters for conjugated bile acid LC–MS/MS analysis on the Waters TQ-S instrument (retention times, mass-to-charge ratios (m/z) of multiple reaction monitoring transitions and collision energies for conjugated bile acids measured using the Waters TQ-S mass spectrometer; corresponding deuterium-labelled spiked internal standards used for each analyte are listed), and Table 4 contains SRM method parameters for LC–MS/MS of infant stool on the Thermo Fisher Scientific TSQ instrument (retention times, mass-to-charge ratios (m/z) of multiple reaction monitoring transitions and collision energies for bile acids measured in Fig. 3 as part of the infant microbiome study; corresponding deuterium-labelled spiked internal standards used for each analyte are listed). [file 41586_2023_6990_MOESM3_ESM.xlsx]

## Sheet: Table S2
Table S2. PCR primers used in this study.
Gene	Organism	Forward Primer (5' -> 3')	Reverse Primer (5' -> 3')	Purpose
FXR	Human	AACCATACTCGCAATACAGCAA	ACAGCTCATCCCCTTTGATCC	RT-qPCR
FGF19	Human	CCAGAAGACAGGCAGTAGT	CTGGAGGGATTTGGGAAGG	RT-qPCR
SHP	Human	CCCCAAGGAATATGCCTGCC	TAGGGCGAAAGAAGAGGTCCC	RT-qPCR
BSEP	Human	AGCCACACAGACCAGGATGTTG	CAATGAACCGCCTCTCCTTTCC	RT-qPCR
IBABP	Human	AGTTCACTGTTGGCAAGGAAAGC	CACGATCTCTGAGGTCTGGTGA	RT-qPCR
OSTα	Human	TCTTCCTGGAGGATGCCGTCTA	TCCAGAGACCAAAGCAGCACAG	RT-qPCR
OSTβ	Human	ATGGTCCTCCTGGGAAGAAGCA	GCCTCATCCAAATGCAGGACTTC	RT-qPCR
CAR	Human	GCAGAAGTGCTTAGATGCTGGC	GCTCCTTACTCAGTTGCACAGG	RT-qPCR
CYP2B6	Human	AGACGCCTTCAATCCTGACC	CCTTCACCAAGACAAATCCGC	RT-qPCR
PXR	Human	TGCGAGATCACCCGGAAGAC	ATGGGAGAAGGTAGTGTCAAAGG	RT-qPCR
CYP3A4	Human	CCAAGCTATGCTCTTCACCG	TCAGGCTCCACTTACGGTGC	RT-qPCR
CYP1A1	Human	TACCTCAGCCACCTCCAAGAT	GAGGTCTTGAGGCCCTGAT	RT-qPCR
Gapdh	Mouse	CCTCGTCCCGTAGACAAAATG	TGAAGGGGTCGTTGATGGC	RT-qPCR
Fgf15	Mouse	CCAACTGCTTCCTCCGAATCC	TACAGTCTTCCTCCGAGTAGC	RT-qPCR
Cyp2b10	Mouse	GGCCCCAGTACTGTTGAGAA	TTGGAGCCCTGGAGATTTGG	RT-qPCR
Cyp3a11	Mouse	ACAAACAAGCAGGGATGGAC	GGTAGAGGAGCACCAAGCTG	RT-qPCR
Cyp1a1	Mouse	GGTTAACCATGACCGGGAACT	TGCCCAAACCAAAGAGAGTGA	RT-qPCR
Acox1	Mouse	CCGCCTATGCCTTCCACT	ACCGCAAGCCATCCGACA	RT-qPCR
Adrp	Mouse	CACAAATTGCGGTTGCCAAT	ACTGGCAACAATCTCGGACGT	RT-qPCR
Bsep	Mouse	GGTCCCCACGCACTCTGGGTT	GTCCTCTTCCGCTCAGACGCCACTG	RT-qPCR
S100g	Mouse	TGCTGATTCAGTCAGAGTTCCC	GAGCGTGCGTTCAATCAGTAG	RT-qPCR
bsh	B. longum	CGTCCAAGACCAACACCTATTA	GAGCTCCGAGGAATCCATATC	RT-qPCR
ldhl	B. longum	CCACGAAGCTTGCTGTTATTG	GCTCCTTGGCGATGTCTT	RT-qPCR
bsh_C1A	B. longum	CAGCCATATGgcgACAGGAGTAAGGTTTTCAGATGACGAGGGTAACACGTACTTCGGCCG	CCGCGCGGCACCAGGCCG	Site-directed mutagenesis
bsh_T2A	B. longum	CCATATGTGTgcgGGAGTAAGGTTTTCAGATGACGAGGGTAACAC	CTGCCGCGCGGCACCAGG	Site-directed mutagenesis
bsh_R17A	B. longum	GTACTTCGGCgcgAACCTGGATTGGTC	GTGTTACCCTCGTCATCTG	Site-directed mutagenesis
bsh_W21F	B. longum	AACCTGGATTttTCGTTCAGCTATGGTGAAAC	ACGGCCGAAGTACGTGTT	Site-directed mutagenesis
bsh_T171A	B. longum	GGACGTGCTGgcgAACCAGCCGA	ACATCGTCATGGTGCACGTG	Site-directed mutagenesis
bsh_N172A	B. longum	CGTGCTGACCgcgCAGCCGACGTTC	TCCACATCGTCATGGTGC	Site-directed mutagenesis
bsh_R225A	B. longum	GTCCCCGTCTgcgTTTGTTCGTGTTGC	GAAACGTCACCCGGGATA	Site-directed mutagenesis
bsh_K264A	B. longum	CGGCATGGCGgcgATGGGTGATG	TCGACCATTTGGACGCTA	Site-directed mutagenesis
bsh_D267A	B. longum	AAAATGGGTGcgGGCCAATTTGAGCGCAC	CGCCATGCCGTCGACCAT	Site-directed mutagenesis

## Sheet: Table S3
Table S3. MRM method parameters for conjugated bile acid LC-MS/MS analysis on Waters TQS instrument.
Compound	RT (min)	Precursor (m/z)	Product (m/z)	Collision Energy (eV)	Internal Standard
Glycodeoxycholic Acid (GDCA)	10.36	450.321	76.0393	35	GDCA-d4
Glycocholic Acid (GCA)	7.95	466.316	76.0393	35	GCA-d4
Alanine-CA	8.44	480.332	90.055	35	GCA-d4
Serine-CA	7.48	496.327	106.05	30	GCA-d4
Taurodeoxycholic Acid (TDCA)	10.12	500.304	126.022	35	GDCA-d4
Isoleucine-DCA	11.11	506.384	132.102	35	GDCA-d4
Leucine-DCA	11.12	506.384	132.102	35	GDCA-d4
Threonine-CA	7.97	510.342	120.066	30	GCA-d4
Taurocholic Acid (TCA)	7.64	516.299	126.022	35	GDCA-d4
Lysine-DCA	10.33	521.395	147.113	35	GDCA-d4
Glutamate-DCA	10.11	522.342	148.06	35	GDCA-d4
Isoleucine-CA	10.62	522.379	132.102	35	GCA-d4
Leucine-CA	10.67	522.379	132.102	35	GCA-d4
Methionine-DCA	10.86	524.34	150.058	35	GDCA-d4
Histidine-DCA	9.64	530.359	156.077	35	GDCA-d4
Lysine-CA	7.93	537.39	147.113	35	GCA-d4
Glutamate-CA	7.94	538.337	148.06	35	GCA-d4
Phenylalanine-DCA	11.1	540.368	166.086	35	GDCA-d4
Histidine-CA	7.05	546.354	156.077	35	GCA-d4
Tyrosine-DCA	10.57	556.363	182.081	35	GDCA-d4
Phenylalanine-CA	10.62	556.363	166.086	35	GCA-d4
Arginine-CA	7.16	565.396	175.119	35	GCA-d4
Tyrosine-CA	8.59	572.358	182.081	35	GCA-d4
Tryptophan-DCA	11	579.379	205.097	35	GDCA-d4
Tryptophan-CA	10.46	595.374	205.097	35	GCA-d4
GDCA-d4	10.36	454.346	76.0393	35
GCA-d4	7.95	470.341	76.0393	35
TDCA-d4	10.12	504.329	126.022	35
TCA-d4	7.64	520.324	126.022	35

## Sheet: Table S4
Table S4: SRM method parameters for LC-MS/MS of infant stool on Thermo TS-Q instrument.
Compound	RT (min)	Precursor (m/z)	Product (m/z)	Collision Energy (V)	RF Lens (V)	Source Frag (V)	Internal Standard
Lithocholic acid (LCA)	13.31	375.29	375.29	10	299	67.3	LCA-d4
LCA-d4	13.27	379.316	379.316	10	299	67.3
Ursodeoxycholic acid (UDCA)	6.96	391.285	391.285	10	199	65.3	UDCA-d4
Hyodeoxycholic acid (HDCA)	8.07	391.285	391.285	10	199	65.3	HDCA-d5
Chenodeoxycholic acid (CDCA)	11.82	391.285	391.285	10	199	65.3	CDCA-d4
Deoxycholic acid (DCA)	12.07	391.285	391.285	10	199	65.3	DCA-d4
Murocholic acid	4.79	391.285	391.285	10	199	65.3	UDCA-d4
5β-Cholanic acid-3β,12α-diol	8.56	391.285	391.285	10	199	65.3	UDCA-d4
Iso-deoxycholic acid	12.65	391.285	391.285	10	199	65.3	UDCA-d4
UDCA-d4	6.97	395.31	395.31	10	199	65.3
CDCA-d4	11.82	395.31	395.31	10	199	65.3
DCA-d4	12.07	395.31	395.31	10	199	65.3
HDCA-d5	8.07	396.317	396.317	10	233	100
Glycolithocholic acid (GLCA)	11.84	432.312	74.025	35.72	248	63.3	GLCA-d4
GLCA-d4	11.84	436.337	74.025	35.72	248	63.3
Glycoursodeoxycholic acid (GUDCA)	4.73	448.307	74.025	37.3	225	67.3	GUDCA-d4
Glycohyodeoxycholic acid (GHDCA)	5.07	448.307	74.025	37.3	225	67.3	GUDCA-d4
Glycochenodeoxycholic acid (GCDCA)	8.58	448.307	74.025	37.3	225	67.3	GCDCA-d4
Glycodeoxycholic acid (GDCA)	9.5	448.307	74.025	37.3	225	67.3	GDCA-d4
GUDCA-d4	4.73	452.332	74.025	37.3	225	67.3
GCDCA-d4	8.58	452.332	74.025	37.3	225	67.3
GDCA-d4	9.5	452.332	74.025	37.3	225	67.3
3,7,12-Glycodehydrocholic acid	2.98	458.255	74.025	34.36	221	73.5	GCA-d4
Glycocholic acid (GCA)	5.99	464.302	74.025	39.44	238	69.4	GCA-d4
Tauroursocholanic acid	14.02	466.3	124.007	48.54	299	100	TCA-d4
GCA-d4	5.99	468.327	74.025	39.44	238	69.4
Ala-CA	6.41	478.317	88.04	40.45	197	61.2	GCA-d4
Taurolithocholic acid (TLCA)	8.09	482.295	124.007	50.83	299	100	TLCA-d4
TLCA-d4	8	486.32	124.007	50.83	299	100
Ser-CA	5.49	494.312	104.035	35.72	249	49	GCA-d4
Tauroursodeoxycholic acid (TUDCA)	3.57	498.289	124.007	52.26	299	100	TUDCA-d5
Taurohyodeoxycholic acid (THDCA)	3.76	498.289	124.007	52.26	299	100	TUDCA-d5
Taurochenodeoxycholic acid (TCDCA)	5.41	498.289	124.007	52.26	299	100	TCDCA-d4
Taurodeoxycholic acid (TDCA)	5.83	498.289	124.007	52.26	299	100	TDCA-d4
TCDCA-d4	5.41	502.315	124.007	52.19	299	100
TDCA-d4	5.83	502.315	124.007	52.19	299	100
TUDCA-d5	3.57	503.321	124.007	52.19	299	100
Ile/Leu-UDCA	8.09	504.419	130.087	39.66	227	65.3	GUDCA-d4
Ile/Leu-HDCA	9.18	504.419	130.087	39.66	227	65.3	GUDCA-d4
Ile/Leu-CDCA	12.19	504.419	130.087	39.66	227	65.3	GCDCA-d4
Ile/Leu-DCA	12.61	504.419	130.087	39.66	227	65.3	GDCA-d4
Thr-CA	6	508.327	464.383	28.63	229	44.9	GCA-d4
Taurocholic acid (TCA)	4.08	514.284	124.007	54.12	299	100	TCA-d4
Tauromuricholic acid (TMCA)	2.5	514.284	124.007	54.12	299	100	TCA-d4
Taurohyocholic acid (THCA)	3.29	514.284	124.007	54.12	299	100	TCA-d4
TCA-d4	4.08	518.31	124.007	54.12	299	100
Lys-UDCA	4.42	519.38	145.098	47.25	299	100	GUDCA-d4
Lys-HDCA	4.75	519.38	145.098	47.25	299	100	GUDCA-d4
Lys-CDCA	7.93	519.38	145.098	47.25	299	100	GCDCA-d4
Lys-DCA	8.77	519.38	145.098	47.25	299	100	GDCA-d4
Glu-UDCA	4.5	520.327	128.035	36.08	200	61.2	GUDCA-d4
Glu-HDCA	4.84	520.327	128.035	36.08	200	61.2	GUDCA-d4
Glu-CDCA	7.85	520.327	128.035	36.08	200	61.2	GCDCA-d4
Glu-DCA	8.69	520.327	128.035	36.08	200	61.2	GDCA-d4
Ile/Leu-CA	10.44	520.364	130.087	41.02	299	67.3	GCA-d4
Met-UDCA	6.26	522.325	148.043	35.79	299	63.3	GUDCA-d4
Met-HDCA	7.02	522.325	148.043	35.79	299	63.3	GUDCA-d4
Met-CDCA	11.2	522.325	148.043	35.79	299	63.3	GCDCA-d4
Met-DCA	11.78	522.325	148.043	35.79	299	63.3	GDCA-d4
His-UDCA	4.17	528.344	154.062	39.09	299	67.3	GUDCA-d4
His-HDCA	4.34	528.344	154.062	39.09	299	67.3	GUDCA-d4
His-CDCA	7.18	528.344	154.062	39.09	299	67.3	GCDCA-d4
His-DCA	7.94	528.344	154.062	39.09	299	67.3	GDCA-d4
Lys-CA	5.6	535.375	145.098	49.11	299	100	GCA-d4
Glu-CA	5.51	536.322	128.035	37.3	299	57.1	GCA-d4
Phe-UDCA	8.19	538.353	164.071	37.37	299	69.4	GUDCA-d4
Phe-HDCA	9.36	538.353	164.071	37.37	299	69.4	GUDCA-d4
Phe-CDCA	12.29	538.353	164.071	37.37	299	69.4	GCDCA-d4
Phe-DCA	12.71	538.353	164.071	37.37	299	69.4	GDCA-d4
His-CA	5.26	544.339	154.062	40.52	299	77.6	GCA-d4
Phe-CA	10.79	554.348	164.071	38.66	299	73.5	GCA-d4
Tyr-UDCA	5.1	554.348	180.066	38.37	299	63.3	GUDCA-d4
Tyr-HDCA	5.52	554.348	180.066	38.37	299	63.3	GUDCA-d4
Tyr-CDCA	9.11	554.348	180.066	38.37	299	63.3	GCDCA-d4
Tyr-DCA	9.95	554.348	180.066	38.37	299	63.3	GDCA-d4
Arg-CA	5.52	563.381	173.104	37.08	299	100	GCA-d4
Tyr-CA	6.35	570.343	180.066	39.52	235	81.6	GCA-d4
Trp-UDCA	7.19	577.364	203.082	38.01	299	69.4	GUDCA-d4
Trp-HDCA	8.03	577.364	203.082	38.01	299	69.4	GUDCA-d4
Trp-CDCA	11.71	577.364	203.082	38.01	299	69.4	GCDCA-d4
Trp-DCA	12.13	577.364	203.082	38.01	299	69.4	GDCA-d4
Trp-CA	9.28	593.359	203.082	39.44	299	61.2	GCA-d4
