# Supplementary material for: Bile salt hydrolase catalyses formation of amine-conjugated bile acids
Source: Nature. 2024 Feb 7;626(8000):859–63. doi: 10.1038/s41586-023-06990-w (PMC10881385; doi:10.1038/s41586-023-06990-w)
Supplement: Supplementary file 4 — Raw peak areas for bile acid quantification data acquired on the Waters TQ-S instrument. Peak areas generated from LC–MS/MS of samples related to Fig. 2 and Extended Data Fig. 5b–d. [file 41586_2023_6990_MOESM4_ESM.xlsx]

## Sheet: Fig 2a
Peak areas used to generate Figure 2 panel a (from "220401_Blongum-type_bsh-inhibitor")
	Ala-CA	Ile/Leu-CA	Ile/Leu-DCA	Met-DCA	Phe-CA	Phe-DCA	Tyr-CA	Tyr-DCA	GCA-d4	GDCA-d4
blank									30391	33675
0-010_uM	1379	2645	3909	4379	2140	1264	1469	1865	24468	28481
0-020_uM	1700	2620	4516	4249	3062	2630	1989	2892	19749	22626
0-039_uM	4701	5223	12802	10989	7121	3505	4376	5974	22367	27698
0-078_uM	9925	10508	23936	22050	14503	10156	10756	11657	27539	29599
0-156_uM	18717	22721	40465	39841	26130	15688	19828	22133	27689	28665
0-313_uM	35716	39333	72867	76558	51614	31536	34309	40971	25932	29140
0-625_uM	64779	73246	144045	133587	80212	45326	62517	70395	27482	26018
1-25_uM	106792	84708	224762	209131	131895	66065	101349	104829	23188	24413
2-5_uM	184619	139157	365734	316219	176514	113040	174838	152990	20412	20900
5_uM	333741	322432	799537	485520	283626	194968	283611	250322	18344	17211
blank		25	417	253	42	305		70	19665	20968
Veh-24h-1	1347	112	684	498	1146	1894	21	261	18006	23626
Veh-16h-1	1012	166	833	633	1787	2546	62	427	16562	24090
Veh-14h-1	934	111	586	525	696	1374	39	245	15890	19431
Veh-12h-1	1112	96	404	236	782	1403	19	155	18629	22374
Veh-10h-1	1694	159	302	246	1002	1401	14	231	37162	35682
Veh-8h-1	926	23	219	237	182	763	5	70	40398	40776
Veh-6h-1	156	12			37	37			39003	39149
Veh-4h-1		27							53330	52585
Veh-0h-1									37585	41259
blank									20559	23212
Veh-24h-2	2767	447	2176	1295	2797	4277	114	599	48956	45110
Veh-16h-2	3057	456	2354	1136	3304	4871	241	652	50242	49314
Veh-14h-2	2862	304	1141	812	2225	2741	75	497	42482	43939
Veh-12h-2	2719	330	1046	659	1891	2933	85	451	48924	46734
Veh-10h-2	2553	98	474	401	919	2287	90	350	54343	47771
Veh-8h-2	889	23	126	76	308	538	31	52	51638	54062
Veh-6h-2	275			77		60			53511	57712
Veh-4h-2	36								44684	48325
Veh-0h-2									53158	59177
blank									26790	29761
Veh-24h-3	3739	735	2515	1074	3678	5411	317	849	63907	65913
Veh-16h-3	3689	530	1813	1210	2825	4596	238	642	61716	63255
Veh-14h-3	3985	530	2192	1544	3262	5600	269	527	71261	74832
Veh-12h-3	4359	420	1654	988	2737	4746	345	745	72817	74741
Veh-10h-3	3422	123	990	510	1390	2872	37	430	67796	76912
Veh-8h-3	1575	33	45	172	361	712	12	43	62067	63046
Veh-6h-3	184				98	87			57969	64442
Veh-4h-3	18		33		64				59141	64386
Veh-0h-3									54833	55506
blank									32853	33887
GR7-24h-1	1434	67	677	48	253	1252		6	70321	104504
GR7-16h-1	1145	12	338	7	189	949			63983	101360
GR7-14h-1	807		457	94	288	660			60806	101668
GR7-12h-1	1167		281	73	258	1046	17		61351	113539
GR7-10h-1	921	21	55	36	132	684			50243	88291
GR7-8h-1	357	28	56			176	12		51020	93250
GR7-6h-1	46	13				14			62661	126670
GR7-4h-1		7							69136	122172
GR7-0h-1									64717	136410
blank									35599	34886
GR7-24h-2	1291	11	343	116	284	827		4	57869	110010
GR7-16h-2	1155	36	194	33	345	605			58317	98202
GR7-14h-2	1025		328	29	155	687		116	65581	105165
GR7-12h-2	1279	92	398	102	273	1232		36	64139	106819
GR7-10h-2	727	28	244	21	211	516		39	67765	129795
GR7-8h-2	536		41	38	76	379			62717	128039
GR7-6h-2	31		22		14				64625	126247
GR7-4h-2					16				56392	101389
GR7-0h-2			67						76823	156712
blank									34970	45498
GR7-24h-3	1437		219	128	358	1251		28	61864	132295
GR7-16h-3	1109	57	153	9	181	819		42	62899	121990
GR7-14h-3	1087	21	297	10	249	967			62359	128768
GR7-12h-3	1145	21	454	121	289	709			64722	125630
GR7-10h-3	680	35	142	21	105	368		118	51795	106261
GR7-8h-3	424	126	30	13	185	363		8	56698	106944
GR7-6h-3	42	13			22				56060	116065
GR7-4h-3	213	726			132		21		58024	98236
GR7-0h-3	159	330			47				51423	96521
blank									40978	43655

## Sheet: Fig 2b
Peak areas used to generate Figure 2 panel b (from "220826_MCBAs_BSHinvitro_pos")
	Ala-CA	His-CA	Phe-CA	Ser-CA	Thr-CA	Tyr-CA	GCA-d4
0.0078125	100	3166	607	236	2495	442	4125
0.015625	349	7572	1181	600	5693	1171	4449
0.03125	859	16688	3276	1378	12744	2554	5194
0.0625	1862	39975	9681	3264	28760	5756	6876
0.125	4245	73238	18660	6932	58693	12237	6801
0.25	8439	149976	37554	12765	112555	23936	6924
0.5	9834	185848	47265	15425	141979	30464	3884
1	28134	601466	127824	50727	425741	97929	5414
Blank D4IS							7302
Blank D4IS							5830
Blank D4IS							7350
Blank D4IS	23						4576
BSH_CA_1	181	2259	197	1693	1997	267	6440
BSH_CA_2	64	2177	306	832	1139	95	5410
BSH_CA_3	77	2923	253	731	1478	234	5582
BSH_CA_4	102	3059	294	1102	1594	206	5191
BSH_TCA_1	119	2351	71	1525	1462	198	4318
BSH_TCA_2	137	2674	78	1314	1305	134	4650
BSH_TCA_3	51	2419	138	1230	1520	117	5092
BSH_TCA_4	97	2178	313	1195	1543	114	5473
control_BSH_TCA							4842
control_x_TCA							5358
x_CA_1							4810
x_CA_2							4991
x_CA_3							5307
x_CA_4							5591
x_TCA_1							4631
x_TCA_2							3985
x_TCA_3							4467
x_TCA_4							4473

## Sheet: Fig 2c
Peak areas used to generate Figure 2 panel c (from "220831_MCBAs_pos_Ecoli_WT-BlBSH")
	Ala-CA	Thr-CA	GCA-d4
Blank D4IS			5712
0-0078125_uM	184	3695	5628
0-015625_uM	373	7836	6283
0-03125_uM	940	14965	6865
0-0625_uM	1996	30242	7700
0-125_uM	3777	60673	7036
0-25_uM	8092	114283	6612
0-5_uM	16436	229932	6117
1_uM	31074	419865	6364
Blank D4IS	31	500	6067
Blank D4IS		129	5800
E-coli_BlBSH_Veh_1			5282
E-coli_BlBSH_CA_1	336	103	4635
E-coli_BlBSH_TCA_1	78		4550
E-coli_WT_Veh_1			4443
E-coli_WT_CA_1			4800
E-coli_WT_TCA_1			4237
E-coli_BlBSH_Veh_2			4381
E-coli_BlBSH_CA_2	17	69	4437
E-coli_BlBSH_TCA_2	43		4295
Blank D4IS			6619
E-coli_WT_Veh_2			5137
E-coli_WT_CA_2			5064
E-coli_WT_TCA_2			4372
E-coli_BlBSH_Veh_3			4580
E-coli_BlBSH_CA_3	109		5110
E-coli_BlBSH_TCA_3	98		4850
E-coli_WT_Veh_3			4937
E-coli_WT_CA_3			5002
E-coli_WT_TCA_3			4552
Blank D4IS			5726
E-coli_BlBSH_Veh_4			4961
E-coli_BlBSH_CA_4	77	73	4732
E-coli_BlBSH_TCA_4	67		5070
E-coli_WT_Veh_4			4817
E-coli_WT_CA_4			4890
E-coli_WT_TCA_4			4494
LB_Veh			6334
LB_CA			5179
LB_TCA			6443
Blank D4IS			5757

## Sheet: Fig 2d
Peak areas used to generate Figure 2 panel d (from "220830_MCBAs_pos_Bfrag_WT-BSHKO-BSHKI")
	Ala-CA	Phe-CA	Ser-CA	Tyr-CA	GCA-d4
0.0078125	274	1774	333	897	7591
0.015625	566	3068	965	1691	7577
0.03125	957	6112	1793	2996	7294
0.0625	2315	11286	3413	6645	7252
0.125	3924	18577	6450	12794	6715
0.25	8833	35778	12238	24870	6808
0.5	14891	72289	25106	49535	5700
1	29267	116888	44618	93303	5768
B-frag_KI_CA_1	1129	447	507		6317
B-frag_KI_CA_2	578	277	272	49	3827
B-frag_KI_CA_3	727	462	365	89	4808
B-frag_KI_CA_4	656	277	317	71	5121
B-frag_KI_TCA_1	839	478	402	90	5076
B-frag_KI_TCA_2	525	259	182	45	6288
B-frag_KI_TCA_3	683	366	309	79	6053
B-frag_KI_TCA_4	974	223	427	82	6515
B-frag_KI_veh_1					6715
B-frag_KI_veh_2					5790
B-frag_KI_veh_3					6784
B-frag_KI_veh_4					5228
B-frag_KO_CA_1					6085
B-frag_KO_CA_2					5545
B-frag_KO_CA_3					7012
B-frag_KO_CA_4					3502
B-frag_KO_TCA_1					5245
B-frag_KO_TCA_2					6119
B-frag_KO_TCA_3					5723
B-frag_KO_TCA_4					6612
B-frag_KO_veh_1					5965
B-frag_KO_veh_2					4797
B-frag_KO_veh_3					6543
B-frag_KO_veh_4					5884
B-frag_WT_CA_1	890	373	297	114	6670
B-frag_WT_CA_2	684	403	213	83	6447
B-frag_WT_CA_3	800	351	332	39	5456
B-frag_WT_CA_4	485	300	301	92	6214
B-frag_WT_TCA_1	597	338	232	81	5140
B-frag_WT_TCA_2	1130	522	507	105	5667
B-frag_WT_TCA_3	1149	425	517	142	6561
B-frag_WT_TCA_4	871	365	403	92	5688
B-frag_WT_veh_1					6477
B-frag_WT_veh_2					5414
B-frag_WT_veh_3					5197
B-frag_WT_veh_4					5118
Blank D4IS					6657
Blank D4IS		112	49		6402
Blank D4IS					6014
Blank D4IS					5369
Blank D4IS					6485
Blank D4IS					6123
Blank D4IS					6650
Blank D4IS					6616
Media_CA					5572
Media_TCA					5853
Media_veh					5526

## Sheet: Fig 2e
Peak areas used to generate Figure 2 panel e (from "230308_SC_SDM_neg_CA-TCA-only" and "230313_SC_SDM_GF-BSH-KO_pos")
	TCA	CA	TCA-d4	CA-d4			Ala-CA	GCA-d4
Blank D4IS	18427	11496	9815	169329		LB_only_1		4474
10uM	277273	2434541	24004	147057		LB_WT_1	173	4571
Blank D4IS	29396	6345	19213	106467		LB_Untrans_1		5050
M9_WT_1	1343632	10159886	14682	82024		LB_C1A_1		4863
M9_Untrans_1	4432723	217290	15059	62223		LB_T2A_1	8	4572
M9_C1A_1	4163676	235997	13165	55161		LB_W21F_1	66	4460
M9_T2A_1	2478944	4408319	10380	53964		LB_R225A_1		4393
M9_W21F_1	2004429	4734450	8891	48321		LB_D267A_1	51	4893
M9_R225A_1	2872423	169251	9572	43544		LB_N172A_1		4043
M9_D267A_1	1137360	8817765	10790	66992		LB_T171A_1	48	5161
M9_N172A_1	3232301	208924	10670	49353		Blank D4IS	0	6101
M9_T171A_1	1115041	7867377	9438	59090		LB_N81A_1	692	5095
M9_N81A_1	1660171	6515836	10363	61425		LB_R17A_1		5160
Blank D4IS	19335	3253	12430	57896		LB_K264A_1	45	4844
M9_R17A_1	2949292	1284518	10067	46721		LB_only_2		4653
M9_K264A_1	871851	8640464	9329	61830		LB_WT_2	256	4844
M9_WT_2	643065	8049051	7948	51879		LB_Untrans_2	0	5348
M9_Untrans_2	4490795	176585	11754	51683		LB_C1A_2		4882
M9_C1A_2	4063802	224830	12804	61236		LB_T2A_2	23	5033
M9_T2A_2	2887484	3859949	12120	60503		LB_W21F_2	134	5785
M9_W21F_2	2880794	5612087	12257	68774		LB_R225A_2	0	5628
M9_R225A_2	4091672	251987	13134	58800		Blank D4IS		6413
M9_D267A_2	1409988	9482993	14038	83600		LB_D267A_2	72	5093
M9_N172A_2	3491109	258795	14161	66739		LB_N172A_2		4658
Blank D4IS	28498	5161	18510	81036		LB_T171A_2	23	4786
M9_T171A_2	2376460	9224470	15266	81424		LB_N81A_2	542	5124
M9_N81A_2	2903069	6844196	14967	70788		LB_R17A_2	0	5093
M9_R17A_2	4475001	1297102	16450	73460		LB_K264A_2	46	5174
M9_K264A_2	1690971	10449254	16322	83476		LB_only_3	0	5714
M9_WT_3	1232742	10558735	15604	82637		LB_WT_3	268	5521
M9_Untrans_3	10300272	421626	19974	78022		LB_Untrans_3		6149
M9_C1A_3	5122662	297391	18094	70424		LB_C1A_3		5600
M9_T2A_3	4103895	6039097	17974	82074		Blank D4IS		7343
M9_W21F_3	3854970	5994808	16174	73302		LB_T2A_3	27	5505
M9_R225A_3	4851538	284755	18033	72381		LB_W21F_3	93	5929
Blank D4IS	39590	6014	20793	96083		LB_R225A_3		5807
M9_D267A_3	1618827	10054509	17595	89466		LB_D267A_3	86	6589
M9_N172A_3	41723	9896	11816	57731		LB_N172A_3		6223
M9_T171A_3	2342103	9532934	17201	84958		LB_T171A_3	27	6384
M9_N81A_3	3130914	7686633	16505	79770		LB_N81A_3	584	6077
M9_R17A_3	4456669	1364808	16595	74885		LB_R17A_3	0	6507
M9_K264A_3	1536347	10242098	16128	85095		LB_K264A_3	112	6544
Blank D4IS	34719	6438	20815	99594		Blank D4IS		8281
						Blank D4IS		5508
						0.0078125	177	5742
						0.015625	479	6173
						0.03125	942	6098
						0.0625	1826	6051
						0.125	3643	6211
						0.25	7329	6106
						0.5	14357	6147
						1	28752	6005
						2	59608	5629

## Sheet: Fig 2h & Extended Data Fig 5b-d
Peak areas used to generate Figure 2h and Extended Data Figure 5b-d (from "230329_SC_GF-BSH-KO_neg")
	CA	beta-MCA	alpha-MCA	CA-d4	CDCA	CDCA-d4	UDCA	UDCA-d4		DCA	MuroCA	DCA-d4	LCA	3-alpha-hydroxyketoLCA	LCA-d4	HDCA	HDCA-d5	GCA	GCA-d4	GCDCA	GCDCA-d4	GUDCA	GHDCA	GUDCA-d4	TCA	TMCA	TCA-d4	TCDCA	TCDCA-d4	TUDCA	THDCA	TUDCA-d4
Blank D4IS	7904			49450		32534		61191		634		44823	1193		41833		48837		19390	136	16077			25251			14943	92	17216			28171
0.078125	12453	12854	6915	42497	7231	25220	22955	47097		8369	6647	36550	8373	17975	29835	12184	41634	2504	16223	4464	13565	7173	314	21707	27570	8797	13576	2795	14860	4205	5713	24212
0.15625	20168	21686	12483	40032	12493	22934	43674	43353		15071	11430	35750	16494	31981	32055	21748	36783	4449	14262	7948	12495	12592	698	18545	26812	16286	12323	5088	14894	8091	10292	23089
0.3125	56218	62016	33945	61095	33398	36818	127584	68009		43450	35373	50135	47027	100900	46056	67016	58377	12040	18535	20532	17694	30263	1743	25319	36921	34991	14692	13274	18559	17968	22366	27349
0.625	112115	138788	77487	60764	77195	39022	250088	69995		94828	72953	53237	99442	197074	47585	133804	61259	25666	21005	42607	17971	64627	3669	26221	51480	72525	16808	27397	19539	38724	50208	27891
1.25	236427	271185	152601	67956	191528	47385	499546	71701		218167	154983	61329	235519	456324	60749	316009	63076	48972	20138	88083	18156	129462	7706	28445	75591	142357	16136	57144	21044	74318	99055	28959
2.5	599124	714072	404501	87704	571214	69844	1417233	92546		595652	397818	91171	654815	1134063	77571	815323	87154	116913	23933	217963	21882	290336	18242	32461	130418	285663	18368	133398	24633	158012	213072	29719
5	1353766	1548244	886747	103495	1299488	81724	3001380	105931		1434160	852690	106106	1396748	2584402	87160	1799058	97068	252446	25893	444977	23779	625266	38574	32465	241191	585112	20186	276627	25147	304818	426076	29600
10	3106698	3110033	1671814	117931	2592726	80813	5958763	113753		3010006	1862066	116116	2650436	5006475	85697	3667605	103710	516102	24440	991468	27627	1350101	82098	34540	520996	1163843	21710	549339	25745	626927	849253	28967
Blank D4IS	3429			53334	135	35074		61451		536		42879	267		38145		49498	21	15586	135	14947			22083	25455	57	13596	55	15880	26		24525
IC_WT-3	93019	3742369	50521	35248	4802	23323	18935	40711		899	3063	30190	376	2019	36032	4356	35341	1075	12274	249	10776	1085	134	43687	6513938	37533240	18578	232700	14064	923943	159992	16641
IC_KO-4	2914	12145		35603	36	22821	234	39851		417		28827	475		33127		35199	235	11390	151	9746	202	121	38859	3055908	24392232	14941	63503	12600	314524	82309	18504
IC_WT-4	26851	1003475	17012	33210	1644	20934	4799	35005		199	889	27039	318	900	28206	1685	33938	228	10938	134	9467	92	12	29197	1609156	11852163	13731	49013	12780	203926	35261	18708
IC_KO-5	2468	8579		35335	59	20998	146	40144		407		26796	470		28346		33542	221	11925	83	10119	206	51	33591	2483141	18240388	14587	59139	12983	275250	59512	19363
IC_WT-5	46761	1805190	23170	35709	2424	23455	9451	39602		280	1273	30391	979	957	33064	2450	34595	1054	11965	259	9917	964	100	41283	4970048	36076696	16645	144984	13297	756352	124143	16819
IC_KO-6	3289	4805	83	44502	174	26654		46935		555		34959	610		35957		42604	98	13138	145	11533	100	38	25270	1114903	9980732	14917	27599	15140	129581	27285	20378
IC_WT-6	69436	1576531	27314	42913	2190	30125	10865	48794		356	1782	38262	563	1508	38434	2260	43726	1777	12538	345	11403	1468	170	44090	7700646	38770104	18451	255585	14131	1161508	158438	16549
IC_KO-7	3028	13392	401	43770	12	27547	235	47136		803		38307	532		38265		41998	897	13562	236	12128	845	274	43423	8898944	37010868	20461	208912	13583	801191	161670	17456
IC_WT-7	102999	3457141	63603	49094	7388	31479	23994	53105		521	3423	41682	736	2320	46470	4716	48184	809	13973	208	13321	558	90	47510	4585942	24620472	17994	170988	15563	605998	97925	19420
IC_KO-8	4590	13292	331	49499	43	31910	264	54582		955		44293	525		44716		47518	1258	14154	597	13525	2017	670	47018	14486365	57103996	24975	481187	14621	1765973	317342	17281
Blank D4IS	2933			60946		41067		63890		560		52358	459		47822		54968	22	16944	133	15922			21991	25132	1047	13891	41	18247	54		24965
Blank D4IS	16542			200854	537	141969		193281		3401		200417	2603		159118		176952		42087		41489			48476			27809		37282			41396
IC_KO-1	10527	9663	223	31907	297	31059		40147		1058		42877	762		32937		34440	298	7627	147	7832	116	65	10897	2518041	13172435	7625	101487	6927	262228	56072	7351
IC_WT-1	160247	6996839	61131	181488	16544	141224	48552	190968		5261	6913	195163	2640	4941	158828	14550	172830	1595	35525	610	34096	839	233	80173	6948266	27424776	32997	332630	37118	892853	142964	36865
IC_KO-2	27864	41766	685	174716	932	145533	1414	193253		2989		193817	2714		154846	2945	173629	2325	33135	1234	30733	2622	824	72123	14334950	52512172	35058	847258	35771	2301600	433376	33956
IC_WT-2	154364	8121961	76360	191891	14636	165010	48961	213602		4144	6825	210964	2172	7913	175698	16417	189989	1294	36225	484	39643	715	172	72045	5319955	29159492	33484	255996	39525	805037	136257	40038
IC_KO-3	21293	28525	362	207365	783	172224	734	214040		4303		229963	2907		208999	3329	199397	1038	42898	721	40955	666	390	83121	7901684	30622672	35768	290508	41102	744770	185563	39999
