# Supplementary material for: Bile salt hydrolase catalyses formation of amine-conjugated bile acids
Source: Nature. 2024 Feb 7;626(8000):859–63. doi: 10.1038/s41586-023-06990-w (PMC10881385; doi:10.1038/s41586-023-06990-w)
Supplement: Supplementary file 6 — Source Data Figs. 1–3 [file 41586_2023_6990_MOESM6_ESM.xlsx]

## Sheet: Figure1-d
Accession	organism_name	taxid	avgIntensity	proportion	bsh_presence1_absence0
GCA_000010425.1	Bifidobacterium adolescentis ATCC 15703	367928	2848.59	0.171429	1
GCA_000011065.1	Bacteroides thetaiotaomicron VPI-5482	226186	1728	0.0571429	1
GCA_000012825.1	Phocaeicola vulgatus ATCC 8482	435590	1418.59	0.0571429	1
GCA_000147235.1	Enterococcus faecium TX0133a04	749523	1145.63	0.285714	1
GCA_000147235.1	Enterococcus faecium TX0133a04	749523	1145.63	0.285714	1
GCA_000154085.1	Bifidobacterium adolescentis L2_32	411481	3898.01	0.428571	1
GCA_000154205.1	Bacteroides uniformis ATCC 8492	411479	10856.7	0.142857	1
GCA_000154525.1	Bacteroides stercoris ATCC 43183	449673	0	0	1
GCA_000155205.1	[Ruminococcus] lactaris ATCC 29176	471875	0	0	1
GCA_000156075.1	Phocaeicola dorei DSM 17855	483217	0	0	1
GCA_000157015.1	Bacteroides fragilis 3_1_12	457424	0	0	1
GCA_000157075.2	Bacteroides 9_1_42FAA	457395	0	0	1
GCA_000157915.1	Phocaeicola coprophilus DSM 18228 = JCM 13818	547042	0	0	1
GCA_000158375.2	Clostridium 7_2_43FAA	457396	1063.88	0.178571	1
GCA_000158375.2	Clostridium 7_2_43FAA	457396	1063.88	0.178571	1
GCA_000159055.1	Clostridium sp. M62/1	411486	11086.7	0.314286	1
GCA_000159055.1	Clostridium sp. M62/1	411486	11086.7	0.314286	1
GCA_000159075.2	Bacteroides D2	556259	0	0	1
GCA_000159875.2	Bacteroides 1_1_6	818	0	0	1
GCA_000162135.1	Bacteroides 2_1_16	817	0	0	1
GCA_000162155.1	Bacteroides 2_1_22	469588	0	0	1
GCA_000162215.1	Bacteroides D20	585543	0	0	1
GCA_000169015.1	Bacteroides caccae ATCC 43185	411901	698.693	0.0571429	1
GCA_000169035.1	Collinsella aerofaciens ATCC 25986	411903	1118.46	0.0857143	1
GCA_000172135.1	Bifidobacterium dentium ATCC 27678	473819	1350.36	0.114286	1
GCA_000185585.1	Bacteroides 4_1_36	457393	0	0	1
GCA_000185605.1	Bacteroides eggerthii 1_2_48FAA	665953	48.2501	0.0357143	1
GCA_000185665.1	Bifidobacterium 12_1_47BFAA	216816	1235.44	0.285714	1
GCA_000187895.1	Phocaeicola plebeius DSM 17135	484018	0	0	1
GCA_000210075.1	Bacteroides xylanisolvens XB1A	657309	32209.5	0.2	1
GCA_000218325.1	Bacteroides ovatus 3_8_47FAA	665954	0	0	1
GCA_000261205.1	Bifidobacterium longum sublongum 2_2B	1161745	1569.78	0.428571	1
GCA_000261225.1	Bifidobacterium longum sublongum 35B	1161904	1894.38	0.392857	1
GCA_000261245.1	Bifidobacterium longum sublongum 1_6B	1161744	1053.09	0.285714	1
GCA_000261265.1	Bifidobacterium longum sublongum 44B	1161743	1711.18	0.321429	1
GCA_000263115.1	Bacteroides fragilis CL07T00C01	997882	49.9666	0.0357143	1
GCA_000273115.1	Bacteroides fragilis CL03T12C07	997879	0	0	1
GCA_000273155.1	Bacteroides fragilis CL07T12C05	997883	0	0	1
GCA_000273235.1	Bacteroides salyersiae CL02T12C01	997887	0	0	1
GCA_000273725.1	Bacteroides caccae CL03T12C61	997873	342.68	0.0714286	1
GCA_000273765.1	Bacteroides fragilis CL05T00C42	997880	70.1124	0.0357143	1
GCA_000295055.2	Enterococcus faecium 503	1134804	4999.82	0.535714	1
GCA_000295055.2	Enterococcus faecium 503	1134804	4999.82	0.535714	1
GCA_000295175.2	Enterococcus faecium ERV99	1134827	1923.46	0.285714	1
GCA_000295175.2	Enterococcus faecium ERV99	1134827	1923.46	0.285714	1
GCA_000295235.2	Enterococcus faecium ERV165	1134822	1830.25	0.25	1
GCA_000295235.2	Enterococcus faecium ERV165	1134822	1830.25	0.25	1
GCA_000295355.2	Enterococcus faecium ERV102	1134820	3242.52	0.464286	1
GCA_000295355.2	Enterococcus faecium ERV102	1134820	3242.52	0.464286	1
GCA_000295415.2	Enterococcus faecium E417	1134817	302.011	0.0357143	1
GCA_000295415.2	Enterococcus faecium E417	1134817	302.011	0.0357143	1
GCA_000295575.2	Enterococcus faecium 513	1134811	5980.01	0.607143	1
GCA_000295575.2	Enterococcus faecium 513	1134811	5980.01	0.607143	1
GCA_000411435.1	Bifidobacterium breve HPH0326	1203540	6940.19	0.392857	1
GCA_000413395.1	Bacteroides stercoris CC31F	1073351	0	0	1
GCA_000466545.1	Bifidobacterium breve JCP7499	1261072	4004.65	0.5	1
GCA_000513015.1	Bifidobacterium MSTE12	1161409	2302.88	0.25	1
GCA_000763055.1	Collinsella 4_8_47FAA	742722	1556.16	0.178571	1
GCA_001025135.1	Bifidobacterium bifidum ATCC 29521 = JCM 1255 = DSM 20456	500634	7321.15	0.114286	1
GCA_001025155.1	Bifidobacterium angulatum DSM 20098 = JCM 7096	518635	0	0	1
GCA_001025215.1	Bifidobacterium pseudocatenulatum DSM 20438 = JCM 1200 = LMG 10505	547043	31168.7	0.457143	1
GCA_001049535.1	Bacteroides thetaiotaomicron	818	8026.15	0.0857143	1
GCA_001314975.1	Bacteroides thetaiotaomicron	818	8026.15	0.0857143	1
GCA_001314995.1	Bacteroides ovatus	28116	12397.7	0.228571	1
GCA_009831375.1	[Ruminococcus] gnavus ATCC 29149	411470	31625.5	0.457143	1
GCA_019597925.1	[Clostridium] scindens	29347	2362.04	0.0857143	1
GCA_019597925.1	[Clostridium] scindens	29347	2362.04	0.0857143	1
0	Ruminococcus GM2/1	451639	15910.8	0.514286	0
GCA_000012845.1	Parabacteroides distasonis ATCC 8503	435591	0	0	0
GCA_000020225.1	Akkermansia muciniphila ATCC BAA-835	349741	0	0	0
GCA_000020605.1	[Eubacterium] rectale ATCC 33656	515619	0	0	0
GCA_000025765.1	Propionibacterium acnes SK137	553199	0	0	0
GCA_000026225.1	Escherichia fergusonii ATCC 35469	585054	0	0	0
GCA_000090945.1	Peptoniphilus F0131	575609	0	0	0
GCA_000144005.1	Propionibacterium acnes HL001PA1	765105	0	0	0
GCA_000144025.1	Propionibacterium acnes HL002PA1	765115	0	0	0
GCA_000144045.1	Propionibacterium acnes HL067PA1	765110	0	0	0
GCA_000144065.1	Propionibacterium acnes HL005PA4	765099	0	0	0
GCA_000144085.1	Propionibacterium acnes HL044PA1	765109	0	0	0
GCA_000144105.1	Propionibacterium acnes HL082PA2	765121	0	0	0
GCA_000144125.1	Propionibacterium acnes HL002PA2	765116	0	0	0
GCA_000144145.1	Propionibacterium acnes HL025PA2	765090	0	0	0
GCA_000144165.1	Propionibacterium acnes HL053PA2	765067	0	0	0
GCA_000144185.1	Propionibacterium acnes HL053PA1	765066	0	0	0
GCA_000144205.1	Propionibacterium acnes HL110PA1	765077	0	0	0
GCA_000144245.1	Propionibacterium acnes HL072PA1	765074	0	0	0
GCA_000144265.1	Propionibacterium acnes HL050PA1	765100	0	0	0
GCA_000144305.1	Propionibacterium acnes HL005PA1	765096	0	0	0
GCA_000144325.1	Propionibacterium acnes HL050PA3	765102	0	0	0
GCA_000144345.1	Propionibacterium acnes HL005PA3	765098	0	0	0
GCA_000144365.1	Propionibacterium acnes HL045PA1	765068	0	0	0
GCA_000144385.1	Propionibacterium acnes HL005PA2	765097	0	0	0
GCA_000144425.1	Propionibacterium acnes HL086PA1	765093	0	0	0
GCA_000144445.1	Propionibacterium acnes HL038PA1	765085	0	0	0
GCA_000144465.1	Propionibacterium acnes HL050PA2	765101	0	0	0
GCA_000144505.1	Propionibacterium acnes HL020PA1	765065	0	0	0
GCA_000144525.1	Propionibacterium acnes HL013PA2	765070	0	0	0
GCA_000144545.1	Propionibacterium acnes HL063PA1	765113	0	0	0
GCA_000144565.1	Propionibacterium acnes HL036PA1	765106	0	0	0
GCA_000144585.1	Propionibacterium acnes HL036PA2	765107	0	0	0
GCA_000144715.1	Propionibacterium acnes HL027PA2	765112	0	0	0
GCA_000144735.1	Propionibacterium acnes HL063PA2	765114	0	0	0
GCA_000144755.1	Propionibacterium acnes HL043PA2	765073	0	0	0
GCA_000144775.1	Propionibacterium acnes HL002PA3	765117	0	0	0
GCA_000144795.1	Propionibacterium acnes HL025PA1	765089	0	0	0
GCA_000144855.1	Propionibacterium acnes HL059PA1	765091	0	0	0
GCA_000144875.1	Propionibacterium acnes HL046PA2	765095	0	0	0
GCA_000144895.1	Propionibacterium acnes HL110PA4	765080	0	0	0
GCA_000145055.1	Propionibacterium acnes HL110PA3	765079	0	0	0
GCA_000145075.1	Propionibacterium acnes HL037PA2	765123	0	0	0
GCA_000145095.1	Propionibacterium acnes HL056PA1	765119	0	0	0
GCA_000145115.1	Propionibacterium acnes HL030PA1	765103	0	0	0
GCA_000145175.1	Propionibacterium acnes HL007PA1	765118	0	0	0
GCA_000145195.1	Propionibacterium acnes HL043PA1	765072	0	0	0
GCA_000145355.1	Propionibacterium acnes HL060PA1	765084	0	0	0
GCA_000145455.1	Propionibacterium acnes HL027PA1	765111	0	0	0
GCA_000145475.1	Propionibacterium acnes HL059PA2	765092	0	0	0
GCA_000145495.1	Propionibacterium acnes HL036PA3	765108	0	0	0
GCA_000145515.1	Propionibacterium acnes HL030PA2	765104	0	0	0
GCA_000145535.1	Propionibacterium acnes HL078PA1	765071	0	0	0
GCA_000145555.1	Propionibacterium acnes HL037PA1	765122	0	0	0
GCA_000145575.1	Propionibacterium acnes HL013PA1	765069	0	0	0
GCA_000146185.1	[Eubacterium] eligens ATCC 27750	515620	0	0	0
GCA_000153925.1	[Ruminococcus] torques ATCC 27756	411460	0	0	0
GCA_000154065.1	Dorea longicatena DSM 13814	411462	4212.63	0.171429	0
GCA_000154105.1	Parabacteroides merdae ATCC 43184	411477	0	0	0
GCA_000154345.1	[Clostridium] leptum DSM 753	428125	0	0	0
GCA_000154385.1	Faecalibacterium prausnitzii M21/2	411485	0	0	0
GCA_000154485.1	Erysipelatoclostridium ramosum DSM 1402	445974	0	0	0
GCA_000154865.1	Providencia stuartii ATCC 25827	471874	0	0	0
GCA_000154985.1	Streptococcus infantarius subsp. infantarius ATCC BAA-102	471872	0	0	0
GCA_000155085.1	Clostridium sporogenes ATCC 15579	471871	0	0	0
GCA_000155835.1	Proteus penneri ATCC 35198	471881	0	0	0
GCA_000155875.1	Coprococcus comes ATCC 27758	470146	38860.5	0.514286	0
GCA_000155955.1	Mitsuokella multacida DSM 20544	500635	0	0	0
GCA_000155975.1	Citrobacter youngae ATCC 29220	500640	0	0	0
GCA_000155995.1	Enterobacter cancerogenus ATCC 35316	500639	0	0	0
GCA_000156035.2	Tyzzerella nexilis DSM 1787	500632	4379.47	0.2	0
GCA_000156175.1	Collinsella intestinalis DSM 13280	521003	0	0	0
GCA_000156195.1	Bacteroides finegoldii DSM 17565	483215	0	0	0
GCA_000156215.1	Collinsella stercoris DSM 13279	445975	0	0	0
GCA_000156495.1	Parabacteroides johnsonii DSM 18315	537006	0	0	0
GCA_000156655.1	Holdemanella biformis DSM 3989	518637	0	0	0
GCA_000157955.1	Subdoligranulum variabile DSM 15176	411471	0	0	0
GCA_000157995.1	Holdemania filiformis DSM 12042	545696	37573.8	0.542857	0
GCA_000158035.1	Bacteroides cellulosilyticus DSM 14838	537012	0	0	0
GCA_000158055.1	Providencia rettgeri DSM 1131	521000	0	0	0
GCA_000158075.1	[Clostridium] asparagiforme DSM 15981	518636	0	0	0
GCA_000158335.2	Bacteroides dorei 5_1_36/D4	556260	0	0	0
GCA_000160095.1	Hungatella hathewayi DSM 13479	566550	5060.75	0.171429	0
GCA_000160635.1	Oribacterium sinus F0268	585501	0	0	0
GCA_000162275.1	Parabacteroides D13	563193	0	0	0
GCA_000162415.1	Prevotella F0108	575615	0	0	0
GCA_000162455.1	Prevotella buccae D17	575611	0	0	0
GCA_000162915.1	Prevotella oris F0302	649760	0	0	0
GCA_000162935.1	Prevotella veroralis F0319	649761	0	0	0
GCA_000163035.1	Prevotella melaninogenica D18	575612	0	0	0
GCA_000163495.1	Prevotella F0295	619693	0	0	0
GCA_000163715.1	Veillonella 3_1_44	457416	0	0	0
GCA_000163955.1	Edwardsiella tarda ATCC 23685	500638	0	0	0
GCA_000169235.1	Dorea formicigenerans ATCC 27755	411461	3654.25	0.0857143	0
GCA_000172175.1	Bacteroides intestinalis DSM 17393	471870	427.964	0.0285714	0
GCA_000173355.1	Anaerococcus hydrogenalis DSM 7454	561177	0	0	0
GCA_000173815.1	Marvinbryantia formatexigens DSM 14469	478749	0	0	0
GCA_000174215.1	Acidaminococcus D21	187327	691.796	0.0357143	0
GCA_000175315.3	Actinomyces viscosus C505	562973	0	0	0
GCA_000176775.1	Mobiluncus mulieris 28-1	596328	0	0	0
GCA_000177055.1	Prevotella timonensis CRIS 5C_B1	679189	0	0	0
GCA_000177355.1	Prevotella amnii CRIS 21A_A	679191	0	0	0
GCA_000179335.1	Peptoniphilus F0141	768724	91.5571	0.0357143	0
GCA_000183585.2	Clostridium HGF2	908340	111.571	0.0357143	0
GCA_000189615.1	Clostridium symbiosum WAL_14673	742741	405.76	0.0714286	0
GCA_000209465.1	Lachnospiraceae F0167	575593	4023.24	0.607143	0
GCA_000214475.2	Parvimonas F0139	767100	0	0	0
GCA_000218465.1	Lachnospiraceae 2_1_58FAA	658082	1572.62	0.392857	0
GCA_000221125.2	Propionibacterium acnes SK182	679193	0	0	0
GCA_000233535.1	Olsenella F0356	661087	0	0	0
GCA_000234055.1	Prevotella histicola F0411	857291	0	0	0
GCA_000234075.2	Fusobacterium nucleatum subpolymorphum F0401	693991	0	0	0
GCA_000234135.1	Selenomonas noxia F0398	702437	0	0	0
GCA_000242235.1	Stomatobaculum longumACC2	796942	0	0	0
GCA_000242995.2	Fusobacterium ulcerans, 12_1B	457404	676.903	0.0714286	0
GCA_000244855.1	Coprobacillus 8_2_54BFAA	469597	0	0	0
GCA_000269565.1	Coprobacillus D6	100884	0	0	0
GCA_000273015.1	Bacteroides cellulosilyticus CL02T12C19	997874	0	0	0
GCA_000273035.1	Bacteroides dorei CL02T00C15	997875	0	0	0
GCA_000273055.1	Bacteroides dorei CL02T12C06	997876	0	0	0
GCA_000273075.1	Bacteroides dorei CL03T12C01	997877	0	0	0
GCA_000273295.1	Bacteroides vulgatus CL09T03C04	997891	0	0	0
GCA_000273605.1	Fusobacterium nucleatum subanimalis F0419	999414	0	0	0
GCA_000277625.1	Clostridium MSTE9	1105031	0	0	0
GCA_000287675.1	Lachnospiraceae ICM7	936594	0	0	0
GCA_000287695.1	Peptostreptococcaceae AS15	936556	0	0	0
GCA_000294005.2	Enterococcus faecalis ERV103	1134785	0	0	0
GCA_000296385.1	Clostridiales OBRC5_5	936595	2339.23	0.392857	0
GCA_000297655.1	Fusobacterium periodonticum 1_A_54/D10	620833	0	0	0
GCA_000304195.1	Bacteroides finegoldii CL09T03C10	997888	0	0	0
GCA_000307345.1	Parabacteroides merdae CL03T12C32	999420	0	0	0
GCA_000307375.1	Parabacteroides johnsonii CL02T12C29	999419	0	0	0
GCA_000307495.1	Parabacteroides merdae CL09T00C40	999421	0	0	0
GCA_000336235.1	Prevotella nigrescens F0103	702439	0	0	0
GCA_000338635.1	Treponema denticola ASLM	999427	0	0	0
GCA_000340725.1	Treponema denticola AL_2	999426	0	0	0
GCA_000411515.1	Sutterella wadsworthensis HGA0223	1203554	0	0	0
GCA_000413355.1	Prevotella oralis HGA0225	1203550	0	0	0
GCA_000414425.1	Gardnerella vaginalis JCP8522	1261071	0	0	0
GCA_000414445.1	Gardnerella vaginalis JCP8481B	1261070	0	0	0
GCA_000414485.1	Gardnerella vaginalis JCP8151B	1261068	0	0	0
GCA_000414505.1	Gardnerella vaginalis JCP8151A	1261067	0	0	0
GCA_000414525.1	Gardnerella vaginalis JCP8108	1261066	0	0	0
GCA_000414565.1	Gardnerella vaginalis JCP8066	1261064	0	0	0
GCA_000414585.1	Gardnerella vaginalis JCP8017B	1261063	0	0	0
GCA_000414605.1	Gardnerella vaginalis JCP8017A	1261062	0	0	0
GCA_000414625.1	Gardnerella vaginalis JCP7719	1261061	0	0	0
GCA_000414645.1	Gardnerella vaginalis JCP7672	1261060	0	0	0
GCA_000414665.1	Gardnerella vaginalis JCP7659	1261059	0	0	0
GCA_000414685.1	Gardnerella vaginalis JCP7276	1261058	0	0	0
GCA_000414705.1	Gardnerella vaginalis JCP7275	1261057	0	0	0
GCA_000466465.2	Clostridium KLE 1755	1226325	0	0	0
GCA_000466485.1	[Clostridium] symbiosum ATCC 14940	411472	0	0	0
GCA_000466585.1	Clostridiales F0540	1321778	406.238	0.0357143	0
GCA_000467855.2	Porphyromonas W7784	1227272	0	0	0
GCA_000478805.1	Propionibacterium acidifaciens F0233	553198	0	0	0
GCA_000478945.1	Peptoniphilus BV3AC2	1111133	0	0	0
GCA_000507825.1	Prevotella nigrescens CC14M	1073366	0	0	0
GCA_000517705.1	Fusobacterium CM21	936562	0	0	0
GCA_000524395.1	Fusobacterium CM22	936563	0	0	0
GCA_000759045.1	Prevotella bivia DNF00188	1287476	0	0	0
GCA_000759145.1	Peptoniphilus lacrimalis DNF00528	1401070	0	0	0
GCA_000759165.1	Prevotella bivia DNF00650	1401072	0	0	0
GCA_000759205.1	Prevotella denticola DNF00960	1401077	0	0	0
GCA_000759225.1	Prevotella disiens DNF00882	1401075	0	0	0
GCA_000759285.1	Veillonella montpellierensis DNF00314	1401067	0	0	0
GCA_000760655.1	Clostridium orbiscindens 1_3_50AFAA	742738	118.366	0.0714286	0
GCA_001008755.1	Ligilactobacillus ruminis	1623	28711.9	0.542857	0
GCA_002222595.2	Blautia hansenii DSM 20583	537007	0	0	0
GCA_002234575.2	Enterocloster bolteae	208479	2714.26	0.142857	0
GCA_003096415.1	Victivallis vadensis	172901	0	0	0
GCA_008281175.1	[Clostridium] hylemonae DSM 15053	553973	0	0	0
GCA_009707925.1	Blautia luti DSM 14534	649762	1369.15	0.0571429	0
GCA_009832885.1	Escherichia coli K-12	83333	0	0	0
GCA_010669225.1	Megamonas funiformis	437897	0	0	0
GCA_900537995.1	Roseburia intestinalis L1-82	536231	3630.51	0.228571	0
GCA_900637705.1	Fusobacterium varium	856	0	0	0

## Sheet: Figure1-e
Vehicle	200µM CA/DCA
1.08194	3.71143
1.12478	2.798
0.96073	2.94233
0.69752	2.64009
1.22623	1.37531

## Sheet: Figure2-a
Ala-CA
Time (h)	Without GR-7			With GR-7
24	0.01696	0.01282	0.01327	0.00462	0.00506	0.00527
16	0.01386	0.0138	0.01355	0.00406	0.00449	0.004
14	0.01333	0.01528	0.01268	0.00301	0.00354	0.00395
12	0.01353	0.0126	0.01357	0.00431	0.00452	0.00401
10	0.01034	0.01065	0.01144	0.00416	0.00243	0.00298
8	0.0052	0.0039	0.00575	0.00159	0.00194	0.0017
6	0.00091	0.00117	0.00072	0.00017	0.00011	0.00017
4	0	0.00018	7e-05	0	0	0.00083
0	0	0	0	0	0	0.0007
Ile/Leu-CA
Time (h)	Without GR-7			With GR-7
24	0.00126	0.00185	0.00232	0.00019	4e-05	0
16	0.00203	0.00183	0.00174	4e-05	0.00012	0.00018
14	0.00141	0.00145	0.0015	0	0	7e-05
12	0.00104	0.00136	0.00117	0	0.00029	7e-05
10	0.00086	0.00036	0.00037	8e-05	8e-05	0.00014
8	0.00012	9e-05	0.00011	0.00011	0	0.00045
6	6e-05	0	0	4e-05	0	5e-05
4	0.0001	0	0	2e-05	0	0.00253
0	0	0	0	0	0	0.0013
Ile/Leu-DCA
Time (h)	Without GR-7			With GR-7
24	0.00412	0.00482	0.00426	0.00104	0.00064	0.00038
16	0.00545	0.00508	0.00318	0.00057	0.00036	0.00026
14	0.004	0.00291	0.00333	0.00081	0.00054	0.00052
12	0.00235	0.00232	0.00246	0.0005	0.00067	0.00076
10	0.00088	0.00094	0.00158	0.00012	0.00039	0.0003
8	0.00059	0.00026	8e-05	0.00012	7e-05	6e-05
6	0	0	0	0	4e-05	0
4	0	0	6e-05	0	0	0
0	0	0	0	0	9e-05	0
Met-DCA
Time (h)	Without GR-7			With GR-7
24	0.00292	0.00279	0.00177	7e-05	0.00021	0.00022
16	0.00403	0.00239	0.00207	1e-05	6e-05	2e-05
14	0.00349	0.00202	0.00229	0.00016	5e-05	2e-05
12	0.00134	0.00142	0.00143	0.00013	0.00017	0.0002
10	0.0007	0.00078	0.00079	8e-05	3e-05	4e-05
8	0.00062	0.00016	0.00029	0	6e-05	2e-05
6	0	0.00015	0	0	0	0
4	0	0	0	0	0	0
0	0	0	0	0	0	0
Phe-CA
Time (h)	Without GR-7			With GR-7
24	0.01003	0.009	0.00907	0.00057	0.00077	0.00091
16	0.017	0.01036	0.00721	0.00047	0.00093	0.00045
14	0.0069	0.00825	0.00721	0.00075	0.00037	0.00063
12	0.00661	0.00609	0.00592	0.00066	0.00067	0.0007
10	0.00425	0.00266	0.00323	0.00041	0.00049	0.00032
8	0.00071	0.00094	0.00092	0	0.00019	0.00051
6	0.00015	0	0.00027	0	3e-05	6e-05
4	0	0	0.00017	0	4e-05	0.00036
0	0	0	0	0	0	0.00014
Phe-DCA
Time (h)	Without GR-7			With GR-7
24	0.02705	0.02247	0.02178	0.00458	0.00368	0.0052
16	0.03953	0.02493	0.01915	0.00381	0.00267	0.00335
14	0.02224	0.01659	0.02021	0.00279	0.00269	0.00399
12	0.01937	0.01542	0.01676	0.00438	0.00494	0.00282
10	0.0097	0.01082	0.01089	0.0035	0.00196	0.00183
8	0.00486	0.00268	0.00295	0.00089	0.00155	0.00165
6	0.00024	0.00029	0.00039	6e-05	0	0
4	0	0	0	0	0	0
0	0	0	0	0	0	0
Tyr-CA
Time (h)	Without GR-7			With GR-7
24	0.00027	0.00054	0.00114	0	0	0
16	0.00086	0.0011	0.00089	0	0	0
14	0.00056	0.00041	0.00087	0	0	0
12	0.00023	0.0004	0.00109	6e-05	0	0
10	9e-05	0.00038	0.00013	0	0	0
8	3e-05	0.00014	4e-05	5e-05	0	0
6	0	0	0	0	0	0
4	0	0	0	0	0	8e-05
0	0	0	0	0	0	0
Tyr-DCA
Time (h)	Without GR-7			With GR-7
24	0.00284	0.00239	0.0026	2e-05	1e-05	9e-05
16	0.00505	0.00254	0.00204	0	0	0.00013
14	0.00302	0.00229	0.00145	0	0.00035	0
12	0.00163	0.0018	0.002	0	0.00011	0
10	0.00122	0.00126	0.00124	0	0.00011	0.00045
8	0.00034	0.0002	0.00014	0	0	3e-05
6	0	0	0	0	0	0
4	0	0	0	0	0	0
0	0	0	0	0	0	0

## Sheet: Figure2-b
Enzyme	SourceBAs	Ala-CA	His-CA	Phe-CA	Ser-CA	Thr-CA	Tyr-CA
NoBSH	CA	0	0	0	0	0	0
NoBSH	CA	0	0	0	0	0	0
NoBSH	CA	0	0	0	0	0	0
NoBSH	CA	0	0	0	0	0	0
blBSH	CA	5.4557	3.74949	1.29454	33.5141	4.03683	2.71849
blBSH	CA	2.29636	4.30134	2.39365	19.6057	2.74078	1.15141
blBSH	CA	2.67768	5.59734	1.91808	16.6949	3.44693	2.7487
blBSH	CA	3.81423	6.29899	2.3968	27.0637	3.99747	2.60206
NoBSH	TCA	0	0	0	0	0	0
NoBSH	TCA	0	0	0	0	0	0
NoBSH	TCA	0	0	0	0	0	0
NoBSH	TCA	0	0	0	0	0	0
blBSH	TCA	5.34961	5.81986	0.695844	45.024	4.40771	3.00666
blBSH	TCA	5.71907	6.14682	0.709869	36.0246	3.65347	1.88953
blBSH	TCA	1.94419	5.07797	1.1469	30.7945	3.88601	1.5066
blBSH	TCA	3.44036	4.25378	2.42022	27.8355	3.67019	1.36578

## Sheet: Figure2-c
	Ala-CA	His-CA	Phe-CA	Ser-CA	Thr-CA	Tyr-CA
CA	0	0	0	0	0	0
CA	0	0	0	0	0	0
CA	0	0	0	0	0	0
CA	0	0	0	0	0	0
CA	5.4557	3.74949	1.29454	33.5141	4.03683	2.71849
CA	2.29636	4.30134	2.39365	19.6057	2.74078	1.15141
CA	2.67768	5.59734	1.91808	16.6949	3.44693	2.7487
CA	3.81423	6.29899	2.3968	27.0637	3.99747	2.60206
TCA	0	0	0	0	0	0
TCA	0	0	0	0	0	0
TCA	0	0	0	0	0	0
TCA	0	0	0	0	0	0
TCA	5.34961	5.81986	0.695844	45.024	4.40771	3.00666
TCA	5.71907	6.14682	0.709869	36.0246	3.65347	1.88953
TCA	1.94419	5.07797	1.1469	30.7945	3.88601	1.5066
TCA	3.44036	4.25378	2.42022	27.8355	3.67019	1.36578

## Sheet: Figure2-d
	Ala-CA	Arg-CA	His-CA	Phe-CA	Ser-CA	Tyr-CA
WT Bacteroides fragilis
Veh	0			0	0	0
Veh	0			0	0	0
Veh	0			0	0	0
Veh	0			0	0	0
CA	130.753			13.0051	28.1461	5.23924
CA	103.965			14.5371	20.8838	3.94648
CA	143.682			14.9611	38.4638	2.19119
CA	76.4817			11.2275	30.6185	4.53843
TCA	113.815			15.2927	28.5307	4.83071
TCA	195.394			21.4215	56.5513	5.6797
TCA	171.608			15.0643	49.8091	6.63449
TCA	150.053			14.9233	44.7851	4.95813
KO Bacteroides fragilis
Veh	0			0	0	0
Veh	0			0	0	0
Veh	0			0	0	0
Veh	0			0	0	0
CA	0			0	0	0
CA	0			0	0	0
CA	0			0	0	0
CA	0			0	0	0
TCA	0			0	0	0
TCA	0			0	0	0
TCA	0			0	0	0
TCA	0			0	0	0
KI Bacteroides fragilis
Veh	0			0	0	0
Veh	0			0	0	0
Veh	0			0	0	0
Veh	0			0	0	0
CA	175.134			16.4562	50.7324	0
CA	147.998			16.8327	44.9261	3.92489
CA	148.169			22.3465	47.9862	5.67434
CA	125.527			12.5793	39.1284	4.25004
TCA	161.967			21.8997	50.0602	5.43513
TCA	81.8152			9.57897	18.2956	2.19376
TCA	110.57			14.0618	32.2683	4.00079
TCA	146.498			7.96016	41.4287	3.85824

## Sheet: Figure2-e
CA/TCA M9 - Deconjugation measure
Unt	WT	C1A	T2A	W21F	R225A	D267A	N172A	T171A	N81A	R17A	K264A
0.011864	1.35348	0.013528	0.342058	0.434604	0.012953	1.2487	0.013974	1.12695	0.662152	0.093845	1.49531
0.008943	1.91759	0.011568	0.267786	0.347194	0.013756	1.12935	0.015729	0.727752	0.498471	0.064908	1.20826
0.010479	1.61734	0.014916	0.322266	0.343128	0.014623	1.22149	0.048545	0.824081	0.507973	0.067865	1.2635
Ala-CA LB -uM
Unt	WT	C1A	T2A	W21F	R225A	D267A	N172A	T171A	N81A	R17A	K264A
0	7.941	0	0.367	3.105	0	2.187	0	1.952	28.499	0	1.949
0	11.089	0	0.959	4.86	0	2.966	0	1.008	22.195	0	1.866
0	10.185	0	1.029	3.291	0	2.739	0	0.887	20.165	0	3.591

## Sheet: Figure2-f
Sample	Days	CFU/gm	Weight(mg)	Group
WT-1	3 Days	14666666667	22.5	WT
WT-2	3 Days	5399061033	21.3	WT
WT-3	3 Days	19057377049	24.4	WT
WT-4	3 Days	22822822823	22.2	WT
WT-5	3 Days	12254901961	20.4	WT
WT-6	3 Days	14611872146	21.9	WT
WT-7	3 Days	7575757576	26.4	WT
KO-1	3 Days	130233000000	21.5	KO
KO-2	3 Days	66985645933	20.9	KO
KO-3	3 Days	219697000000	26.4	KO
KO-4	3 Days	81280788177	20.3	KO
KO-5	3 Days	45454545455	22	KO
KO-6	3 Days	29527559055	25.4	KO
KO-7	3 Days	19900497512	20.1	KO
KO-8	3 Days	27777777778	23.4	KO
WT-1	7 Days	5479452055	21.9	WT
WT-2	7 Days	13636363636	22	WT
WT-3	7 Days	4117647059	25.5	WT
WT-4	7 Days	7604562738	26.3	WT
WT-5	7 Days	4580152672	262	WT
WT-6	7 Days	5040322581	24.8	WT
KO-1	7 Days	1860465116	21.5	KO
KO-2	7 Days	6086956522	23	KO
KO-3	7 Days	11940298507	20.1	KO
KO-4	7 Days	7109004739	21.1	KO
KO-5	7 Days	2222222222	22.5	KO
KO-6	7 Days	9000000000	25	KO
KO-7	7 Days	8878504673	21.4	KO
KO-8	7 Days	19431279621	21.1	KO

## Sheet: Figure2-g
Bile Acid	WT								KO
CA	11.6501	9.93983	38.0405	10.1797	16.5243	21.6712	26.8481		3.64095	1.24031	0.29499	0.008974	0	0	0	0.155413
BMCA	536.467	557.079	1512.04	405.003	651.252	496.067	897.662		4.24661	3.63136	1.81707	5.36059	3.40446	1.5437	4.11613	3.49644
aMCA	6.96888	7.78722	30.3493	10.2087	12.4283	12.7786	24.5547		0.145712	0.088552	0.034286	0	0	0.039647	0.183252	0.129457
CDCA	1.39466	0.998778	2.50862	0.900569	1.13906	0.839827	2.55963		0.114718	0.08323	0.05138	0.021209	0.033708	0.079852	0.005014	0.015011
UDCA	1.68745	1.43897	3.15937	0.876473	1.46643	1.43412	2.74719		0	0.053015	0.021606	0.044012	0.024325	0	0.031991	0.030039

## Sheet: Figure2-h
sample ID	Cecum content (mg)	NMR code	Taurine
WT-1	48.8	11	3.9
WT-2	49.3	12	5.79554
WT-3	48.6	13	4.39753
WT-4	48.6	14	3.93827
WT-5	48.7	15	8.4271
WT-6	49.8	16	8.42892
WT-7	53.4	17	4.79551
KO-1	51.2	21	0.421875
KO-2	47.9	22	0.465971
KO-3	49.8	23	0.385542
KO-4	48.8	24	0.454918
KO-5	53.8	25	0.450558
KO-6	53.8	26	0.544238
KO-7	51.5	27	0.267961
KO-8	48.3	28	0.397516

[truncated: 6 more sheets: Figure2-i, FIgure3-a, Figure3-b, Figure3-c, Figure3-d, Figure3-e]
