# Supplementary material for: Bile salt hydrolase catalyses formation of amine-conjugated bile acids
Source: Nature. 2024 Feb 7;626(8000):859–63. doi: 10.1038/s41586-023-06990-w (PMC10881385; doi:10.1038/s41586-023-06990-w)
Supplement: Supplementary file 7 — Source Data Extended Data Figs. 2, 3, 5–9 [file 41586_2023_6990_MOESM7_ESM.xlsx]

## Sheet: Extended Data Figure 2
	gene_id	baseMean	log2FoldChange	lfcSE	stat	pvalue	padj	refseq	symbol	product
1524	BLLJ_RS07885	4023.57	3.80467	0.11014	34.5441	1.75e-261	3.37e-258	WP_008783092.1	WP_008783092.1	DUF308 domain-containing protein
1582	BLLJ_RS08190	1905.62	3.61954	0.131346	27.5572	3.63e-167	1.75e-164	WP_019728231.1	WP_019728231.1	class I SAM-dependent methyltransferase
31	BLLJ_RS00170	305.83	3.33491	0.220686	15.1116	1.36e-51	6.09e-50	WP_007054562.1	WP_007054562.1	putative DNA binding domain-containing protein
1905	BLLJ_RS09880	897.706	3.27066	0.0948932	34.4668	2.52e-260	2.43e-257	WP_003827843.1	WP_003827843.1	DUF3990 domain-containing protein
792	BLLJ_RS04085	1875.16	3.12417	0.115027	27.1604	1.91e-162	7.36e-160	WP_007056183.1	WP_007056183.1	hypothetical protein
1300	BLLJ_RS06750	1518.2	3.09377	0.128987	23.9852	3.97e-127	8.5e-125	WP_003830383.1	WP_003830383.1	oleate hydratase
1182	BLLJ_RS06145	1785.45	3.06327	0.160735	19.0579	5.65e-81	5.45e-79	WP_007052641.1	WP_007052641.1	helix-turn-helix transcriptional regulator
1442	BLLJ_RS07475	21000.7	2.83809	0.0858495	33.0589	1.16e-239	7.46e-237	WP_013410823.1	groL	chaperonin GroEL
1904	BLLJ_RS09875	143.148	2.80988	0.169573	16.5703	1.14e-61	6.68e-60	WP_007054640.1	WP_007054640.1	helix-turn-helix transcriptional regulator
1831	BLLJ_RS09485	1325.07	2.80572	0.184329	15.2213	2.56e-52	1.17e-50	WP_013141460.1	WP_013141460.1	ABC transporter ATP-binding protein/permease
1830	BLLJ_RS09480	932.766	2.77767	0.164221	16.9143	3.53e-64	2.2e-62	WP_007052940.1	WP_007052940.1	ABC transporter ATP-binding protein/permease
747	BLLJ_RS03855	1445.05	2.65659	0.101811	26.0935	4.33e-150	1.39e-147	WP_018143755.1	sufB	Fe-S cluster assembly protein SufB
1088	BLLJ_RS05655	503.961	2.56267	0.122736	20.8795	8.22e-97	1.32e-94	WP_011068110.1	hrcA	heat-inducible transcriptional repressor HrcA
1838	BLLJ_RS09520	357.913	2.53972	0.147217	17.2515	1.09e-66	7.24e-65	WP_007055060.1	WP_007055060.1	FtsX-like permease family protein
274	BLLJ_RS01420	565.898	2.53527	0.113394	22.3581	1.01e-110	1.77e-108	WP_007051459.1	WP_007051459.1	TetR/AcrR family transcriptional regulator
1696	BLLJ_RS08790	5349.3	2.51883	0.305271	8.25113	1.57e-16	1.68e-15	WP_019260708.1	groES	co-chaperone GroES
456	BLLJ_RS02350	2243.67	2.50795	0.152184	16.4797	5.13e-61	2.83e-59	WP_013410305.1	WP_013410305.1	S-ribosylhomocysteine lyase
261	BLLJ_RS01350	1443.05	2.45676	0.096325	25.5049	1.74e-143	4.79e-141	WP_013410384.1	WP_013410384.1	tetratricopeptide repeat protein
23	BLLJ_RS00125	1037.91	2.42832	0.126908	19.1345	1.3e-81	1.32e-79	WP_019727636.1	WP_019727636.1	ATP-binding protein
748	BLLJ_RS03860	495.047	2.31809	0.0978767	23.6838	5.3e-124	1.02e-121	WP_012577908.1	sufD	Fe-S cluster assembly protein SufD
679	BLLJ_RS03510	1327.38	2.24706	0.113693	19.7642	6.05e-87	6.86e-85	WP_014485010.1	WP_014485010.1	TIGR00730 family Rossman fold protein
982	BLLJ_RS05090	0.594992	2.23678	1.39541	1.60296	0.108944	0.169118	WP_012577586.1	WP_012577586.1	hypothetical protein
749	BLLJ_RS03865	459.673	2.21273	0.113685	19.4637	2.23e-84	2.39e-82	WP_003829252.1	sufC	Fe-S cluster assembly ATPase SufC
1839	BLLJ_RS09525	85.3006	2.19792	0.182423	12.0485	1.98e-33	4.38e-32	WP_012578658.1	WP_012578658.1	ABC transporter ATP-binding protein
1351	BLLJ_RS07015	412.66	2.16847	0.123445	17.5663	4.46e-69	3.31e-67	WP_015713756.1	WP_015713756.1	vitamin K epoxide reductase family protein
1856	BLLJ_RS09610	3445.09	2.16438	0.119126	18.1688	9.11e-74	7.64e-72	WP_013410530.1	WP_013410530.1	nitroreductase family protein
817	BLLJ_RS04195	6021.93	2.14234	0.108364	19.7699	5.41e-87	6.52e-85	WP_012577775.1	bsh	choloylglycine hydrolase
381	BLLJ_RS01980	398.98	2.04547	0.135626	15.0817	2.14e-51	9.16e-50	WP_007051343.1	trxA	thioredoxin
1359	BLLJ_RS07055	75.9848	1.95543	0.202061	9.67743	3.76e-22	5.49e-21	NA	NA	Rrf2 family transcriptional regulator
70	BLLJ_RS00360	628.283	1.9402	0.199196	9.74016	2.03e-22	3.01e-21	WP_007055906.1	WP_007055906.1	Hsp20/alpha crystallin family protein
1604	BLLJ_RS08320	1236.17	1.93473	0.110949	17.4381	4.24e-68	3.03e-66	WP_015713844.1	WP_015713844.1	DUF4037 domain-containing protein
1605	BLLJ_RS08325	422.042	1.91458	0.148629	12.8816	5.71e-38	1.43e-36	WP_015713845.1	WP_015713845.1	DUF4125 family protein
1173	BLLJ_RS06095	474.304	1.89889	0.119562	15.8821	8.43e-57	4.28e-55	WP_007055163.1	WP_007055163.1	hypothetical protein
1840	BLLJ_RS09530	89.7813	1.87341	0.176915	10.5893	3.34e-26	5.85e-25	WP_013141474.1	WP_013141474.1	TetR/AcrR family transcriptional regulator
1084	BLLJ_RS05635	1958.48	1.8378	0.103629	17.7344	2.27e-70	1.75e-68	NA	NA	PAC2 family protein
1299	BLLJ_RS06745	293.579	1.83566	0.119207	15.3989	1.66e-53	8.02e-52	WP_007053332.1	WP_007053332.1	GNAT family N-acetyltransferase
1339	BLLJ_RS06950	117.054	1.83114	0.148226	12.3538	4.65e-35	1.09e-33	WP_013141034.1	recO	DNA repair protein RecO
696	BLLJ_RS03600	386.528	1.80884	0.173819	10.4064	2.32e-25	3.85e-24	WP_010081435.1	WP_010081435.1	MDR family MFS transporter
1360	BLLJ_RS07060	108.11	1.79576	0.348924	5.14656	2.65e-07	1.34e-06	WP_007054033.1	WP_007054033.1	mycoredoxin
1349	BLLJ_RS07005	1914.37	1.79079	0.133048	13.4598	2.7e-41	8e-40	WP_007055412.1	WP_007055412.1	DUF3107 domain-containing protein
675	BLLJ_RS03480	1772.35	1.78755	0.0736601	24.2675	4.32e-130	1.04e-127	WP_007052058.1	WP_007052058.1	ATP-dependent Clp protease proteolytic subunit
1578	BLLJ_RS08170	604.194	1.77083	0.115634	15.3141	6.16e-53	2.9e-51	WP_015512010.1	WP_015512010.1	glycosyltransferase family 2 protein
676	BLLJ_RS03485	1688.31	1.76588	0.127621	13.8369	1.53e-43	4.91e-42	WP_012578007.1	WP_012578007.1	ATP-dependent Clp protease proteolytic subunit
1628	BLLJ_RS08440	949.839	1.74534	0.1257	13.885	7.81e-44	2.58e-42	WP_014485339.1	WP_014485339.1	FAD-dependent oxidoreductase
1464	BLLJ_RS07590	210.989	1.71925	0.123828	13.8841	7.91e-44	2.58e-42	WP_007057155.1	WP_007057155.1	DedA family protein
751	BLLJ_RS03875	295.59	1.69567	0.172955	9.80415	1.08e-22	1.64e-21	WP_007052149.1	WP_007052149.1	SUF system NifU family Fe-S cluster assembly protein
1772	BLLJ_RS09190	836.557	1.67431	0.121989	13.725	7.19e-43	2.17e-41	WP_014485285.1	clpB	ATP-dependent chaperone ClpB
1434	BLLJ_RS07435	3006.31	1.65632	0.0819576	20.2095	8.08e-91	1.11e-88	WP_007053196.1	WP_007053196.1	ATP-dependent Clp protease ATP-binding subunit
1579	BLLJ_RS08175	819.494	1.65421	0.0879057	18.818	5.38e-79	4.94e-77	WP_007052370.1	WP_007052370.1	AI-2E family transporter
1246	BLLJ_RS06460	597.383	1.65008	0.141574	11.6552	2.16e-31	4.43e-30	WP_007054427.1	WP_007054427.1	NUDIX domain-containing protein
750	BLLJ_RS03870	545.665	1.64368	0.106635	15.414	1.32e-53	6.51e-52	WP_003829253.1	WP_003829253.1	cysteine desulfurase
1572	BLLJ_RS08140	4468.88	1.64303	0.0816408	20.1251	4.44e-90	5.71e-88	WP_007052378.1	ftsH	ATP-dependent zinc metalloprotease FtsH
24	BLLJ_RS00130	20499.2	1.63786	0.130711	12.5304	5.09e-36	1.24e-34	WP_003815072.1	WP_003815072.1	DNA starvation/stationary phase protection protein
1077	BLLJ_RS05575	1283.31	1.63274	0.112104	14.5645	4.73e-48	1.86e-46	WP_007052859.1	WP_007052859.1	preprotein translocase subunit YajC
1197	BLLJ_RS06220	468.615	1.62143	0.153827	10.5407	5.61e-26	9.66e-25	WP_007052625.1	WP_007052625.1	type II toxin-antitoxin system VapC family toxin
84	BLLJ_RS00435	1029.25	1.61759	0.130135	12.4301	1.79e-35	4.33e-34	WP_011068543.1	WP_011068543.1	trypsin-like peptidase domain-containing protein
1809	BLLJ_RS09365	1245.99	1.61355	0.151767	10.6317	2.12e-26	3.75e-25	WP_015713904.1	WP_015713904.1	ABC transporter permease
852	BLLJ_RS04375	64.4022	1.60412	0.23751	6.75391	1.44e-11	1.12e-10	WP_007057097.1	WP_007057097.1	DUF2316 family protein
1627	BLLJ_RS08435	631.499	1.57747	0.15891	9.92678	3.18e-23	4.95e-22	WP_007056726.1	WP_007056726.1	Rrf2 family transcriptional regulator
1198	BLLJ_RS06225	513.933	1.557	0.118195	13.1732	1.25e-39	3.35e-38	WP_013410773.1	WP_013410773.1	type II toxin-antitoxin system RelB/DinJ family antitoxin
273	BLLJ_RS01415	814.734	1.54864	0.0951773	16.2711	1.58e-59	8.48e-58	WP_016462206.1	WP_016462206.1	aspartate ammonia-lyase
791	BLLJ_RS04080	231.332	1.53784	0.115083	13.3629	9.96e-41	2.91e-39	WP_014484938.1	WP_014484938.1	peroxiredoxin
603	BLLJ_RS03095	1822.66	1.53688	0.101886	15.0843	2.05e-51	9e-50	WP_013411002.1	WP_013411002.1	FKBP-type peptidyl-prolyl cis-trans isomerase
1494	BLLJ_RS07730	222.126	1.51769	0.125686	12.0752	1.43e-33	3.2e-32	WP_003830196.1	WP_003830196.1	nucleotidyltransferase substrate binding protein
1087	BLLJ_RS05650	426.143	1.51363	0.126496	11.9658	5.37e-33	1.18e-31	WP_012577446.1	dnaJ	molecular chaperone DnaJ
1347	BLLJ_RS06995	533.68	1.51098	0.0912625	16.5564	1.44e-61	8.17e-60	WP_007055443.1	WP_007055443.1	ATP-dependent helicase
1245	BLLJ_RS06455	1146.63	1.49489	0.113396	13.1829	1.1e-39	3.03e-38	WP_011068002.1	WP_011068002.1	aminopeptidase P family protein
1063	BLLJ_RS05505	1009.06	1.48876	0.154891	9.61167	7.14e-22	1.03e-20	WP_007052872.1	WP_007052872.1	RNA polymerase-binding protein RbpA
1573	BLLJ_RS08145	1370.81	1.48857	0.105113	14.1616	1.58e-45	5.65e-44	WP_003830048.1	hpt	hypoxanthine phosphoribosyltransferase
1581	BLLJ_RS08185	8774.06	1.47666	0.156291	9.44814	3.45e-21	4.75e-20	WP_007053853.1	fucO	lactaldehyde reductase
1074	BLLJ_RS05560	251.979	1.47639	0.125701	11.7453	7.47e-32	1.55e-30	WP_013410844.1	sucD	succinate--CoA ligase subunit alpha
506	BLLJ_RS02600	408.61	1.47378	0.0993734	14.8307	9.28e-50	3.81e-48	WP_016462362.1	WP_016462362.1	glycosyltransferase
1810	BLLJ_RS09370	781.07	1.44995	0.154415	9.38996	6e-21	8.21e-20	WP_013582985.1	WP_013582985.1	ATP-binding cassette domain-containing protein
1076	BLLJ_RS05570	715.661	1.44989	0.103309	14.0345	9.59e-45	3.24e-43	WP_011743182.1	WP_011743182.1	adenine phosphoribosyltransferase
1204	BLLJ_RS06255	606.685	1.44792	0.089408	16.1945	5.52e-59	2.87e-57	WP_007055261.1	WP_007055261.1	DUF3710 domain-containing protein
1340	BLLJ_RS06955	2767.31	1.44577	0.0713496	20.2633	2.71e-91	4.03e-89	WP_011067955.1	WP_011067955.1	alpha/beta hydrolase
1200	BLLJ_RS06235	1431.22	1.432	0.0804079	17.8091	6e-71	4.82e-69	WP_019727478.1	WP_019727478.1	cation-translocating P-type ATPase
1854	BLLJ_RS09600	851.379	1.42761	0.101427	14.0752	5.39e-45	1.86e-43	WP_015713929.1	WP_015713929.1	histidine phosphatase family protein
383	BLLJ_RS01990	75.5967	1.40354	0.160441	8.748	2.17e-18	2.58e-17	WP_012578344.1	WP_012578344.1	alpha/beta hydrolase
1858	BLLJ_RS09620	736.278	1.39857	0.112586	12.4223	1.98e-35	4.71e-34	WP_015713932.1	WP_015713932.1	YhgE/Pip domain-containing protein
393	BLLJ_RS02040	1084.3	1.39773	0.133875	10.4406	1.62e-25	2.71e-24	WP_007051329.1	WP_007051329.1	quinone-dependent dihydroorotate dehydrogenase
237	BLLJ_RS01230	455.386	1.39575	0.101433	13.7604	4.41e-43	1.35e-41	WP_013582355.1	WP_013582355.1	hypothetical protein
312	BLLJ_RS01625	62.717	1.39569	0.191869	7.27417	3.49e-13	3.03e-12	WP_012576819.1	WP_012576819.1	type II toxin-antitoxin system VapC family toxin
54	BLLJ_RS00280	676.504	1.38684	0.105746	13.1148	2.71e-39	7.06e-38	WP_011068569.1	WP_011068569.1	class E sortase
187	BLLJ_RS00965	103.917	1.37654	0.167972	8.1951	2.5e-16	2.64e-15	WP_007056315.1	WP_007056315.1	YhgE/Pip domain-containing protein
1075	BLLJ_RS05565	760.487	1.36916	0.0909583	15.0526	3.32e-51	1.39e-49	WP_007052861.1	sucC	ADP-forming succinate--CoA ligase subunit beta
1568	BLLJ_RS08120	1152.81	1.36471	0.0968564	14.09	4.38e-45	1.53e-43	WP_013410668.1	WP_013410668.1	DUF3180 domain-containing protein
1346	BLLJ_RS06990	1578.3	1.35682	0.078886	17.1997	2.67e-66	1.71e-64	WP_015713755.1	WP_015713755.1	zinc-dependent metalloprotease
1857	BLLJ_RS09615	870.624	1.35041	0.0800505	16.8695	7.54e-64	4.54e-62	WP_007052972.1	WP_007052972.1	YhgE/Pip domain-containing protein
1391	BLLJ_RS07215	1419.49	1.31826	0.0921541	14.3049	2.04e-46	7.71e-45	WP_013582850.1	WP_013582850.1	tetratricopeptide repeat protein
1556	BLLJ_RS08055	674.76	1.30885	0.0992919	13.1818	1.12e-39	3.03e-38	WP_013582903.1	WP_013582903.1	aldo/keto reductase
1318	BLLJ_RS06850	304.087	1.30883	0.13717	9.54164	1.41e-21	2.01e-20	WP_003830366.1	WP_003830366.1	YggT family protein
400	BLLJ_RS02075	125.535	1.3052	0.142517	9.1582	5.28e-20	6.87e-19	WP_007058192.1	WP_007058192.1	A/G-specific adenine glycosylase
1147	BLLJ_RS05965	7433.33	1.30046	0.135505	9.59714	8.22e-22	1.18e-20	WP_014483682.1	WP_014483682.1	pyridoxamine 5'-phosphate oxidase family protein
899	BLLJ_RS11030	1.67496	1.29836	1.02898	1.26179	0.207024	0.284883	NA	NA	hypothetical protein
1770	BLLJ_RS09180	1023.37	1.26962	0.0891731	14.2377	5.34e-46	1.94e-44	WP_012472123.1	WP_012472123.1	hypothetical protein
1873	BLLJ_RS09715	799.778	1.25058	0.0907148	13.7859	3.1e-43	9.8e-42	WP_012472087.1	WP_012472087.1	extracellular solute-binding protein
1358	BLLJ_RS07050	9.79025	1.24487	0.407107	3.05784	0.00222936	0.00548941	WP_007054035.1	WP_007054035.1	hypothetical protein
1872	BLLJ_RS10765	268.249	1.22061	0.104908	11.6351	2.73e-31	5.49e-30	WP_007054610.1	WP_007054610.1	DUF2961 domain-containing protein
683	BLLJ_RS03530	136.206	1.21155	0.122802	9.86583	5.86e-23	8.96e-22	WP_012578000.1	WP_012578000.1	DNA-protecting protein DprA
313	BLLJ_RS01630	43.6599	1.20616	0.212729	5.66995	1.43e-08	8.74e-08	WP_007054812.1	WP_007054812.1	Arc family DNA-binding protein
1607	BLLJ_RS08335	409.716	1.20165	0.152684	7.87017	3.54e-15	3.52e-14	WP_010081652.1	WP_010081652.1	hypothetical protein
1501	BLLJ_RS07770	2487.6	1.20088	0.0907272	13.2361	5.43e-40	1.52e-38	WP_008783327.1	WP_008783327.1	acyl-CoA dehydratase activase-related protein
1512	BLLJ_RS07825	513.418	1.19292	0.0985968	12.099	1.07e-33	2.42e-32	WP_012577005.1	WP_012577005.1	endonuclease/exonuclease/phosphatase family protein
1435	BLLJ_RS07440	3927.64	1.18576	0.138841	8.54039	1.34e-17	1.52e-16	WP_007053195.1	WP_007053195.1	universal stress protein
186	BLLJ_RS00960	98.2076	1.18554	0.147276	8.04976	8.3e-16	8.51e-15	WP_007054716.1	WP_007054716.1	YhgE/Pip domain-containing protein
1073	BLLJ_RS05555	257.45	1.18536	0.167931	7.0586	1.68e-12	1.39e-11	WP_008783525.1	WP_008783525.1	DUF6350 family protein
1547	BLLJ_RS08010	727.214	1.1747	0.0985746	11.9169	9.66e-33	2.07e-31	WP_013141211.1	WP_013141211.1	hypothetical protein
1241	BLLJ_RS06435	345.926	1.17247	0.125644	9.33168	1.04e-20	1.41e-19	WP_013410747.1	WP_013410747.1	GNAT family N-acetyltransferase
275	BLLJ_RS01425	1379.22	1.16515	0.122808	9.48758	2.36e-21	3.3e-20	WP_007051458.1	WP_007051458.1	DUF2974 domain-containing protein
1916	BLLJ_RS11495	181.213	1.16505	0.122967	9.4745	2.68e-21	3.72e-20	WP_015451351.1	WP_015451351.1	NUDIX hydrolase
1608	BLLJ_RS10605	1320.84	1.15837	0.147841	7.83521	4.68e-15	4.58e-14	WP_012578430.1	WP_012578430.1	PspC domain-containing protein
1191	BLLJ_RS06190	4874.25	1.15233	0.107802	10.6893	1.14e-26	2.06e-25	WP_007058608.1	WP_007058608.1	Bax inhibitor-1/YccA family protein
1678	BLLJ_RS08685	442.704	1.14256	0.103067	11.0856	1.47e-28	2.79e-27	WP_011068741.1	WP_011068741.1	ROK family transcriptional regulator
1571	BLLJ_RS08135	156.842	1.1424	0.145552	7.84876	4.2e-15	4.13e-14	WP_007052379.1	folE	GTP cyclohydrolase I FolE
636	BLLJ_RS03270	628.482	1.14223	0.0983663	11.612	3.58e-31	7.12e-30	WP_013410991.1	WP_013410991.1	NUDIX hydrolase
438	BLLJ_RS02260	1748.51	1.13625	0.085629	13.2695	3.48e-40	9.86e-39	WP_016462319.1	WP_016462319.1	sugar ABC transporter permease
53	BLLJ_RS00275	746.492	1.1352	0.110991	10.2279	1.49e-24	2.43e-23	WP_013139984.1	WP_013139984.1	DUF881 domain-containing protein
1168	BLLJ_RS06070	2377.95	1.13442	0.0869418	13.048	6.52e-39	1.68e-37	WP_007055162.1	WP_007055162.1	RNA polymerase sigma factor
604	BLLJ_RS03100	1907.62	1.1299	0.0971003	11.6364	2.69e-31	5.46e-30	WP_003831219.1	WP_003831219.1	transcription elongation factor GreA
1888	BLLJ_RS09790	2006.82	1.12432	0.134472	8.36096	6.22e-17	6.81e-16	WP_013410521.1	WP_013410521.1	cation-translocating P-type ATPase
1240	BLLJ_RS06430	887.767	1.12017	0.0812676	13.7837	3.19e-43	9.93e-42	WP_007054433.1	WP_007054433.1	UDP-N-acetylmuramoyl-L-alanyl-D-glutamate--2,6-diaminopimelate ligase
1098	BLLJ_RS05705	2308.45	1.11889	0.150602	7.42946	1.09e-13	9.78e-13	WP_009994743.1	WP_009994743.1	phosphoglycerate kinase
505	BLLJ_RS02595	373.732	1.10938	0.0875348	12.6735	8.29e-37	2.05e-35	WP_007053649.1	purT	formate-dependent phosphoribosylglycinamide formyltransferase
191	BLLJ_RS00985	385.552	1.10168	0.09785	11.2589	2.09e-29	4e-28	WP_013140133.1	WP_013140133.1	glucose-6-phosphate dehydrogenase assembly protein OpcA
1167	BLLJ_RS06065	525.763	1.09078	0.128964	8.45798	2.72e-17	3.03e-16	WP_008783099.1	WP_008783099.1	type IIA DNA topoisomerase subunit B
1882	BLLJ_RS09760	630.025	1.08961	0.0829003	13.1436	1.85e-39	4.89e-38	WP_019727606.1	WP_019727606.1	sodium:proton antiporter
429	BLLJ_RS02220	2683.28	1.08591	0.126049	8.61502	6.99e-18	8.03e-17	WP_003828480.1	smpB	SsrA-binding protein SmpB
1146	BLLJ_RS05960	485.725	1.07957	0.0994136	10.8594	1.8e-27	3.3e-26	WP_015512166.1	WP_015512166.1	DNA methyltransferase
1097	BLLJ_RS05700	252.312	1.06839	0.122461	8.7243	2.68e-18	3.17e-17	WP_007052784.1	tpiA	triose-phosphate isomerase
526	BLLJ_RS02700	158.657	1.06604	0.140996	7.5608	4.01e-14	3.75e-13	WP_013140438.1	WP_013140438.1	MATE family efflux transporter
709	BLLJ_RS03665	333.515	1.06413	0.0876189	12.145	6.1e-34	1.4e-32	WP_007057983.1	WP_007057983.1	alpha-amylase family protein
1569	BLLJ_RS08125	332.041	1.05291	0.161759	6.50914	7.56e-11	5.48e-10	WP_007057760.1	folK	2-amino-4-hydroxy-6-hydroxymethyldihydropteridine diphosphokinase
382	BLLJ_RS01985	347.891	1.04729	0.104312	10.0399	1.02e-23	1.62e-22	WP_013582403.1	WP_013582403.1	NUDIX hydrolase family protein
380	BLLJ_RS01975	946.703	1.04443	0.118108	8.84298	9.32e-19	1.13e-17	WP_011068358.1	WP_011068358.1	G5 domain-containing protein
1174	BLLJ_RS10945	39.3683	1.044	0.221429	4.71484	2.42e-06	1.09e-05	WP_010080764.1	WP_010080764.1	hypothetical protein
439	BLLJ_RS02265	1065.77	1.03692	0.115885	8.94786	3.62e-19	4.54e-18	WP_014485871.1	WP_014485871.1	carbohydrate ABC transporter permease
1128	BLLJ_RS05855	3343.26	1.02546	0.105882	9.6849	3.5e-22	5.14e-21	WP_012471850.1	WP_012471850.1	AMP-dependent synthetase/ligase
1363	BLLJ_RS07075	405.198	1.0251	0.121537	8.43445	3.33e-17	3.69e-16	WP_015713760.1	WP_015713760.1	amino acid ABC transporter ATP-binding protein
1463	BLLJ_RS07585	208.006	1.02159	0.11365	8.98885	2.5e-19	3.15e-18	WP_013141138.1	arc	proteasome ATPase
1225	BLLJ_RS06360	1269.06	1.00876	0.0985881	10.2321	1.42e-24	2.35e-23	WP_007054447.1	WP_007054447.1	ABC transporter ATP-binding protein/permease
592	BLLJ_RS03035	6083.16	1.00501	0.0754395	13.3221	1.72e-40	4.95e-39	WP_013582480.1	WP_013582480.1	UPF0182 family protein
94	BLLJ_RS00485	1891.37	0.99766	0.104662	9.53226	1.54e-21	2.18e-20	WP_013410454.1	htpX	zinc metalloprotease HtpX
1366	BLLJ_RS07090	260.129	0.997255	0.104989	9.4987	2.13e-21	2.99e-20	WP_007056242.1	WP_007056242.1	dienelactone hydrolase family protein
1239	BLLJ_RS06425	434.025	0.996221	0.112132	8.88439	6.43e-19	7.89e-18	WP_007052581.1	WP_007052581.1	sigma-70 family RNA polymerase sigma factor
384	BLLJ_RS01995	113.623	0.984308	0.139099	7.0763	1.48e-12	1.24e-11	WP_015713348.1	nudC	NAD(+) diphosphatase
1832	BLLJ_RS09490	79.1607	0.976965	0.238332	4.09918	4.15e-05	0.000149977	WP_007052942.1	WP_007052942.1	MarR family transcriptional regulator
1365	BLLJ_RS07085	465.106	0.975015	0.118823	8.20564	2.29e-16	2.43e-15	WP_013410411.1	WP_013410411.1	amino acid ABC transporter permease
610	BLLJ_RS11375	1357.18	0.974078	0.0683343	14.2546	4.2e-46	1.56e-44	WP_012578069.1	WP_012578069.1	LCP family protein
1917	BLLJ_RS09945	798.813	0.972889	0.127811	7.61191	2.7e-14	2.59e-13	WP_015512567.1	WP_015512567.1	DUF6049 family protein
1203	BLLJ_RS06250	207.2	0.972307	0.128454	7.56931	3.75e-14	3.53e-13	WP_014485550.1	WP_014485550.1	DUF3159 domain-containing protein
1345	BLLJ_RS06985	345.459	0.958044	0.0873984	10.9618	5.83e-28	1.08e-26	WP_007058707.1	WP_007058707.1	Lon protease
1899	BLLJ_RS09845	476.592	0.956839	0.0897368	10.6627	1.52e-26	2.71e-25	WP_014486019.1	WP_014486019.1	glycosyltransferase family 2 protein
1397	BLLJ_RS07245	2049.63	0.955262	0.110316	8.6593	4.75e-18	5.48e-17	WP_010081312.1	WP_010081312.1	nitroreductase
1778	BLLJ_RS09215	475.817	0.954126	0.126471	7.54421	4.55e-14	4.23e-13	WP_007057474.1	WP_007057474.1	putative DNA binding domain-containing protein
1104	BLLJ_RS05735	66.2312	0.950098	0.179514	5.29262	1.21e-07	6.42e-07	WP_007052776.1	WP_007052776.1	hypothetical protein
680	BLLJ_RS03515	161.14	0.940834	0.10962	8.58268	9.27e-18	1.06e-16	WP_016463155.1	WP_016463155.1	class I SAM-dependent methyltransferase
752	BLLJ_RS03880	432.295	0.931129	0.126947	7.33481	2.22e-13	1.97e-12	WP_008782973.1	WP_008782973.1	metal-sulfur cluster assembly factor
1551	BLLJ_RS08030	435.567	0.92932	0.110919	8.37837	5.37e-17	5.91e-16	WP_007053874.1	xylA	xylose isomerase
484	BLLJ_RS02490	1740.49	0.925132	0.0749193	12.3484	4.97e-35	1.15e-33	WP_016462349.1	WP_016462349.1	LTA synthase family protein
192	BLLJ_RS00990	236.76	0.924845	0.0985181	9.38756	6.14e-21	8.34e-20	WP_012576659.1	zwf	glucose-6-phosphate dehydrogenase
1196	BLLJ_RS06215	1624.38	0.917488	0.0939704	9.76359	1.61e-22	2.43e-21	WP_011068031.1	WP_011068031.1	DUF262 domain-containing protein
1828	BLLJ_RS09470	1384.43	0.913688	0.144651	6.31648	2.68e-10	1.87e-09	WP_011068650.1	WP_011068650.1	MFS transporter
1298	BLLJ_RS06725	5760.26	0.91191	0.104581	8.71963	2.79e-18	3.28e-17	WP_012577196.1	WP_012577196.1	aldo/keto reductase
693	BLLJ_RS03580	431.886	0.910963	0.124434	7.32083	2.46e-13	2.17e-12	WP_003808788.1	proC	pyrroline-5-carboxylate reductase
189	BLLJ_RS00975	1502.77	0.90435	0.0756945	11.9474	6.7e-33	1.45e-31	WP_007051573.1	gndA	NADP-dependent phosphogluconate dehydrogenase
1242	BLLJ_RS06440	304.103	0.902033	0.140075	6.43966	1.2e-10	8.55e-10	WP_013410746.1	smc	chromosome segregation protein SMC
811	BLLJ_RS04165	838.668	0.892672	0.118332	7.54381	4.56e-14	4.23e-13	WP_014485672.1	WP_014485672.1	aldo/keto reductase
38	BLLJ_RS11220	116.949	0.888692	0.161053	5.518	3.43e-08	1.99e-07	NA	NA	hypothetical protein
990	BLLJ_RS05130	286.94	0.887211	0.132431	6.69944	2.09e-11	1.61e-10	NA	NA	restriction endonuclease subunit S
1548	BLLJ_RS11190	173.403	0.877503	0.145785	6.01916	1.75e-09	1.17e-08	WP_007055673.1	WP_007055673.1	hypothetical protein
1132	BLLJ_RS05875	974.438	0.871848	0.0865353	10.0751	7.12e-24	1.14e-22	WP_007054319.1	WP_007054319.1	substrate-binding domain-containing protein
121	BLLJ_RS00625	2134.39	0.871088	0.16604	5.24626	1.55e-07	8.11e-07	WP_007051640.1	dnaK	molecular chaperone DnaK
139	BLLJ_RS00715	566.947	0.870238	0.15124	5.75403	8.71e-09	5.45e-08	WP_013582333.1	WP_013582333.1	TetR/AcrR family transcriptional regulator
1570	BLLJ_RS08130	203.548	0.86964	0.106911	8.13427	4.14e-16	4.3e-15	WP_010081417.1	folP	dihydropteroate synthase
1589	BLLJ_RS08240	370.301	0.865018	0.154822	5.58719	2.31e-08	1.37e-07	WP_014485141.1	WP_014485141.1	dihydrofolate reductase
1202	BLLJ_RS06245	227.41	0.861964	0.11446	7.53071	5.05e-14	4.66e-13	WP_007055251.1	WP_007055251.1	RsmD family RNA methyltransferase
424	BLLJ_RS02195	426.792	0.856359	0.0818328	10.4647	1.25e-25	2.14e-24	WP_015713367.1	WP_015713367.1	DNA polymerase III subunit epsilon
123	BLLJ_RS00635	534.774	0.855057	0.182941	4.67396	2.95e-06	1.31e-05	WP_007051638.1	WP_007051638.1	DnaJ domain-containing protein
736	BLLJ_RS11120	533.887	0.853399	0.0962329	8.86806	7.44e-19	9.08e-18	WP_003829239.1	WP_003829239.1	hypothetical protein
74	BLLJ_RS00380	37.9261	0.850432	0.230457	3.69019	0.000224082	0.000702489	WP_007056833.1	WP_007056833.1	DUF2156 domain-containing protein
122	BLLJ_RS00630	694.638	0.843757	0.166158	5.07804	3.81e-07	1.89e-06	WP_007055523.1	grpE	nucleotide exchange factor GrpE
1444	BLLJ_RS07485	1568.09	0.838628	0.0837149	10.0177	1.27e-23	2.01e-22	WP_007053185.1	WP_007053185.1	LytR C-terminal domain-containing protein
1149	BLLJ_RS05975	304.933	0.835593	0.143989	5.80317	6.51e-09	4.13e-08	WP_008783276.1	WP_008783276.1	hypothetical protein
1364	BLLJ_RS07080	240.202	0.833664	0.127168	6.5556	5.54e-11	4.06e-10	WP_007058670.1	WP_007058670.1	amino acid ABC transporter permease
735	BLLJ_RS03795	1373.26	0.833487	0.0841399	9.90597	3.92e-23	6.05e-22	WP_007052133.1	WP_007052133.1	DUF948 domain-containing protein
557	BLLJ_RS02865	265.865	0.81212	0.0998225	8.13564	4.1e-16	4.27e-15	WP_019727955.1	argB	acetylglutamate kinase
905	BLLJ_RS11035	1.12771	0.811867	1.25426	0.647287	0.517446	0.595248	NA	NA	hypothetical protein
686	BLLJ_RS03545	288.312	0.801755	0.116767	6.86626	6.59e-12	5.25e-11	WP_015713440.1	WP_015713440.1	pyridoxamine kinase
1493	BLLJ_RS07725	199.619	0.801094	0.124212	6.44943	1.12e-10	8.08e-10	WP_003833324.1	WP_003833324.1	cellulase family glycosylhydrolase
1490	BLLJ_RS07710	264.875	0.800782	0.110999	7.21429	5.42e-13	4.65e-12	WP_007053920.1	WP_007053920.1	ABC transporter ATP-binding protein/permease
299	BLLJ_RS01560	242.121	0.799889	0.111907	7.14778	8.82e-13	7.46e-12	WP_013140225.1	WP_013140225.1	LemA family protein
7	BLLJ_RS00035	1390.86	0.799751	0.0782144	10.2251	1.53e-24	2.48e-23	WP_013139952.1	WP_013139952.1	DUF3566 domain-containing protein
477	BLLJ_RS02455	592.827	0.799738	0.0884425	9.04246	1.53e-19	1.97e-18	WP_011068307.1	WP_011068307.1	1-deoxy-D-xylulose-5-phosphate synthase
991	BLLJ_RS05135	1051.7	0.798907	0.0920191	8.68198	3.89e-18	4.52e-17	NA	NA	N-6 DNA methylase
1247	BLLJ_RS06465	320.771	0.795538	0.11789	6.74813	1.5e-11	1.16e-10	WP_007052568.1	WP_007052568.1	ABC transporter ATP-binding protein
692	BLLJ_RS03575	501.625	0.791835	0.129778	6.10144	1.05e-09	7.04e-09	WP_008783011.1	WP_008783011.1	alpha/beta fold hydrolase
688	BLLJ_RS03555	650.833	0.789709	0.15318	5.15542	2.53e-07	1.28e-06	WP_008783015.1	WP_008783015.1	ABC transporter ATP-binding protein
1491	BLLJ_RS07715	294.729	0.784836	0.131936	5.94862	2.7e-09	1.77e-08	WP_014485428.1	WP_014485428.1	MarR family transcriptional regulator
1124	BLLJ_RS05835	1453.23	0.780754	0.118318	6.59878	4.15e-11	3.07e-10	WP_013140813.1	pyrH	UMP kinase
1067	BLLJ_RS05525	4207.38	0.776044	0.0911637	8.51264	1.7e-17	1.91e-16	WP_007055741.1	WP_007055741.1	UTP--glucose-1-phosphate uridylyltransferase
1350	BLLJ_RS07010	1264.26	0.775294	0.0779	9.95242	2.46e-23	3.86e-22	WP_007053286.1	WP_007053286.1	PHP domain-containing protein
201	BLLJ_RS01040	314.675	0.764006	0.0924186	8.2668	1.38e-16	1.48e-15	WP_012472029.1	dnaB	replicative DNA helicase
1611	BLLJ_RS08355	10351.8	0.762162	0.143763	5.30153	1.15e-07	6.15e-07	WP_003829954.1	galE	UDP-glucose 4-epimerase GalE
1123	BLLJ_RS05830	2888.2	0.761598	0.129122	5.89829	3.67e-09	2.37e-08	WP_003829479.1	frr	ribosome recycling factor
1362	BLLJ_RS07070	1675.42	0.76099	0.114527	6.64462	3.04e-11	2.3e-10	WP_007053274.1	WP_007053274.1	cysteine ABC transporter substrate-binding protein
364	BLLJ_RS01905	1473.93	0.758985	0.0961112	7.89694	2.86e-15	2.89e-14	WP_008783641.1	WP_008783641.1	glycosyltransferase
1525	BLLJ_RS07890	682.982	0.75399	0.0967886	7.79007	6.7e-15	6.49e-14	WP_007052458.1	WP_007052458.1	peptidase M13
1409	BLLJ_RS07305	7410.18	0.749574	0.191644	3.91129	9.18e-05	0.000313275	WP_007053223.1	WP_007053223.1	sugar ABC transporter ATP-binding protein
363	BLLJ_RS01900	894.159	0.749477	0.104129	7.19756	6.13e-13	5.23e-12	WP_007051361.1	WP_007051361.1	glycosyltransferase family 4 protein
1354	BLLJ_RS07030	322.758	0.745327	0.0982468	7.58627	3.29e-14	3.13e-13	WP_013410436.1	WP_013410436.1	patatin family protein
300	BLLJ_RS01565	318.826	0.741147	0.0986716	7.51125	5.86e-14	5.35e-13	WP_007057718.1	WP_007057718.1	DUF2207 domain-containing protein
1195	BLLJ_RS06210	339.952	0.738009	0.102949	7.16866	7.57e-13	6.43e-12	WP_007052627.1	WP_007052627.1	GNAT family N-acetyltransferase
690	BLLJ_RS03565	328.056	0.737597	0.13294	5.54837	2.88e-08	1.68e-07	WP_012471914.1	WP_012471914.1	response regulator transcription factor
1855	BLLJ_RS09605	591.741	0.734427	0.0812813	9.03562	1.63e-19	2.08e-18	WP_007052969.1	WP_007052969.1	DUF4235 domain-containing protein
455	BLLJ_RS02345	432.613	0.734407	0.0932202	7.8782	3.32e-15	3.32e-14	WP_012578274.1	recQ	DNA helicase RecQ
55	BLLJ_RS00285	655.935	0.73259	0.105705	6.93052	4.19e-12	3.38e-11	WP_007058011.1	WP_007058011.1	glutamine amidotransferase
1600	BLLJ_RS08295	18796.7	0.730427	0.131123	5.57056	2.54e-08	1.49e-07	WP_016637372.1	WP_016637372.1	phosphoglyceromutase
2	BLLJ_RS00010	1183.72	0.730097	0.108942	6.7017	2.06e-11	1.59e-10	WP_007051765.1	dnaN	DNA polymerase III subunit beta
1341	BLLJ_RS06960	424.507	0.722518	0.0802659	9.00156	2.23e-19	2.82e-18	WP_008782655.1	ispG	flavodoxin-dependent (E)-4-hydroxy-3-methylbut-2-enyl-diphosphate synthase
1506	BLLJ_RS07790	315.03	0.715063	0.120607	5.92888	3.05e-09	1.98e-08	WP_013410691.1	WP_013410691.1	exodeoxyribonuclease VII small subunit
1176	BLLJ_RS11335	10.5166	0.714237	0.368858	1.93635	0.052825	0.0895749	NA	NA	transposase
1910	BLLJ_RS09905	973.696	0.713584	0.125354	5.69255	1.25e-08	7.71e-08	WP_015439364.1	WP_015439364.1	DSBA oxidoreductase
1243	BLLJ_RS06445	559.395	0.705841	0.0762222	9.2603	2.04e-20	2.73e-19	WP_007052575.1	WP_007052575.1	bifunctional folylpolyglutamate synthase/dihydrofolate synthase
1438	BLLJ_RS07455	972.26	0.705654	0.145963	4.83445	1.34e-06	6.25e-06	WP_013410836.1	WP_013410836.1	HAMP domain-containing histidine kinase
1445	BLLJ_RS07490	267.556	0.703708	0.100402	7.00891	2.4e-12	1.97e-11	WP_007058133.1	WP_007058133.1	uracil-DNA glycosylase
1829	BLLJ_RS09475	201.774	0.699703	0.143356	4.88089	1.06e-06	5.02e-06	WP_012472098.1	WP_012472098.1	FAD:protein FMN transferase
440	BLLJ_RS02270	1742.53	0.696068	0.105359	6.60663	3.93e-11	2.93e-10	WP_013582423.1	WP_013582423.1	beta-galactosidase
1486	BLLJ_RS07690	18295	0.695812	0.193744	3.59139	0.000328914	0.00098623	WP_003830214.1	rihC	ribonucleoside hydrolase RihC
818	BLLJ_RS04200	2183.35	0.694235	0.0753915	9.2084	3.31e-20	4.37e-19	WP_011068132.1	WP_011068132.1	bifunctional [glutamine synthetase] adenylyltransferase/[glutamine synthetase]-adenylyl-L-tyrosine phosphorylase
1177	BLLJ_RS06120	1764.46	0.692483	0.0790206	8.76333	1.9e-18	2.27e-17	WP_013410781.1	secA	preprotein translocase subunit SecA
1555	BLLJ_RS08050	111.488	0.689594	0.127073	5.42675	5.74e-08	3.22e-07	WP_003830078.1	WP_003830078.1	peptide deformylase
1487	BLLJ_RS07695	9712.22	0.688664	0.192185	3.58334	0.000339231	0.00101088	WP_007052499.1	WP_007052499.1	GNAT family N-acetyltransferase
485	BLLJ_RS02495	301.929	0.687737	0.141479	4.86104	1.17e-06	5.52e-06	WP_015512324.1	WP_015512324.1	aldehyde dehydrogenase family protein
1707	BLLJ_RS08845	133.45	0.685321	0.144196	4.7527	2.01e-06	9.13e-06	WP_013141330.1	WP_013141330.1	hypothetical protein
1117	BLLJ_RS05800	383.03	0.684143	0.130332	5.24922	1.53e-07	8e-07	WP_003829468.1	trpE	anthranilate synthase component I
737	BLLJ_RS03805	877.248	0.678248	0.128174	5.29164	1.21e-07	6.44e-07	WP_007053385.1	alaS	alanine--tRNA ligase
1920	BLLJ_RS09960	697.318	0.677996	0.109451	6.1945	5.85e-10	3.98e-09	WP_013410505.1	WP_013410505.1	thioredoxin-disulfide reductase
188	BLLJ_RS00970	976.45	0.676937	0.110072	6.14996	7.75e-10	5.22e-09	WP_007051574.1	WP_007051574.1	putative ABC transporter permease
699	BLLJ_RS03615	136.016	0.676622	0.150771	4.48774	7.2e-06	3e-05	WP_013582520.1	WP_013582520.1	transcriptional regulator
124	BLLJ_RS00640	214.531	0.676012	0.171327	3.94574	7.96e-05	0.000273898	WP_007051637.1	WP_007051637.1	helix-turn-helix transcriptional regulator
1238	BLLJ_RS06420	169.792	0.674534	0.15379	4.38607	1.15e-05	4.67e-05	WP_007054435.1	WP_007054435.1	hypothetical protein
605	BLLJ_RS03105	864.374	0.673214	0.0856382	7.86114	3.81e-15	3.76e-14	WP_007057370.1	WP_007057370.1	hemolysin III family protein
430	BLLJ_RS02225	967.767	0.671856	0.10117	6.64085	3.12e-11	2.35e-10	WP_008783150.1	WP_008783150.1	ABC transporter substrate-binding protein
1816	BLLJ_RS09400	140.68	0.671623	0.130773	5.13579	2.81e-07	1.41e-06	WP_007052919.1	WP_007052919.1	ABC transporter ATP-binding protein/permease
1523	BLLJ_RS07880	810.408	0.664551	0.0955369	6.95596	3.5e-12	2.84e-11	WP_015713817.1	map	type I methionyl aminopeptidase
59	BLLJ_RS00305	430.583	0.657895	0.0929438	7.07842	1.46e-12	1.22e-11	WP_007054537.1	WP_007054537.1	FtsW/RodA/SpoVE family cell cycle protein
1127	BLLJ_RS05850	334.055	0.655826	0.138521	4.73448	2.2e-06	9.96e-06	WP_007052751.1	def	peptide deformylase
422	BLLJ_RS02185	981.011	0.655787	0.121538	5.39572	6.82e-08	3.8e-07	WP_015713366.1	glmM	phosphoglucosamine mutase
77	BLLJ_RS00390	392.937	0.655506	0.141854	4.621	3.82e-06	1.67e-05	WP_007055924.1	WP_007055924.1	DEAD/DEAH box helicase
863	BLLJ_RS04430	481.168	0.6552	0.112168	5.84125	5.18e-09	3.32e-08	WP_007052284.1	lgt	prolipoprotein diacylglyceryl transferase
498	BLLJ_RS02560	66.4799	0.653477	0.190875	3.42359	0.000618004	0.0017388	WP_008783580.1	WP_008783580.1	LysR family transcriptional regulator
1410	BLLJ_RS07310	49914.5	0.651308	0.185643	3.50839	0.000450827	0.00129924	WP_007055612.1	WP_007055612.1	ABC transporter substrate-binding protein
642	BLLJ_RS03305	1807.12	0.647336	0.114307	5.66316	1.49e-08	9.04e-08	WP_016463131.1	pta	phosphate acetyltransferase
1165	BLLJ_RS06055	232.735	0.647313	0.102636	6.30686	2.85e-10	1.98e-09	WP_003831735.1	WP_003831735.1	ribokinase
362	BLLJ_RS01895	2815.07	0.643605	0.0790546	8.14128	3.91e-16	4.1e-15	WP_007051362.1	WP_007051362.1	polysaccharide biosynthesis tyrosine autokinase
244	BLLJ_RS01265	5806.16	0.640505	0.133365	4.80265	1.57e-06	7.27e-06	WP_004223253.1	WP_004223253.1	inorganic diphosphatase
812	BLLJ_RS04170	167.762	0.6345	0.118504	5.35425	8.59e-08	4.69e-07	WP_007056256.1	WP_007056256.1	dienelactone hydrolase family protein
60	BLLJ_RS00310	506.887	0.633508	0.118176	5.36074	8.29e-08	4.54e-07	WP_014485974.1	WP_014485974.1	protein phosphatase 2C domain-containing protein
1413	BLLJ_RS07325	346.632	0.629244	0.115397	5.45285	4.96e-08	2.79e-07	WP_012471754.1	WP_012471754.1	response regulator transcription factor
1114	BLLJ_RS05785	1124.9	0.629168	0.104283	6.03326	1.61e-09	1.07e-08	WP_007054307.1	WP_007054307.1	SDR family NAD(P)-dependent oxidoreductase
1567	BLLJ_RS08115	1206.51	0.628485	0.0737809	8.51826	1.62e-17	1.83e-16	WP_007052384.1	WP_007052384.1	thioesterase family protein
354	BLLJ_RS01855	696.573	0.628447	0.135637	4.63331	3.6e-06	1.58e-05	WP_015438445.1	WP_015438445.1	aldo/keto reductase
423	BLLJ_RS02190	530.274	0.626828	0.112091	5.59211	2.24e-08	1.33e-07	WP_013582414.1	WP_013582414.1	peptide deformylase
1181	BLLJ_RS06140	58.9824	0.626803	0.17636	3.55411	0.000379268	0.00111809	WP_015713712.1	WP_015713712.1	DUF3046 domain-containing protein
434	BLLJ_RS02245	1324.54	0.626604	0.0853372	7.34269	2.09e-13	1.87e-12	WP_013582420.1	glmS	glutamine--fructose-6-phosphate transaminase (isomerizing)
1201	BLLJ_RS06240	71.1395	0.625359	0.18452	3.38911	0.00070121	0.00195084	WP_007055252.1	WP_007055252.1	hypothetical protein
545	BLLJ_RS02805	328.609	0.625136	0.132479	4.71877	2.37e-06	1.07e-05	WP_013140444.1	WP_013140444.1	FAD-dependent oxidoreductase
1450	BLLJ_RS07515	129.823	0.618942	0.159069	3.89102	9.98e-05	0.000338844	WP_013141130.1	WP_013141130.1	VWA domain-containing protein
678	BLLJ_RS03505	645.446	0.618087	0.102919	6.00557	1.91e-09	1.26e-08	WP_007057017.1	WP_007057017.1	Na+/H+ antiporter NhaA
1062	BLLJ_RS05500	262.238	0.618083	0.131111	4.71422	2.43e-06	1.09e-05	WP_007052873.1	WP_007052873.1	HAD family hydrolase
677	BLLJ_RS03490	1137.83	0.613933	0.0755788	8.12309	4.54e-16	4.69e-15	WP_007053434.1	clpX	ATP-dependent Clp protease ATP-binding subunit ClpX
762	BLLJ_RS03935	359.318	0.613082	0.114583	5.35056	8.77e-08	4.78e-07	WP_015713460.1	WP_015713460.1	NAD(P) transhydrogenase subunit alpha
612	BLLJ_RS03145	1219.5	0.610016	0.0791777	7.70438	1.31e-14	1.27e-13	WP_008782794.1	WP_008782794.1	membrane protein
1505	BLLJ_RS07785	952.523	0.608951	0.101446	6.00273	1.94e-09	1.28e-08	WP_007053905.1	xseA	exodeoxyribonuclease VII large subunit
689	BLLJ_RS03560	1958.77	0.606631	0.130088	4.66325	3.11e-06	1.38e-05	WP_007052072.1	WP_007052072.1	FtsX-like permease family protein
368	BLLJ_RS01920	380.217	0.603239	0.183795	3.28213	0.00103024	0.00273597	NA	NA	O-antigen ligase family protein
1725	BLLJ_RS08935	1866.26	0.602513	0.0725896	8.30026	1.04e-16	1.13e-15	WP_007056690.1	WP_007056690.1	type I polyketide synthase
203	BLLJ_RS01050	205.759	0.601399	0.136425	4.40829	1.04e-05	4.24e-05	WP_015713252.1	WP_015713252.1	glutamine amidotransferase
1199	BLLJ_RS06230	620.543	0.600738	0.0832175	7.21889	5.24e-13	4.51e-12	WP_019727479.1	acnA	aconitate hydratase AcnA
1592	BLLJ_RS08255	21207.7	0.597107	0.151214	3.94876	7.86e-05	0.000270942	WP_014484218.1	WP_014484218.1	universal stress protein
272	BLLJ_RS01410	507.058	0.596328	0.105667	5.64348	1.67e-08	1.01e-07	WP_010081708.1	WP_010081708.1	mechanosensitive ion channel
319	BLLJ_RS01660	1196.34	0.594166	0.135355	4.3897	1.14e-05	4.61e-05	WP_013140249.1	WP_013140249.1	cell division protein
1121	BLLJ_RS05820	1561.41	0.593227	0.129408	4.58418	4.56e-06	1.96e-05	WP_011068098.1	rlmN	23S rRNA (adenine(2503)-C(2))-methyltransferase RlmN
1224	BLLJ_RS06355	896.192	0.589732	0.0905455	6.51309	7.36e-11	5.36e-10	WP_015438945.1	WP_015438945.1	AAA family ATPase
668	BLLJ_RS03445	20311.5	0.585223	0.083974	6.96909	3.19e-12	2.59e-11	WP_013582507.1	pflB	formate C-acetyltransferase
1312	BLLJ_RS06820	121.396	0.585041	0.160462	3.64597	0.000266385	0.000812152	WP_007054075.1	WP_007054075.1	WYL domain-containing protein
1918	BLLJ_RS09950	571.242	0.582438	0.116423	5.00276	5.65e-07	2.78e-06	WP_007051788.1	WP_007051788.1	murein biosynthesis integral membrane protein MurJ
1871	BLLJ_RS09710	364.867	0.581384	0.136084	4.27223	1.94e-05	7.48e-05	WP_007054609.1	WP_007054609.1	extracellular solute-binding protein
827	BLLJ_RS04240	358.559	0.580941	0.129668	4.48021	7.46e-06	3.09e-05	WP_013410900.1	WP_013410900.1	DUF2974 domain-containing protein
205	BLLJ_RS01060	1579.66	0.580093	0.0937775	6.18584	6.18e-10	4.18e-09	WP_007054732.1	WP_007054732.1	AarF/UbiB family protein
853	BLLJ_RS04380	43.0335	0.576637	0.178784	3.22533	0.00125829	0.0032917	WP_007055767.1	WP_007055767.1	GNAT family N-acetyltransferase
78	BLLJ_RS00395	108.102	0.576448	0.151036	3.81664	0.000135283	0.000444336	WP_003832522.1	WP_003832522.1	(deoxy)nucleoside triphosphate pyrophosphohydrolase
1231	BLLJ_RS11165	26.0194	0.575623	0.239577	2.40267	0.016276	0.0329277	NA	NA	hypothetical protein
764	BLLJ_RS03945	436.111	0.575515	0.12945	4.44585	8.75e-06	3.6e-05	WP_012577894.1	WP_012577894.1	NAD(P)(+) transhydrogenase (Re/Si-specific) subunit beta
1122	BLLJ_RS05825	2647.43	0.574027	0.0995888	5.76397	8.22e-09	5.16e-08	WP_007052757.1	WP_007052757.1	phosphatidate cytidylyltransferase
786	BLLJ_RS04055	1156.23	0.573451	0.100458	5.70834	1.14e-08	7.05e-08	WP_015438773.1	WP_015438773.1	membrane protein
388	BLLJ_RS02015	520.709	0.573386	0.132167	4.33834	1.44e-05	5.68e-05	WP_015438492.1	WP_015438492.1	3-isopropylmalate dehydrogenase
1446	BLLJ_RS07495	228.434	0.572005	0.107538	5.31909	1.04e-07	5.65e-07	WP_003832973.1	WP_003832973.1	MoxR family ATPase
1889	BLLJ_RS09795	758.115	0.570535	0.104166	5.47716	4.32e-08	2.45e-07	WP_013583026.1	WP_013583026.1	alpha/beta hydrolase
1532	BLLJ_RS07930	599.849	0.569644	0.0976894	5.83117	5.5e-09	3.5e-08	WP_013141203.1	orn	oligoribonuclease
560	BLLJ_RS02880	113.45	0.567592	0.179959	3.154	0.0016105	0.00410179	WP_015512308.1	argR	arginine repressor
1531	BLLJ_RS07925	237.471	0.56408	0.153208	3.6818	0.000231594	0.000721345	WP_013141202.1	WP_013141202.1	PIF1 family ATP-dependent DNA helicase
1753	BLLJ_RS09095	64.8247	0.558966	0.179071	3.12148	0.00179945	0.0045115	WP_014485297.1	WP_014485297.1	TetR/AcrR family transcriptional regulator
763	BLLJ_RS03940	70.1086	0.555572	0.177306	3.13341	0.00172788	0.00436042	WP_003829267.1	WP_003829267.1	NAD(P) transhydrogenase subunit alpha
150	BLLJ_RS00760	395.43	0.554501	0.093741	5.91524	3.31e-09	2.14e-08	WP_010081358.1	WP_010081358.1	metallophosphoesterase family protein
81	BLLJ_RS00410	737.401	0.553271	0.104818	5.27837	1.3e-07	6.9e-07	WP_016462052.1	WP_016462052.1	hemolysin III family protein
801	BLLJ_RS04115	239.169	0.552852	0.131075	4.21784	2.47e-05	9.31e-05	WP_007056186.1	WP_007056186.1	ADP-ribosylglycohydrolase family protein
1466	BLLJ_RS07600	540.297	0.550985	0.0869361	6.33781	2.33e-10	1.63e-09	WP_015439054.1	WP_015439054.1	primosomal protein N'
231	BLLJ_RS01200	2048.5	0.550965	0.102496	5.37546	7.64e-08	4.23e-07	WP_013140155.1	WP_013140155.1	GNAT family N-acetyltransferase
637	BLLJ_RS03275	4197.77	0.550303	0.097173	5.66313	1.49e-08	9.04e-08	WP_015713423.1	glgX	glycogen debranching protein GlgX
1439	BLLJ_RS07460	1559.16	0.546958	0.144773	3.77805	0.000158063	0.000510462	WP_012577089.1	WP_012577089.1	response regulator transcription factor
57	BLLJ_RS00295	253.566	0.546809	0.182146	3.00204	0.0026818	0.00644701	WP_019727660.1	WP_019727660.1	serine/threonine protein kinase
490	BLLJ_RS02520	855.665	0.545282	0.0952263	5.72617	1.03e-08	6.39e-08	WP_012578231.1	WP_012578231.1	amino acid ABC transporter permease
1223	BLLJ_RS06350	94.0331	0.543229	0.153574	3.53725	0.000404324	0.00118291	WP_014485542.1	WP_014485542.1	segregation/condensation protein A
1	BLLJ_RS00005	773.732	0.542383	0.168978	3.20979	0.00132834	0.00345619	WP_013139947.1	dnaA	chromosomal replication initiator protein DnaA
73	BLLJ_RS11070	34.7707	0.541591	0.210944	2.56747	0.0102445	0.0216809	WP_007051694.1	WP_007051694.1	prolyl oligopeptidase family serine peptidase
1233	BLLJ_RS06395	18795.2	0.537193	0.170494	3.15081	0.00162821	0.00413594	WP_015438951.1	gap	type I glyceraldehyde-3-phosphate dehydrogenase
1771	BLLJ_RS09185	72.3371	0.536018	0.159807	3.35415	0.000796088	0.00219265	WP_007058788.1	WP_007058788.1	glutamyl-Q tRNA(Asp) synthetase
1343	BLLJ_RS06970	976.627	0.533874	0.0804406	6.63687	3.2e-11	2.4e-10	WP_013582840.1	WP_013582840.1	DivIVA domain-containing protein
1907	BLLJ_RS09890	237.92	0.531892	0.119138	4.46449	8.03e-06	3.31e-05	WP_007054644.1	WP_007054644.1	ATP-binding protein
558	BLLJ_RS02870	699.971	0.531702	0.0796812	6.67286	2.51e-11	1.91e-10	WP_007051166.1	WP_007051166.1	acetylornithine transaminase
482	BLLJ_RS02480	5.07593	0.528532	0.56754	0.931269	0.351715	0.439757	WP_007053664.1	WP_007053664.1	hypothetical protein
813	BLLJ_RS04175	716.071	0.528305	0.0730134	7.23573	4.63e-13	4e-12	WP_012577779.1	WP_012577779.1	tRNA (adenine-N1)-methyltransferase
1282	BLLJ_RS06645	1690.02	0.527744	0.117091	4.50713	6.57e-06	2.77e-05	WP_003826927.1	WP_003826927.1	L-lactate dehydrogenase
1070	BLLJ_RS05545	828.098	0.5268	0.125127	4.21013	2.55e-05	9.61e-05	WP_007057091.1	WP_007057091.1	aquaporin
75	BLLJ_RS00385	318.737	0.526555	0.140987	3.73478	0.000187882	0.000594806	WP_007055903.1	msrB	peptide-methionine (R)-S-oxide reductase MsrB
26	BLLJ_RS00140	242.183	0.526162	0.127663	4.1215	3.76e-05	0.000136931	WP_007051740.1	WP_007051740.1	carbonic anhydrase
334	BLLJ_RS01750	404.34	0.523696	0.121872	4.29709	1.73e-05	6.74e-05	WP_013140262.1	lepB	signal peptidase I
1390	BLLJ_RS07210	388.386	0.522708	0.090212	5.79422	6.86e-09	4.34e-08	WP_010081305.1	ligA	NAD-dependent DNA ligase LigA
1713	BLLJ_RS08875	7159.61	0.520123	0.1732	3.00303	0.00267307	0.00643406	WP_014485308.1	WP_014485308.1	family 43 glycosylhydrolase
1683	BLLJ_RS08710	218.474	0.519208	0.127278	4.07931	4.52e-05	0.000162172	WP_014485322.1	WP_014485322.1	AbrB family transcriptional regulator
1436	BLLJ_RS07445	1336.9	0.518616	0.0760652	6.81805	9.23e-12	7.29e-11	WP_014485460.1	WP_014485460.1	DUF3027 domain-containing protein
665	BLLJ_RS03430	130.442	0.517034	0.141617	3.65093	0.000261296	0.000802196	WP_007055388.1	WP_007055388.1	amidohydrolase
325	BLLJ_RS01690	566.149	0.516748	0.116644	4.43014	9.42e-06	3.85e-05	WP_014485886.1	WP_014485886.1	nicotinate phosphoribosyltransferase
1588	BLLJ_RS08235	70.9721	0.51669	0.241133	2.14275	0.0321329	0.0587782	WP_012578405.1	WP_012578405.1	low molecular weight phosphotyrosine protein phosphatase
1616	BLLJ_RS08380	6130.52	0.515828	0.144281	3.57517	0.000349995	0.00103974	WP_007053828.1	WP_007053828.1	sugar ABC transporter permease
288	BLLJ_RS01505	8473.53	0.515731	0.0757851	6.80517	1.01e-11	7.91e-11	WP_013582365.1	WP_013582365.1	cell division protein
1285	BLLJ_RS06660	466.904	0.512907	0.12576	4.07847	4.53e-05	0.000162426	WP_015713739.1	hrpA	ATP-dependent RNA helicase HrpA
757	BLLJ_RS03910	287.724	0.51123	0.112973	4.52526	6.03e-06	2.56e-05	WP_007052155.1	WP_007052155.1	PhoH family protein
1408	BLLJ_RS07300	2299.35	0.509935	0.19435	2.6238	0.00869558	0.0186902	WP_007053224.1	WP_007053224.1	ABC transporter permease
756	BLLJ_RS03905	644.15	0.509125	0.0914362	5.56809	2.58e-08	1.51e-07	WP_007055091.1	WP_007055091.1	histidine triad nucleotide-binding protein
1441	BLLJ_RS07470	31.9458	0.505132	0.230889	2.18777	0.0286864	0.0538009	WP_007053189.1	WP_007053189.1	WXG100 family type VII secretion target
869	BLLJ_RS04460	236.471	0.503628	0.123496	4.07808	4.54e-05	0.000162426	WP_015713586.1	WP_015713586.1	small basic family protein
425	BLLJ_RS02200	412.11	0.501673	0.110817	4.52703	5.98e-06	2.54e-05	WP_015713368.1	prfB	peptide chain release factor 2
1867	BLLJ_RS09690	221.291	0.500734	0.104728	4.7813	1.74e-06	8.01e-06	WP_015439332.1	WP_015439332.1	alpha-galactosidase
441	BLLJ_RS02275	254.444	0.500562	0.10044	4.98368	6.24e-07	3.05e-06	WP_012471959.1	WP_012471959.1	LacI family transcriptional regulator
527	BLLJ_RS02705	21.5848	0.497822	0.263181	1.89156	0.0585502	0.0983316	WP_007053630.1	WP_007053630.1	DNA lyase
681	BLLJ_RS03520	311.315	0.497701	0.131783	3.77668	0.000158932	0.000512409	WP_013140571.1	WP_013140571.1	2Fe-2S iron-sulfur cluster-binding protein
1590	BLLJ_RS08245	511.053	0.496535	0.0953526	5.20736	1.92e-07	9.87e-07	WP_007052359.1	WP_007052359.1	thymidylate synthase
1208	BLLJ_RS06275	1150.62	0.496352	0.105558	4.70216	2.57e-06	1.15e-05	WP_016637423.1	WP_016637423.1	ABC transporter permease
366	BLLJ_RS10250	588.683	0.493443	0.173612	2.84223	0.00447998	0.0102097	NA	NA	glycosyltransferase
513	BLLJ_RS02640	563.487	0.49042	0.0889888	5.51102	3.57e-08	2.05e-07	WP_007056866.1	WP_007056866.1	DUF4391 domain-containing protein
1853	BLLJ_RS09595	16641.6	0.489043	0.137314	3.56149	0.000368757	0.00109043	WP_013583013.1	WP_013583013.1	ABC transporter substrate-binding protein
1222	BLLJ_RS06345	65.7475	0.488151	0.160971	3.03253	0.0024251	0.00592598	WP_012471805.1	scpB	SMC-Scp complex subunit ScpB
1797	BLLJ_RS09305	2169.94	0.487143	0.0762543	6.3884	1.68e-10	1.18e-09	WP_011068370.1	rfbA	glucose-1-phosphate thymidylyltransferase RfbA
329	BLLJ_RS01715	317.3	0.487134	0.112456	4.33177	1.48e-05	5.84e-05	WP_014485883.1	WP_014485883.1	aminoacyltransferase
870	BLLJ_RS04465	246.31	0.48414	0.132719	3.64786	0.000264437	0.00080926	WP_013582577.1	WP_013582577.1	DUF881 domain-containing protein
489	BLLJ_RS02515	533.929	0.483937	0.132838	3.64306	0.000269411	0.000819282	WP_007051227.1	WP_007051227.1	amino acid ABC transporter ATP-binding protein
1184	BLLJ_RS06155	337.959	0.482909	0.110193	4.3824	1.17e-05	4.74e-05	WP_007058588.1	pgsA	CDP-diacylglycerol--glycerol-3-phosphate 3-phosphatidyltransferase
223	BLLJ_RS01160	401.296	0.481919	0.0893189	5.39549	6.83e-08	3.8e-07	WP_007054745.1	WP_007054745.1	HAD-IC family P-type ATPase
556	BLLJ_RS02860	330.175	0.480448	0.118754	4.04572	5.22e-05	0.00018419	WP_019727954.1	argJ	bifunctional glutamate N-acetyltransferase/amino-acid acetyltransferase ArgJ
390	BLLJ_RS02025	1845.43	0.477673	0.10566	4.52086	6.16e-06	2.6e-05	WP_007053746.1	WP_007053746.1	Crp/Fnr family transcriptional regulator
444	BLLJ_RS02290	8973.38	0.476893	0.149754	3.18452	0.00144995	0.00374232	WP_007053697.1	WP_007053697.1	sugar ABC transporter substrate-binding protein
1170	BLLJ_RS06080	216.293	0.475836	0.104102	4.57084	4.86e-06	2.09e-05	WP_015512156.1	WP_015512156.1	polyprenyl synthetase family protein
1813	BLLJ_RS09385	2561.32	0.473626	0.0531272	8.91496	4.88e-19	6.07e-18	WP_013582986.1	WP_013582986.1	KUP/HAK/KT family potassium transporter
590	BLLJ_RS03025	309.279	0.473361	0.0901362	5.25162	1.51e-07	7.92e-07	WP_007051134.1	nadD	nicotinate-nucleotide adenylyltransferase
1338	BLLJ_RS06945	308.785	0.471165	0.0980377	4.80595	1.54e-06	7.17e-06	WP_012577167.1	WP_012577167.1	isoprenyl transferase
1102	BLLJ_RS05725	236.213	0.469532	0.104527	4.49196	7.06e-06	2.96e-05	WP_015713650.1	uvrC	excinuclease ABC subunit UvrC
1237	BLLJ_RS06415	1656.66	0.466587	0.116255	4.01347	5.98e-05	0.000210122	WP_012577266.1	WP_012577266.1	aldose 1-epimerase family protein
58	BLLJ_RS00300	460.678	0.465982	0.148736	3.13294	0.00173064	0.00436167	WP_013410481.1	WP_013410481.1	serine hydrolase
613	BLLJ_RS03150	668.37	0.465456	0.124243	3.74633	0.000179438	0.000569944	WP_007051903.1	WP_007051903.1	DUF5719 family protein
427	BLLJ_RS02210	220.223	0.462962	0.171716	2.69609	0.0070159	0.0154414	WP_012578297.1	ftsX	permease-like cell division protein FtsX
1342	BLLJ_RS06965	274.917	0.462685	0.109586	4.22213	2.42e-05	9.15e-05	WP_012577163.1	dxr	1-deoxy-D-xylulose-5-phosphate reductoisomerase
734	BLLJ_RS03790	652.658	0.46241	0.0972352	4.75559	1.98e-06	9.04e-06	WP_007055085.1	WP_007055085.1	phosphoglycerate mutase family protein
1398	BLLJ_RS07250	640.656	0.458001	0.092328	4.96058	7.03e-07	3.42e-06	WP_008782691.1	WP_008782691.1	glycosyltransferase family 2 protein
448	BLLJ_RS02310	148.996	0.455654	0.121008	3.76548	0.000166232	0.000535052	WP_003828503.1	WP_003828503.1	ABC transporter permease
202	BLLJ_RS01045	251.335	0.455505	0.128747	3.53799	0.00040319	0.00118139	WP_007054730.1	WP_007054730.1	Mur ligase family protein
1194	BLLJ_RS06205	585.171	0.450867	0.117294	3.84391	0.000121089	0.000401135	WP_014485556.1	WP_014485556.1	response regulator transcription factor
234	BLLJ_RS01215	4663.88	0.450033	0.0544321	8.2678	1.36e-16	1.48e-15	WP_007051527.1	WP_007051527.1	NAD(P)/FAD-dependent oxidoreductase
1392	BLLJ_RS07220	675.341	0.446976	0.0810964	5.51166	3.55e-08	2.05e-07	WP_013410302.1	WP_013410302.1	hypothetical protein
3	BLLJ_RS00015	109.155	0.446168	0.177005	2.52065	0.0117137	0.0244151	WP_015512556.1	WP_015512556.1	DNA replication/repair protein RecF
287	BLLJ_RS01500	446.325	0.445286	0.107248	4.15194	3.3e-05	0.00012176	WP_015439230.1	WP_015439230.1	pyroglutamyl-peptidase I
662	BLLJ_RS03415	144.261	0.443653	0.137596	3.2243	0.00126279	0.00329899	WP_003833434.1	WP_003833434.1	MetQ/NlpA family ABC transporter substrate-binding protein
480	BLLJ_RS02470	490.679	0.44326	0.123664	3.58438	0.000337882	0.00100841	WP_008783576.1	purK	5-(carboxyamino)imidazole ribonucleotide synthase
1265	BLLJ_RS06555	197.685	0.442234	0.186289	2.37391	0.0176008	0.0352017	WP_013140972.1	ftsW	putative lipid II flippase FtsW
479	BLLJ_RS02465	216.825	0.441051	0.120468	3.66115	0.000251082	0.000774537	WP_019727900.1	purE	5-(carboxyamino)imidazole ribonucleotide mutase
1236	BLLJ_RS06410	2422.82	0.440779	0.15318	2.87752	0.00400813	0.00928808	WP_013140940.1	WP_013140940.1	aldose 1-epimerase family protein
320	BLLJ_RS01665	345.222	0.44049	0.110764	3.97684	6.98e-05	0.000243488	WP_007051410.1	coaD	pantetheine-phosphate adenylyltransferase
1769	BLLJ_RS09175	139.943	0.440361	0.138152	3.18752	0.00143501	0.00371368	WP_033499393.1	rlmH	23S rRNA (pseudouridine(1915)-N(3))-methyltransferase RlmH
80	BLLJ_RS00405	44.7256	0.439364	0.219901	1.99801	0.0457157	0.0790492	WP_011068547.1	WP_011068547.1	GNAT family N-acetyltransferase
555	BLLJ_RS02855	369.764	0.438705	0.0800392	5.48112	4.23e-08	2.41e-07	WP_011068279.1	argC	N-acetyl-gamma-glutamyl-phosphate reductase
30	BLLJ_RS00165	171.124	0.435209	0.114109	3.81398	0.000136745	0.000447613	WP_007056565.1	WP_007056565.1	LacI family transcriptional regulator
1692	BLLJ_RS08760	647.469	0.434394	0.0995775	4.36238	1.29e-05	5.14e-05	WP_007055239.1	WP_007055239.1	UDP-N-acetylmuramate dehydrogenase
350	BLLJ_RS01830	1446.89	0.434305	0.0894871	4.85327	1.21e-06	5.71e-06	WP_003828307.1	WP_003828307.1	LacI family transcriptional regulator
27	BLLJ_RS00145	758.965	0.432528	0.0892254	4.84759	1.25e-06	5.86e-06	WP_003833124.1	ahpC	peroxiredoxin
126	BLLJ_RS00650	835.177	0.430946	0.103719	4.15495	3.25e-05	0.000120403	WP_011068525.1	WP_011068525.1	coenzyme F390 synthetase
1120	BLLJ_RS05815	225.728	0.42823	0.1209	3.54201	0.000397086	0.00116704	WP_007052759.1	WP_007052759.1	type 1 glutamine amidotransferase
657	BLLJ_RS03390	38.3562	0.428002	0.23838	1.79546	0.0725802	0.118188	WP_007053444.1	WP_007053444.1	arsenate reductase ArsC
1381	BLLJ_RS07165	2.37861	0.426259	0.726252	0.58693	0.557251	0.629765	WP_012471763.1	WP_012471763.1	hypothetical protein
1887	BLLJ_RS09785	587.873	0.425207	0.109984	3.86609	0.000110595	0.000370829	WP_007054624.1	WP_007054624.1	FIVAR domain-containing protein
445	BLLJ_RS02295	431.673	0.423337	0.098826	4.28366	1.84e-05	7.13e-05	WP_007053696.1	WP_007053696.1	sugar ABC transporter substrate-binding protein
1677	BLLJ_RS08680	3113.87	0.422926	0.112551	3.75763	0.00017153	0.000548442	WP_007055358.1	adhE	bifunctional acetaldehyde-CoA/alcohol dehydrogenase
330	BLLJ_RS01720	260.858	0.421357	0.126539	3.32987	0.000868864	0.00237276	WP_012471985.1	WP_012471985.1	aminoacyltransferase
367	BLLJ_RS01915	1183.82	0.42065	0.194349	2.1644	0.0304334	0.0564591	NA	NA	polysaccharide pyruvyl transferase family protein
694	BLLJ_RS03585	1172.15	0.419987	0.101729	4.12851	3.65e-05	0.000134088	WP_003833467.1	ychF	redox-regulated ATPase YchF
1189	BLLJ_RS06180	524.775	0.419233	0.10977	3.8192	0.000133886	0.000440499	WP_007058618.1	WP_007058618.1	GTP pyrophosphokinase family protein
1796	BLLJ_RS09300	161.4	0.415771	0.141335	2.94174	0.00326377	0.00771145	NA	NA	IS30 family transposase
52	BLLJ_RS00270	884.894	0.411775	0.107001	3.84833	0.000118924	0.000394641	WP_007051717.1	crgA	cell division protein CrgA
722	BLLJ_RS03730	114.391	0.408185	0.132698	3.07604	0.00209771	0.00518511	WP_007052119.1	WP_007052119.1	cobalt transporter
464	BLLJ_RS02385	936.993	0.40709	0.0822176	4.95137	7.37e-07	3.56e-06	WP_016462329.1	dnaG	DNA primase
632	BLLJ_RS03245	7582.26	0.406814	0.123543	3.2929	0.000991582	0.00264788	WP_003828931.1	WP_003828931.1	NUDIX hydrolase
758	BLLJ_RS03915	120.349	0.403681	0.157474	2.56348	0.0103628	0.0218834	WP_012577899.1	ybeY	rRNA maturation RNase YbeY
1807	BLLJ_RS10715	267.749	0.40333	0.128525	3.13814	0.00170022	0.00429623	WP_010081245.1	WP_010081245.1	acyltransferase
1027	BLLJ_RS05320	7.73071	0.400945	0.414345	0.96766	0.333214	0.420719	NA	NA	hypothetical protein
1119	BLLJ_RS05810	92.1007	0.398314	0.148779	2.67723	0.00742337	0.0161903	WP_013582775.1	hisF	imidazole glycerol phosphate synthase subunit HisF
1679	BLLJ_RS08690	1168.22	0.39767	0.103218	3.85272	0.000116811	0.000388966	WP_012578479.1	glgX	glycogen debranching protein GlgX
1273	BLLJ_RS06595	883.955	0.396257	0.0993107	3.99007	6.61e-05	0.000230708	WP_007052541.1	mraZ	division/cell wall cluster transcriptional repressor MraZ
559	BLLJ_RS02875	422.153	0.394709	0.130226	3.03096	0.00243776	0.00594186	WP_012578164.1	argF	ornithine carbamoyltransferase
242	BLLJ_RS01255	386.302	0.394645	0.10155	3.88623	0.000101814	0.000344987	WP_010081037.1	WP_010081037.1	hypothetical protein
1808	BLLJ_RS09360	1318.85	0.394483	0.08876	4.44437	8.81e-06	3.62e-05	WP_013582983.1	WP_013582983.1	DUF4012 domain-containing protein
1407	BLLJ_RS07295	2487.56	0.391097	0.171326	2.28277	0.0224442	0.043186	WP_013141093.1	WP_013141093.1	sugar ABC transporter permease
232	BLLJ_RS01205	288.212	0.390965	0.13693	2.85521	0.00430079	0.0098479	WP_003838651.1	WP_003838651.1	DUF2469 domain-containing protein
117	BLLJ_RS00605	179.061	0.390358	0.133447	2.92519	0.00344244	0.00811373	WP_008783500.1	WP_008783500.1	LacI family transcriptional regulator
1107	BLLJ_RS05750	19.2531	0.388721	0.297953	1.30464	0.192015	0.270223	WP_007052773.1	WP_007052773.1	DUF4194 domain-containing protein
1412	BLLJ_RS07320	152.309	0.388318	0.123063	3.15543	0.00160259	0.00408703	WP_007057402.1	WP_007057402.1	sensor histidine kinase
326	BLLJ_RS01695	617.682	0.387223	0.116254	3.33083	0.000865864	0.00236792	WP_007058292.1	rph	ribonuclease PH
1467	BLLJ_RS07605	540.356	0.38631	0.0832019	4.64304	3.43e-06	1.51e-05	WP_014485446.1	WP_014485446.1	HAD family phosphatase
1898	BLLJ_RS09840	59684.4	0.386111	0.141972	2.71962	0.00653573	0.0145005	WP_018639842.1	ugpC	sn-glycerol-3-phosphate ABC transporter ATP-binding protein UgpC
174	BLLJ_RS00895	347.929	0.385468	0.114794	3.35791	0.00078534	0.00216614	WP_007056311.1	WP_007056311.1	LysR family transcriptional regulator
1630	BLLJ_RS08450	263.876	0.385105	0.104793	3.67491	0.000237931	0.000738698	WP_007055306.1	WP_007055306.1	ribonuclease HI
911	BLLJ_RS04650	11.6456	0.384266	0.417907	0.919502	0.357833	0.44625	WP_014484881.1	WP_014484881.1	hypothetical protein
443	BLLJ_RS02285	1283.97	0.383807	0.187602	2.04586	0.0407706	0.0721153	WP_013582425.1	WP_013582425.1	extracellular solute-binding protein
387	BLLJ_RS02010	641.854	0.383182	0.0800747	4.7853	1.71e-06	7.87e-06	WP_007053748.1	WP_007053748.1	S9 family peptidase
1090	BLLJ_RS05665	4930.87	0.381209	0.132247	2.88254	0.00394479	0.00916332	WP_019261078.1	tal	transaldolase
691	BLLJ_RS03570	763.02	0.38085	0.108689	3.50402	0.000458288	0.00131681	WP_013582514.1	WP_013582514.1	histidine kinase
1290	BLLJ_RS06685	201.882	0.378408	0.131661	2.87411	0.00405166	0.0093552	WP_014483583.1	priA	bifunctional 1-(5-phosphoribosyl)-5-((5-phosphoribosylamino)methylideneamino)imidazole-4-carboxamide isomerase/phosphoribosylanthranilate isomerase PriA
1089	BLLJ_RS05660	2420.48	0.377992	0.0862903	4.38048	1.18e-05	4.78e-05	WP_013140777.1	tkt	transketolase
1606	BLLJ_RS08330	358.109	0.377433	0.0951877	3.96514	7.34e-05	0.000253899	WP_012578428.1	WP_012578428.1	alpha/beta hydrolase
1271	BLLJ_RS06585	887.358	0.375581	0.114371	3.28388	0.00102389	0.0027266	WP_013140978.1	WP_013140978.1	hypothetical protein
1101	BLLJ_RS05720	766.913	0.375252	0.0974915	3.84907	0.000118567	0.000394134	WP_012471856.1	WP_012471856.1	shikimate 5-dehydrogenase
1421	BLLJ_RS07365	119.209	0.374524	0.155024	2.41591	0.015696	0.0319218	WP_015439024.1	WP_015439024.1	amino acid ABC transporter permease
1270	BLLJ_RS06580	2041.28	0.373595	0.0709416	5.26623	1.39e-07	7.36e-07	WP_014485523.1	WP_014485523.1	penicillin-binding protein 2
512	BLLJ_RS02635	43460.8	0.371927	0.12812	2.90297	0.00369642	0.00866996	WP_016637093.1	tuf	elongation factor Tu
1484	BLLJ_RS07680	3087.08	0.370944	0.264126	1.40442	0.160193	0.233802	WP_011068827.1	WP_011068827.1	ribokinase
865	BLLJ_RS04440	73.4955	0.3706	0.188582	1.96519	0.0493926	0.0842734	WP_015713584.1	WP_015713584.1	phosphoribosyl-ATP diphosphatase
1272	BLLJ_RS06590	974.611	0.37046	0.0995351	3.72191	0.000197723	0.000623911	WP_008783430.1	rsmH	16S rRNA (cytosine(1402)-N(4))-methyltransferase RsmH
1100	BLLJ_RS05715	644.904	0.369008	0.109356	3.37436	0.000739875	0.00204367	WP_007054295.1	rapZ	RNase adapter RapZ
236	BLLJ_RS01225	557.102	0.367341	0.101328	3.62525	0.00028868	0.000872955	WP_015438349.1	WP_015438349.1	chorismate mutase
1909	BLLJ_RS09900	223.029	0.364781	0.129423	2.81851	0.00482473	0.0109308	WP_007056561.1	WP_007056561.1	serine/threonine protein kinase
888	BLLJ_RS04550	236.512	0.364674	0.109314	3.33602	0.000849883	0.00232752	WP_013582596.1	WP_013582596.1	hypothetical protein
945	BLLJ_RS04810	0.524409	0.364408	1.68916	0.215733	0.829196	0.867439	NA	NA	hypothetical protein
154	BLLJ_RS00780	561.122	0.364265	0.093995	3.87537	0.000106464	0.000358851	WP_013140080.1	WP_013140080.1	phosphatase PAP2 family protein
831	BLLJ_RS04260	1621.01	0.36372	0.106631	3.41101	0.000647233	0.00181113	WP_007056259.1	WP_007056259.1	pyridoxal phosphate-dependent aminotransferase
1293	BLLJ_RS06700	122.421	0.362752	0.153787	2.3588	0.0183343	0.0364042	WP_007057821.1	hisB	imidazoleglycerol-phosphate dehydratase HisB
1266	BLLJ_RS06560	827.556	0.358217	0.120304	2.97759	0.00290524	0.0069495	WP_011067983.1	murD	UDP-N-acetylmuramoyl-L-alanine--D-glutamate ligase
1695	BLLJ_RS10635	51.8057	0.357888	0.188192	1.90172	0.0572083	0.0962457	NA	NA	PLP-dependent transferase
1414	BLLJ_RS07330	262.952	0.357866	0.115684	3.09348	0.00197822	0.00492131	WP_016462437.1	WP_016462437.1	replication-associated recombination protein A
213	BLLJ_RS01105	275.695	0.357578	0.0979985	3.64881	0.000263453	0.000807531	WP_003828108.1	WP_003828108.1	YggS family pyridoxal phosphate-dependent enzyme
127	BLLJ_RS00655	209.377	0.355922	0.119157	2.98701	0.00281724	0.00674739	WP_007054674.1	WP_007054674.1	acyl-CoA reductase
836	BLLJ_RS11125	11.1899	0.355215	0.347059	1.0235	0.306073	0.392098	NA	NA	hypothetical protein
1610	BLLJ_RS08350	161.761	0.352387	0.147342	2.39163	0.0167738	0.0337267	WP_007053833.1	WP_007053833.1	response regulator transcription factor
1257	BLLJ_RS06515	273.41	0.352089	0.177232	1.9866	0.0469672	0.0807785	WP_007054419.1	WP_007054419.1	VOC family protein
415	BLLJ_RS02150	319.098	0.349494	0.121972	2.86535	0.00416544	0.00958348	WP_003828460.1	dapB	4-hydroxy-tetrahydrodipicolinate reductase
1768	BLLJ_RS09170	422.794	0.348658	0.162588	2.14442	0.0319993	0.0586954	WP_004119581.1	upp	uracil phosphoribosyltransferase
1109	BLLJ_RS05760	50.9117	0.348344	0.168959	2.06171	0.0392356	0.0699133	WP_007052771.1	WP_007052771.1	MptD family putative ECF transporter S component
529	BLLJ_RS02715	428.376	0.347144	0.109627	3.16659	0.00154235	0.00395959	WP_013582451.1	WP_013582451.1	sugar O-acetyltransferase
1357	BLLJ_RS07045	16.5382	0.3443	0.295186	1.16639	0.243458	0.324836	WP_015511950.1	WP_015511950.1	NIL domain-containing protein
1475	BLLJ_RS10560	193.622	0.342365	0.128042	2.67386	0.00749848	0.0163172	NA	NA	restriction endonuclease subunit S
481	BLLJ_RS02475	177.199	0.341197	0.105834	3.22389	0.00126461	0.00329929	WP_012578253.1	WP_012578253.1	transcriptional repressor
1848	BLLJ_RS09570	25120.7	0.341122	0.123087	2.77138	0.00558185	0.0124558	WP_012472092.1	WP_012472092.1	Ig-like domain-containing protein
887	BLLJ_RS04545	586.9	0.340389	0.0783167	4.34631	1.38e-05	5.5e-05	WP_012577696.1	WP_012577696.1	HipA domain-containing protein
608	BLLJ_RS03120	510.982	0.338513	0.12985	2.60695	0.00913522	0.0195046	WP_003826822.1	WP_003826822.1	WhiB family transcriptional regulator
164	BLLJ_RS00830	352.115	0.33693	0.120374	2.79903	0.00512569	0.0115718	WP_003828062.1	WP_003828062.1	histidine phosphatase family protein
1449	BLLJ_RS07510	166.938	0.335344	0.137711	2.43514	0.0148861	0.0305649	WP_013410789.1	WP_013410789.1	VWA domain-containing protein
753	BLLJ_RS03885	15751.9	0.334562	0.123362	2.71203	0.00668718	0.0148024	WP_008782972.1	glgC	glucose-1-phosphate adenylyltransferase
1037	BLLJ_RS05370	461.897	0.334284	0.0928505	3.60024	0.000317925	0.000954764	NA	NA	hypothetical protein
41	BLLJ_RS00215	2658.19	0.334057	0.0862889	3.87138	0.000108222	0.000364141	WP_014483240.1	WP_014483240.1	phosphoenolpyruvate carboxylase
773	BLLJ_RS03990	221.501	0.333319	0.121484	2.74374	0.00607445	0.0135237	WP_007057292.1	WP_007057292.1	LacI family transcriptional regulator
128	BLLJ_RS00660	150.393	0.330906	0.107007	3.09237	0.00198566	0.00493345	WP_019727692.1	WP_019727692.1	SDR family oxidoreductase
638	BLLJ_RS10885	50.3872	0.330386	0.183059	1.80481	0.0711049	0.116178	WP_003828945.1	WP_003828945.1	XRE family transcriptional regulator
1066	BLLJ_RS05520	2823.11	0.330254	0.090422	3.65236	0.00025984	0.000798997	WP_007054276.1	WP_007054276.1	WYL domain-containing protein
1765	BLLJ_RS09155	1011.14	0.328123	0.0970031	3.38261	0.000718014	0.00198898	WP_015512067.1	WP_015512067.1	NUDIX hydrolase
1317	BLLJ_RS06845	6009.61	0.32804	0.0618511	5.3037	1.13e-07	6.09e-07	WP_007053322.1	WP_007053322.1	DivIVA domain-containing protein
1185	BLLJ_RS06160	583.029	0.32543	0.0727819	4.4713	7.77e-06	3.22e-05	WP_007056211.1	WP_007056211.1	DNA translocase FtsK
193	BLLJ_RS01000	348.888	0.323012	0.087693	3.68344	0.000230108	0.000717877	WP_013140135.1	WP_013140135.1	C69 family dipeptidase
1784	BLLJ_RS09240	360.419	0.322816	0.163852	1.97017	0.0488191	0.0834426	NA	NA	glycosyltransferase
666	BLLJ_RS03435	927.622	0.322784	0.141997	2.27317	0.0230159	0.0441978	WP_003833432.1	WP_003833432.1	NAD+ synthase
1515	BLLJ_RS07840	2533.92	0.322752	0.0769947	4.19187	2.77e-05	0.000103976	WP_007053899.1	WP_007053899.1	Gfo/Idh/MocA family oxidoreductase
214	BLLJ_RS01110	1930.58	0.321059	0.0743011	4.32105	1.55e-05	6.09e-05	WP_013140146.1	WP_013140146.1	ribose-phosphate diphosphokinase
284	BLLJ_RS01485	201.943	0.320658	0.109652	2.92431	0.00345216	0.00812669	WP_008782848.1	WP_008782848.1	U32 family peptidase
1913	BLLJ_RS09925	474.855	0.320634	0.103371	3.10178	0.00192364	0.00481034	WP_007051793.1	WP_007051793.1	4-diphosphocytidyl-2C-methyl-D-erythritol kinase
1437	BLLJ_RS07450	1062.96	0.320576	0.0828834	3.8678	0.000109821	0.000368877	WP_014483539.1	WP_014483539.1	cold-shock protein
851	BLLJ_RS04370	225.835	0.319765	0.124187	2.57486	0.0100281	0.0212463	WP_003829402.1	WP_003829402.1	GNAT family N-acetyltransferase
1415	BLLJ_RS07335	640.136	0.317831	0.0928652	3.4225	0.000620483	0.0017388	WP_014485471.1	WP_014485471.1	DEAD/DEAH box helicase
1819	BLLJ_RS09415	183.144	0.317384	0.11907	2.66552	0.00768691	0.0166896	WP_012472104.1	WP_012472104.1	LacI family transcriptional regulator
629	BLLJ_RS03230	343.909	0.315802	0.117412	2.68969	0.00715193	0.0157049	WP_011068239.1	uvrB	excinuclease ABC subunit UvrB
738	BLLJ_RS03810	98.8839	0.315644	0.212977	1.48206	0.138325	0.206576	WP_007053384.1	ruvX	Holliday junction resolvase RuvX
641	BLLJ_RS03300	3459.21	0.315606	0.108872	2.89888	0.00374501	0.00875196	WP_007052028.1	WP_007052028.1	acetate kinase
449	BLLJ_RS02315	56.0848	0.31467	0.170848	1.84181	0.0655034	0.108218	WP_007056422.1	WP_007056422.1	ABC transporter permease
286	BLLJ_RS01495	752.519	0.314465	0.145839	2.15625	0.0310642	0.0574225	WP_012576784.1	WP_012576784.1	2-C-methyl-D-erythritol 4-phosphate cytidylyltransferase
635	BLLJ_RS03265	778.154	0.314378	0.0870037	3.61339	0.000302224	0.000911876	WP_007052015.1	WP_007052015.1	Nif3-like dinuclear metal center hexameric protein
1268	BLLJ_RS06570	850.684	0.311064	0.082843	3.75486	0.000173435	0.000552699	WP_007054398.1	WP_007054398.1	UDP-N-acetylmuramoyl-tripeptide--D-alanyl-D-alanine ligase
1726	BLLJ_RS08940	265.289	0.310944	0.115836	2.68433	0.00726749	0.0159224	WP_016462630.1	WP_016462630.1	acyl-CoA carboxylase subunit beta
324	BLLJ_RS01685	190.052	0.308161	0.139896	2.20278	0.0276101	0.0521086	WP_013582373.1	WP_013582373.1	Pr6Pr family membrane protein
1416	BLLJ_RS07340	737.249	0.308082	0.117491	2.62218	0.00873683	0.0187579	WP_010081559.1	WP_010081559.1	polyphosphate kinase
1546	BLLJ_RS08005	157.313	0.307557	0.120487	2.55261	0.0106921	0.0225293	WP_015713824.1	WP_015713824.1	hypothetical protein
1448	BLLJ_RS07505	88.8467	0.307396	0.140866	2.18218	0.0290962	0.0544636	WP_013410793.1	WP_013410793.1	hypothetical protein
257	BLLJ_RS01330	264.091	0.307254	0.11754	2.61404	0.0089478	0.0191682	WP_013140167.1	nucS	endonuclease NucS
698	BLLJ_RS03610	316.281	0.306138	0.0879722	3.47994	0.000501522	0.00143462	WP_011068197.1	WP_011068197.1	serine/threonine protein kinase
167	BLLJ_RS00845	978.013	0.304665	0.125403	2.42948	0.0151206	0.0309638	WP_007055560.1	WP_007055560.1	DUF805 domain-containing protein
1653	BLLJ_RS08560	1183	0.304618	0.140121	2.17396	0.0297082	0.0554476	WP_007053046.1	WP_007053046.1	adenylate kinase
859	BLLJ_RS04410	310.094	0.303756	0.112787	2.69319	0.00707713	0.0155584	WP_012577712.1	WP_012577712.1	deoxyribonuclease IV
927	BLLJ_RS11415	4.01622	0.303126	0.639236	0.4742	0.635358	0.702099	NA	NA	hypothetical protein
1267	BLLJ_RS06565	724.781	0.302369	0.105105	2.87681	0.00401714	0.00929778	WP_019727438.1	mraY	phospho-N-acetylmuramoyl-pentapeptide-transferase
619	BLLJ_RS03180	3278.54	0.30197	0.105846	2.85291	0.0043321	0.00990782	WP_012578060.1	WP_012578060.1	response regulator transcription factor
1292	BLLJ_RS06695	185.444	0.300088	0.111004	2.70341	0.00686328	0.01514	WP_013582829.1	WP_013582829.1	hypothetical protein
1193	BLLJ_RS06200	73.2942	0.300012	0.160706	1.86683	0.0619249	0.10328	WP_007054471.1	WP_007054471.1	histidine kinase
64	BLLJ_RS00330	268.638	0.299891	0.136297	2.20028	0.027787	0.0523567	WP_014483263.1	WP_014483263.1	alpha/beta hydrolase
491	BLLJ_RS02525	1145.5	0.299293	0.0795451	3.76256	0.000168182	0.000539526	WP_007053658.1	WP_007053658.1	ABC transporter substrate-binding protein
500	BLLJ_RS02570	35.051	0.297275	0.231813	1.28239	0.199706	0.278002	WP_007053652.1	WP_007053652.1	DUF6320 domain-containing protein
1615	BLLJ_RS08375	3803.67	0.295592	0.150989	1.95771	0.0502645	0.0856095	WP_007053829.1	WP_007053829.1	carbohydrate ABC transporter permease
1372	BLLJ_RS07120	578.856	0.295434	0.10012	2.95079	0.00316959	0.0075351	WP_015438599.1	carA	glutamine-hydrolyzing carbamoyl-phosphate synthase small subunit
1714	BLLJ_RS08880	52.3065	0.294194	0.198444	1.48251	0.138205	0.206557	WP_076611366.1	WP_076611366.1	IS30 family transposase
611	BLLJ_RS03140	102.304	0.29361	0.149709	1.9612	0.0498552	0.0849874	WP_007051901.1	WP_007051901.1	WhiB family transcriptional regulator
170	BLLJ_RS00875	13736.7	0.293488	0.178537	1.64385	0.100207	0.156817	WP_007057744.1	WP_007057744.1	endo-alpha-N-acetylgalactosaminidase family protein
1508	BLLJ_RS07800	507.256	0.29328	0.0948859	3.09087	0.00199569	0.00495197	WP_007052478.1	WP_007052478.1	AMP-dependent synthetase/ligase
1115	BLLJ_RS05790	157.907	0.293223	0.121261	2.4181	0.0156017	0.0317636	WP_013140803.1	WP_013140803.1	ATP-binding cassette domain-containing protein
321	BLLJ_RS01670	507.336	0.292948	0.0971353	3.01588	0.00256236	0.00621412	WP_007057851.1	WP_007057851.1	DUF3039 domain-containing protein
365	BLLJ_RS01910	747.237	0.291991	0.120977	2.4136	0.0157958	0.0320234	WP_008783647.1	WP_008783647.1	capsular polysaccharide synthesis protein
4	BLLJ_RS00020	44.3075	0.291856	0.192538	1.51584	0.129559	0.195301	WP_012576465.1	WP_012576465.1	DUF721 domain-containing protein
1458	BLLJ_RS07560	14352.5	0.288651	0.0870022	3.31775	0.000907453	0.00244695	WP_006294861.1	WP_006294861.1	HU family DNA-binding protein
1870	BLLJ_RS09705	271.951	0.287842	0.120832	2.38217	0.0172107	0.0344572	WP_007057508.1	WP_007057508.1	sugar ABC transporter permease
1375	BLLJ_RS07135	62.463	0.287635	0.174429	1.64901	0.0991456	0.155409	WP_007056240.1	WP_007056240.1	ABC transporter ATP-binding protein
142	BLLJ_RS00730	422.73	0.287336	0.0922785	3.11379	0.00184702	0.00462474	WP_007055552.1	WP_007055552.1	class C sortase
1105	BLLJ_RS05740	109.868	0.287143	0.146046	1.96611	0.0492854	0.084165	WP_013582772.1	WP_013582772.1	DUF2220 family protein
1144	BLLJ_RS05950	268.975	0.286755	0.118357	2.42281	0.0154012	0.0314216	WP_003807032.1	WP_003807032.1	magnesium transporter CorA family protein
1289	BLLJ_RS06680	285.033	0.285727	0.0907147	3.14973	0.00163421	0.00414573	WP_007052523.1	WP_007052523.1	DUF2252 domain-containing protein
761	BLLJ_RS03930	1436.64	0.285435	0.102891	2.77415	0.00553465	0.0123785	WP_013410941.1	WP_013410941.1	long-chain fatty acid--CoA ligase
47	BLLJ_RS00245	1909.54	0.283975	0.10202	2.78353	0.00537706	0.0120827	WP_007054547.1	WP_007054547.1	DUF3073 domain-containing protein
864	BLLJ_RS04435	326.475	0.279137	0.163675	1.70544	0.0881132	0.139706	WP_015438819.1	rpe	ribulose-phosphate 3-epimerase
1911	BLLJ_RS09915	2734.85	0.278803	0.105137	2.65181	0.00800607	0.017324	WP_014486007.1	WP_014486007.1	G5 domain-containing protein
1785	BLLJ_RS09245	572.872	0.276543	0.130474	2.11953	0.0340454	0.0617493	NA	NA	glycosyltransferase family 4 protein
1757	BLLJ_RS09115	957.257	0.276157	0.0849967	3.24903	0.001158	0.0030542	WP_012578549.1	murA	UDP-N-acetylglucosamine 1-carboxyvinyltransferase
293	BLLJ_RS01530	276.462	0.2755	0.107342	2.56657	0.010271	0.0217133	WP_008782851.1	WP_008782851.1	two-component sensor histidine kinase
1352	BLLJ_RS07020	214.132	0.275103	0.118392	2.32367	0.0201434	0.039388	WP_013141046.1	dapF	diaminopimelate epimerase
258	BLLJ_RS01335	493.324	0.274967	0.0990686	2.77552	0.00551136	0.0123414	WP_012576746.1	WP_012576746.1	FKBP-type peptidyl-prolyl cis-trans isomerase
854	BLLJ_RS04385	94.8156	0.274297	0.135295	2.02739	0.0426222	0.074705	WP_007055761.1	WP_007055761.1	ASCH domain-containing protein
62	BLLJ_RS00320	1900.21	0.272044	0.0592317	4.59288	4.37e-06	1.89e-05	WP_007054536.1	WP_007054536.1	FHA domain-containing protein
385	BLLJ_RS02000	346.301	0.271673	0.120274	2.25879	0.0238965	0.0457522	WP_007051338.1	gcvH	glycine cleavage system protein GcvH
165	BLLJ_RS00835	438.268	0.271644	0.102223	2.65738	0.00787515	0.0170599	WP_007051595.1	WP_007051595.1	hypothetical protein
1822	BLLJ_RS09430	196.045	0.271176	0.0976327	2.77751	0.00547767	0.0122802	WP_010081340.1	WP_010081340.1	aminopeptidase
1595	BLLJ_RS08270	1101.73	0.269125	0.129446	2.07905	0.0376124	0.0673322	WP_007055363.1	WP_007055363.1	CHAP domain-containing protein
262	BLLJ_RS01355	419.369	0.267573	0.0922648	2.90005	0.00373097	0.00872975	WP_013410383.1	WP_013410383.1	CYTH domain-containing protein
198	BLLJ_RS01025	251.859	0.266505	0.104805	2.54287	0.0109947	0.0230912	WP_018850023.1	WP_018850023.1	P-II family nitrogen regulator
250	BLLJ_RS01295	532.978	0.264592	0.109562	2.415	0.0157353	0.031968	WP_003831420.1	atpE	ATP synthase F0 subunit C
1485	BLLJ_RS07685	33906.5	0.264492	0.258795	1.02201	0.306774	0.392715	WP_007052501.1	dcuC	C4-dicarboxylate transporter DcuC
463	BLLJ_RS02380	160.155	0.264481	0.121339	2.17969	0.0292805	0.0547554	WP_007057531.1	WP_007057531.1	deoxyguanosinetriphosphate triphosphohydrolase
404	BLLJ_RS02095	465.578	0.263361	0.206822	1.27337	0.202887	0.281131	WP_015512360.1	WP_015512360.1	FHA domain-containing protein
1612	BLLJ_RS08360	1207.8	0.261102	0.14195	1.83939	0.0658577	0.10871	WP_014485345.1	WP_014485345.1	UDP-glucose--hexose-1-phosphate uridylyltransferase
893	BLLJ_RS04575	130.775	0.260408	0.129338	2.01339	0.0440739	0.0766227	WP_007052009.1	WP_007052009.1	GNAT family N-acetyltransferase
1232	BLLJ_RS06390	115.588	0.259886	0.131062	1.98293	0.0473757	0.0814086	WP_007055258.1	WP_007055258.1	thiamine diphosphokinase
1371	BLLJ_RS07115	1304.59	0.259788	0.083081	3.12692	0.00176648	0.0044346	WP_007056239.1	carB	carbamoyl-phosphate synthase large subunit
1580	BLLJ_RS08180	367.346	0.259435	0.087962	2.9494	0.00318395	0.00755993	WP_011068782.1	WP_011068782.1	glycosyltransferase family 2 protein
413	BLLJ_RS02140	1674.31	0.259002	0.112258	2.30721	0.0210431	0.0408159	WP_007057801.1	WP_007057801.1	UvrD-helicase domain-containing protein
1143	BLLJ_RS05945	56.9889	0.258722	0.208735	1.23947	0.21517	0.293594	WP_010080747.1	WP_010080747.1	glutamate ABC transporter substrate-binding protein
1284	BLLJ_RS06655	142.595	0.258562	0.123288	2.09722	0.0359737	0.064699	WP_007052530.1	WP_007052530.1	methyltransferase
265	BLLJ_RS01375	434.023	0.257457	0.127946	2.01224	0.0441948	0.0767635	WP_013140172.1	WP_013140172.1	NAD(P)-dependent glycerol-3-phosphate dehydrogenase
1163	BLLJ_RS06045	284.938	0.257006	0.138183	1.85989	0.0629016	0.104727	WP_007054494.1	WP_007054494.1	response regulator transcription factor
355	BLLJ_RS01860	156.812	0.255151	0.122653	2.08027	0.0375009	0.0671949	WP_012576858.1	WP_012576858.1	HNH endonuclease family protein
194	BLLJ_RS01005	176.967	0.254339	0.145832	1.74405	0.0811498	0.130055	WP_008783249.1	WP_008783249.1	glycosyltransferase family 2 protein
328	BLLJ_RS01710	752.925	0.253721	0.114932	2.20757	0.0272744	0.051554	WP_013140256.1	WP_013140256.1	aminoacyltransferase
1614	BLLJ_RS08370	3874.93	0.25329	0.114407	2.21393	0.0268333	0.05077	WP_013141275.1	gnpA	1,3-beta-galactosyl-N-acetylhexosamine phosphorylase
1269	BLLJ_RS06575	1110.26	0.252592	0.0816203	3.09472	0.00196998	0.0049122	WP_013140976.1	WP_013140976.1	hypothetical protein
140	BLLJ_RS00720	708.674	0.250952	0.108987	2.30259	0.0213018	0.0412347	WP_011068519.1	WP_011068519.1	DNA polymerase III subunit gamma and tau
306	BLLJ_RS01595	280.21	0.249949	0.0955791	2.6151	0.00892009	0.0191301	WP_007051425.1	WP_007051425.1	endonuclease/exonuclease/phosphatase family protein
426	BLLJ_RS02205	165.45	0.247038	0.175472	1.40784	0.159177	0.233202	WP_007056392.1	ftsE	cell division ATP-binding protein FtsE
1252	BLLJ_RS06490	90.4401	0.246773	0.196902	1.25328	0.210105	0.2877	WP_003817044.1	nagB	glucosamine-6-phosphate deaminase
336	BLLJ_RS01760	411.677	0.244833	0.120303	2.03514	0.0418364	0.0735954	WP_007057860.1	WP_007057860.1	LacI family DNA-binding transcriptional regulator
1183	BLLJ_RS06150	63.1173	0.244417	0.185982	1.31419	0.188781	0.266254	WP_014485558.1	WP_014485558.1	nicotinamide-nucleotide amidohydrolase family protein
148	BLLJ_RS00755	130.765	0.244133	0.134167	1.81962	0.0688165	0.112822	WP_007051613.1	WP_007051613.1	DUF5701 family protein
209	BLLJ_RS01085	357.793	0.24343	0.11524	2.11237	0.0346548	0.0627365	WP_007054736.1	WP_007054736.1	carbohydrate ABC transporter permease
1264	BLLJ_RS06550	224.549	0.241723	0.102164	2.36602	0.0179803	0.035849	WP_007052550.1	WP_007052550.1	UDP-N-acetylglucosamine--N-acetylmuramyl-(pentapeptide) pyrophosphoryl-undecaprenol N-acetylglucosamine transferase
389	BLLJ_RS02020	281.71	0.241447	0.114986	2.0998	0.0357464	0.0643538	WP_007055177.1	WP_007055177.1	lipoate--protein ligase family protein
684	BLLJ_RS03535	89.0435	0.241339	0.135608	1.77967	0.0751293	0.121436	WP_013140574.1	WP_013140574.1	YifB family Mg chelatase-like AAA ATPase
1912	BLLJ_RS09920	539.441	0.241093	0.0869185	2.77379	0.0055408	0.0123785	WP_007051794.1	rsmA	16S rRNA (adenine(1518)-N(6)/adenine(1519)-N(6))-dimethyltransferase RsmA
1743	BLLJ_RS09045	1388.47	0.240141	0.104376	2.30072	0.0214077	0.0413567	WP_007058778.1	WP_007058778.1	Rne/Rng family ribonuclease
868	BLLJ_RS04455	125.018	0.240114	0.150465	1.59581	0.11053	0.170941	WP_008783535.1	WP_008783535.1	DUF881 domain-containing protein
1593	BLLJ_RS08260	730.809	0.238335	0.136197	1.74993	0.0801305	0.128743	WP_007053845.1	WP_007053845.1	C40 family peptidase
56	BLLJ_RS00290	748.706	0.23823	0.176409	1.35044	0.176875	0.252791	WP_007054540.1	pknB	Stk1 family PASTA domain-containing Ser/Thr kinase
1779	BLLJ_RS09220	458.326	0.236668	0.0932111	2.53905	0.0111153	0.0232938	WP_007057499.1	glf	UDP-galactopyranose mutase
1718	BLLJ_RS11290	9.22344	0.233897	0.394111	0.593479	0.55286	0.625904	WP_007055458.1	WP_007055458.1	hypothetical protein
394	BLLJ_RS02045	656.157	0.232575	0.149482	1.55588	0.119737	0.182782	WP_012578333.1	WP_012578333.1	DeoR/GlpR family DNA-binding transcription regulator
1516	BLLJ_RS07845	74.6573	0.231773	0.149749	1.54775	0.121683	0.18502	WP_014484642.1	WP_014484642.1	very short patch repair endonuclease
768	BLLJ_RS03965	113.465	0.231601	0.161649	1.43274	0.151933	0.224292	WP_013410940.1	WP_013410940.1	nucleotide pyrophosphohydrolase
1399	BLLJ_RS07255	352.481	0.231167	0.118843	1.94515	0.0517575	0.0878419	WP_012577113.1	WP_012577113.1	ECF transporter S component
405	BLLJ_RS02100	249.735	0.229726	0.198319	1.15837	0.246713	0.32827	WP_015512359.1	WP_015512359.1	hypothetical protein
1507	BLLJ_RS07795	1384.54	0.229332	0.0887396	2.58432	0.00975712	0.0207864	WP_013582891.1	WP_013582891.1	NAD(P)H-dependent oxidoreductase
980	BLLJ_RS05080	6.17016	0.227596	0.551075	0.413004	0.679603	0.741945	WP_014484855.1	WP_014484855.1	hypothetical protein
1495	BLLJ_RS07735	126.967	0.227506	0.161018	1.41292	0.157679	0.231183	WP_007052490.1	WP_007052490.1	nucleotidyltransferase domain-containing protein
48	BLLJ_RS00250	35.5742	0.226549	0.233252	0.971262	0.331418	0.418724	WP_003827916.1	WP_003827916.1	sterol carrier family protein
1906	BLLJ_RS09885	7.46022	0.226105	0.436767	0.517679	0.604683	0.674279	WP_010081212.1	WP_010081212.1	ion channel
1103	BLLJ_RS05730	842.906	0.221805	0.0945704	2.34539	0.019007	0.0374315	WP_007054298.1	uvrA	excinuclease ABC subunit UvrA
462	BLLJ_RS02375	101.262	0.221535	0.141957	1.56058	0.118623	0.181512	WP_007053681.1	alr	alanine racemase
1629	BLLJ_RS11275	23.34	0.220884	0.312024	0.707908	0.479003	0.564497	WP_007056739.1	WP_007056739.1	hypothetical protein
252	BLLJ_RS01305	1275.36	0.220354	0.102065	2.15896	0.0308529	0.0570867	WP_012576741.1	WP_012576741.1	F0F1 ATP synthase subunit delta
1881	BLLJ_RS09755	190.686	0.220284	0.126418	1.74251	0.0814196	0.130271	WP_015713940.1	WP_015713940.1	nucleoside deaminase
1480	BLLJ_RS07660	48.6566	0.218043	0.197104	1.10623	0.268626	0.351602	WP_013410711.1	WP_013410711.1	glycoside-pentoside-hexuronide (GPH):cation symporter
1137	BLLJ_RS11150	51.793	0.21793	0.184459	1.18146	0.23742	0.3181	WP_015713657.1	tsaE	tRNA (adenosine(37)-N6)-threonylcarbamoyltransferase complex ATPase subunit type 1 TsaE
1214	BLLJ_RS06305	148.391	0.217349	0.108067	2.01123	0.0443009	0.0768095	WP_012577284.1	WP_012577284.1	alcohol dehydrogenase
1218	BLLJ_RS06325	22.7684	0.214871	0.27837	0.77189	0.440179	0.528748	WP_003812421.1	nadC	carboxylating nicotinate-nucleotide diphosphorylase
571	BLLJ_RS02930	350.707	0.213901	0.137882	1.55134	0.120821	0.184144	WP_015713407.1	WP_015713407.1	hypothetical protein
1583	BLLJ_RS08195	469.748	0.213487	0.103881	2.0551	0.0398694	0.0709117	WP_013410660.1	WP_013410660.1	MFS transporter
1617	BLLJ_RS08385	50961.8	0.212346	0.1497	1.41848	0.156049	0.229179	WP_015439187.1	WP_015439187.1	extracellular solute-binding protein
266	BLLJ_RS01380	434.672	0.212324	0.0990747	2.14307	0.0321079	0.0587782	WP_014485895.1	WP_014485895.1	D-alanine--D-alanine ligase
1817	BLLJ_RS09405	321.749	0.210697	0.0940263	2.24083	0.0250368	0.047793	WP_019727576.1	WP_019727576.1	ABC transporter ATP-binding protein/permease
1047	BLLJ_RS05425	5.18192	0.210619	0.617667	0.34099	0.733111	0.786992	WP_012577534.1	WP_012577534.1	hypothetical protein
289	BLLJ_RS01510	678.486	0.209748	0.0903899	2.32048	0.0203149	0.0396027	WP_016462617.1	WP_016462617.1	C1 family peptidase
1868	BLLJ_RS09695	257.19	0.209694	0.103589	2.0243	0.0429395	0.0751929	WP_007057512.1	WP_007057512.1	glycoside hydrolase family 13 protein
1320	BLLJ_RS06860	3657.02	0.207864	0.08825	2.3554	0.0185028	0.0366126	WP_007054067.1	ftsZ	cell division protein FtsZ
278	BLLJ_RS11360	353.162	0.207722	0.120423	1.72493	0.0845403	0.134817	WP_007054786.1	WP_007054786.1	MFS transporter
1613	BLLJ_RS08365	1325.08	0.20615	0.134146	1.53676	0.124351	0.18837	WP_013582917.1	nahK	N-acetylhexosamine 1-kinase
184	BLLJ_RS00950	106.465	0.20311	0.135595	1.49792	0.134154	0.201439	WP_014485922.1	WP_014485922.1	FMN-binding protein
646	BLLJ_RS03340	619.288	0.201638	0.0864951	2.33121	0.0197425	0.0387217	WP_007052033.1	WP_007052033.1	ribose-phosphate diphosphokinase
1295	BLLJ_RS06710	201.382	0.20111	0.12708	1.58254	0.113526	0.174963	WP_015512116.1	hisD	histidinol dehydrogenase
1244	BLLJ_RS06450	47.7937	0.200941	0.201687	0.996301	0.319104	0.406094	WP_011068003.1	WP_011068003.1	hypothetical protein
597	BLLJ_RS03060	4198.99	0.200915	0.121987	1.64702	0.0995541	0.155922	WP_003808948.1	eno	phosphopyruvate hydratase
135	BLLJ_RS00695	17.9157	0.200654	0.305015	0.657849	0.510635	0.589524	WP_013140066.1	WP_013140066.1	DUF4244 domain-containing protein
40	BLLJ_RS00210	134.068	0.199992	0.125875	1.58882	0.112101	0.172905	WP_011068578.1	WP_011068578.1	hypothetical protein
416	BLLJ_RS02155	388.112	0.199817	0.100877	1.98079	0.0476148	0.0816737	WP_007051306.1	dapA	4-hydroxy-tetrahydrodipicolinate synthase
561	BLLJ_RS02885	667.396	0.199417	0.100859	1.97718	0.0480212	0.0822245	WP_007053609.1	WP_007053609.1	argininosuccinate synthase
739	BLLJ_RS03815	815.628	0.196263	0.10964	1.79008	0.0734415	0.119288	WP_007052137.1	mltG	endolytic transglycosylase MltG
318	BLLJ_RS01655	345.645	0.195254	0.0907285	2.15207	0.0313916	0.0578062	WP_013140248.1	WP_013140248.1	DUF177 domain-containing protein
1227	BLLJ_RS06370	2270.65	0.195092	0.0762015	2.56022	0.0104606	0.0220658	WP_003810697.1	rplT	50S ribosomal protein L20
1632	BLLJ_RS10625	481.345	0.194478	0.41116	0.472998	0.636215	0.702533	WP_003402602.1	WP_003402602.1	AURKAIP1/COX24 domain-containing protein
1423	BLLJ_RS07375	144.303	0.194183	0.142715	1.36064	0.173629	0.249632	WP_007053985.1	WP_007053985.1	glutamate ABC transporter substrate-binding protein
628	BLLJ_RS03225	79.5167	0.194056	0.172	1.12823	0.259224	0.342544	WP_007057219.1	coaE	dephospho-CoA kinase
1550	BLLJ_RS08025	26.6955	0.193946	0.251958	0.769756	0.441445	0.529294	WP_007053875.1	WP_007053875.1	IS256-like element ISBlo8 family transposase
155	BLLJ_RS00785	1148.47	0.193713	0.0669579	2.89306	0.00381509	0.00890496	WP_013140081.1	topA	type I DNA topoisomerase
667	BLLJ_RS03440	326.182	0.193419	0.154045	1.2556	0.209261	0.286952	WP_007053436.1	WP_007053436.1	hypothetical protein
1228	BLLJ_RS06375	987.705	0.192963	0.0822337	2.34652	0.0189496	0.0373567	WP_014483610.1	rpmI	50S ribosomal protein L35
588	BLLJ_RS03015	1398.5	0.192843	0.112742	1.71048	0.0871778	0.138679	WP_013140478.1	WP_013140478.1	glutamate-5-semialdehyde dehydrogenase
1915	BLLJ_RS09935	394.349	0.192435	0.086472	2.2254	0.0260547	0.0493937	WP_015713958.1	WP_015713958.1	CCA tRNA nucleotidyltransferase
45	BLLJ_RS00235	121.273	0.190933	0.134412	1.4205	0.155461	0.228975	WP_015713199.1	WP_015713199.1	amidohydrolase family protein
1164	BLLJ_RS06050	505.337	0.190668	0.111702	1.70694	0.0878339	0.139607	WP_014485567.1	WP_014485567.1	DEAD/DEAH box helicase
1496	BLLJ_RS07745	92.3919	0.187874	0.155356	1.20931	0.226543	0.306724	WP_019728192.1	WP_019728192.1	glycoside hydrolase family 3 C-terminal domain-containing protein
552	BLLJ_RS02840	232.269	0.187461	0.103285	1.81498	0.0695265	0.113792	WP_007056370.1	pheS	phenylalanine--tRNA ligase subunit alpha
568	BLLJ_RS02915	321.91	0.187295	0.148333	1.26266	0.206711	0.28467	WP_007051157.1	WP_007051157.1	HD domain-containing protein
1654	BLLJ_RS08565	1370.9	0.186966	0.0796376	2.34771	0.0188891	0.0372755	WP_019727343.1	secY	preprotein translocase subunit SecY
1874	BLLJ_RS09720	206.159	0.183853	0.124456	1.47725	0.139607	0.208169	WP_013141487.1	WP_013141487.1	LacI family transcriptional regulator
1085	BLLJ_RS05640	184.433	0.183189	0.124762	1.46831	0.142021	0.211441	WP_007052850.1	uppP	undecaprenyl-diphosphatase UppP
401	BLLJ_RS02080	395.056	0.180214	0.112692	1.59918	0.109782	0.17001	WP_015512361.1	WP_015512361.1	hypothetical protein
99	BLLJ_RS11075	68.8615	0.179274	0.185405	0.966931	0.333578	0.420903	WP_015438240.1	WP_015438240.1	CrcB family protein
1620	BLLJ_RS08400	661.448	0.178156	0.104421	1.70613	0.0879831	0.139614	WP_007053825.1	WP_007053825.1	NAD(+)/NADH kinase
589	BLLJ_RS03020	416.335	0.178079	0.129649	1.37354	0.169583	0.244905	WP_010080788.1	WP_010080788.1	hypothetical protein
327	BLLJ_RS01700	259.898	0.178077	0.148325	1.20059	0.22991	0.309977	WP_015713297.1	WP_015713297.1	non-canonical purine NTP pyrophosphatase
71	BLLJ_RS00365	67.8913	0.177744	0.172128	1.03262	0.301781	0.387114	WP_013410475.1	yddG	aromatic amino acid DMT transporter YddG
1175	BLLJ_RS06100	79.4978	0.17582	0.150965	1.16465	0.244162	0.325324	WP_013582794.1	trpD	anthranilate phosphoribosyltransferase
428	BLLJ_RS02215	1960.61	0.175696	0.0724424	2.42532	0.0152949	0.0312709	WP_007053714.1	WP_007053714.1	CHAP domain-containing protein
1847	BLLJ_RS09565	6754.72	0.175271	0.149922	1.16908	0.242373	0.323891	WP_007056134.1	WP_007056134.1	Ig-like domain-containing protein
225	BLLJ_RS01170	524.933	0.174563	0.0956205	1.82558	0.0679133	0.111721	WP_007054746.1	rmuC	DNA recombination protein RmuC
96	BLLJ_RS00500	863.729	0.173773	0.0812262	2.13937	0.032406	0.0591392	WP_011742617.1	WP_011742617.1	adenylosuccinate synthase
79	BLLJ_RS00400	391.37	0.172655	0.145923	1.18319	0.236733	0.317621	WP_007051681.1	WP_007051681.1	putative heavy metal-binding protein
999	BLLJ_RS05170	371.506	0.171646	0.0974158	1.76199	0.0780704	0.125853	WP_012577576.1	WP_012577576.1	hypothetical protein
279	BLLJ_RS01460	2875.51	0.170103	0.133961	1.26979	0.204158	0.282005	WP_015439235.1	WP_015439235.1	carbohydrate kinase family protein
1712	BLLJ_RS08870	3567.58	0.169489	0.256091	0.66183	0.50808	0.589043	WP_007052995.1	WP_007052995.1	family 43 glycosylhydrolase
1865	BLLJ_RS09680	1448.28	0.16903	0.106201	1.59161	0.111472	0.172072	WP_004223909.1	ilvA	threonine ammonia-lyase
1099	BLLJ_RS05710	546.462	0.168868	0.0901074	1.87407	0.0609208	0.101693	WP_012577435.1	whiA	DNA-binding protein WhiA
1158	BLLJ_RS06020	407.418	0.166413	0.129433	1.28571	0.198545	0.277388	WP_003810547.1	dut	dUTP diphosphatase
196	BLLJ_RS01015	599.638	0.165983	0.127957	1.29718	0.19457	0.273175	WP_015512494.1	ftsY	signal recognition particle-docking protein FtsY
110	BLLJ_RS00570	261.219	0.165115	0.156954	1.052	0.2928	0.378111	WP_007057578.1	ilvC	ketol-acid reductoisomerase
6	BLLJ_RS00030	320.023	0.164522	0.132274	1.2438	0.213573	0.292242	WP_007056554.1	gyrA	DNA gyrase subunit A
1411	BLLJ_RS07315	521.127	0.164463	0.119769	1.37317	0.1697	0.244905	WP_007053221.1	WP_007053221.1	LpqB family beta-propeller domain-containing protein
1786	BLLJ_RS09250	368.489	0.164317	0.259801	0.632471	0.527079	0.604886	NA	NA	glycosyltransferase family 2 protein
195	BLLJ_RS01010	91.5045	0.164287	0.158954	1.03355	0.301346	0.387072	WP_008783250.1	WP_008783250.1	TetR/AcrR family transcriptional regulator
784	BLLJ_RS04045	1349.78	0.163364	0.0821738	1.98804	0.0468077	0.0807202	WP_007052185.1	WP_007052185.1	ABC transporter substrate-binding protein
577	BLLJ_RS02955	344.691	0.16278	0.0942917	1.72635	0.0842852	0.134521	WP_007057372.1	WP_007057372.1	potassium transporter Trk
631	BLLJ_RS03240	5168.71	0.162287	0.121861	1.33174	0.182945	0.259352	WP_004269104.1	pyk	pyruvate kinase
1145	BLLJ_RS05955	180.151	0.160428	0.117843	1.36137	0.173397	0.249539	WP_014483684.1	WP_014483684.1	histidine phosphatase family protein
22	BLLJ_RS00120	24.8776	0.158094	0.25916	0.610025	0.541846	0.616693	WP_007051744.1	WP_007051744.1	gluconokinase, GntK/IdnK-type
1864	BLLJ_RS09675	353.424	0.157735	0.10981	1.43643	0.150879	0.222907	WP_007051834.1	WP_007051834.1	NAD-dependent protein deacetylase
251	BLLJ_RS01300	1682.07	0.15682	0.102503	1.52991	0.126038	0.190739	WP_007051482.1	WP_007051482.1	F0F1 ATP synthase subunit B
1275	BLLJ_RS06605	681.494	0.156462	0.0937674	1.66862	0.095193	0.1497	WP_003841352.1	serA	phosphoglycerate dehydrogenase
829	BLLJ_RS04250	134.459	0.15604	0.117763	1.32503	0.185161	0.261916	WP_007056272.1	WP_007056272.1	HAD family phosphatase
28	BLLJ_RS00150	179.128	0.156022	0.12192	1.2797	0.200649	0.278712	WP_014485985.1	WP_014485985.1	FAD-dependent oxidoreductase
369	BLLJ_RS01925	201.439	0.155546	0.193984	0.80185	0.42264	0.510878	NA	NA	glycosyltransferase family 2 protein
1919	BLLJ_RS09955	1299.21	0.153719	0.0924155	1.66335	0.0962425	0.151104	WP_008783052.1	WP_008783052.1	hypothetical protein
1263	BLLJ_RS06545	173.481	0.152504	0.144577	1.05483	0.291505	0.376943	WP_013410730.1	murC	UDP-N-acetylmuramate--L-alanine ligase
866	BLLJ_RS04445	417.639	0.152445	0.0987882	1.54315	0.122795	0.186564	WP_003809302.1	hisG	ATP phosphoribosyltransferase
475	BLLJ_RS02445	930.022	0.152404	0.118474	1.28639	0.198308	0.277388	WP_010081104.1	WP_010081104.1	hypothetical protein
208	BLLJ_RS01080	560.077	0.152275	0.11993	1.2697	0.20419	0.282005	WP_007054735.1	WP_007054735.1	sugar ABC transporter permease
547	BLLJ_RS02815	241.242	0.151742	0.136626	1.11064	0.266724	0.34935	WP_011068282.1	WP_011068282.1	dipeptidase
1291	BLLJ_RS06690	102.21	0.151653	0.1747	0.868079	0.385351	0.47443	WP_003830414.1	hisH	imidazole glycerol phosphate synthase subunit HisH
844	BLLJ_RS04330	185.697	0.151448	0.120062	1.26141	0.207161	0.284883	WP_007054239.1	WP_007054239.1	NUDIX hydrolase
5	BLLJ_RS00025	490.693	0.151123	0.117688	1.28409	0.199109	0.277773	WP_003827872.1	gyrB	DNA topoisomerase (ATP-hydrolyzing) subunit B
1078	BLLJ_RS05580	143.289	0.151029	0.132565	1.13928	0.254585	0.337347	WP_014485623.1	ruvB	Holliday junction branch migration DNA helicase RuvB
1852	BLLJ_RS09590	987.696	0.147033	0.0986404	1.49059	0.136068	0.203679	WP_015713927.1	WP_015713927.1	LacI family transcriptional regulator
1348	BLLJ_RS07000	1232.6	0.146804	0.105321	1.39387	0.163356	0.237339	WP_013410460.1	WP_013410460.1	phosphotransferase
685	BLLJ_RS03540	27.1865	0.145085	0.323684	0.448232	0.653986	0.719683	WP_013140575.1	WP_013140575.1	YraN family protein
1157	BLLJ_RS06015	3482.15	0.14387	0.1076	1.33708	0.181196	0.25744	WP_007055961.1	WP_007055961.1	bifunctional (p)ppGpp synthetase/guanosine-3',5'-bis(diphosphate) 3'-pyrophosphohydrolase
837	BLLJ_RS11130	59.3565	0.143012	0.18706	0.764524	0.444555	0.532361	WP_007052245.1	WP_007052245.1	hypothetical protein
1468	BLLJ_RS07610	227.495	0.14291	0.110267	1.29604	0.194963	0.273175	WP_014485445.1	fmt	methionyl-tRNA formyltransferase
1514	BLLJ_RS07835	133.413	0.142858	0.137478	1.03913	0.298744	0.384241	WP_013141191.1	WP_013141191.1	aminotransferase class I/II-fold pyridoxal phosphate-dependent enzyme
1106	BLLJ_RS05745	182.893	0.138935	0.123698	1.12318	0.261362	0.344434	WP_015713652.1	WP_015713652.1	hypothetical protein
1373	BLLJ_RS07125	630.657	0.138917	0.0997974	1.39199	0.163926	0.237631	WP_007053263.1	nusB	transcription antitermination factor NusB
1205	BLLJ_RS06260	131.156	0.138641	0.140507	0.986716	0.323782	0.410962	WP_003830626.1	WP_003830626.1	exodeoxyribonuclease III
1789	BLLJ_RS09265	197.242	0.137587	0.21228	0.64814	0.516895	0.594969	NA	NA	LicD family protein
1031	BLLJ_RS05340	4.5677	0.137359	0.591219	0.232332	0.81628	0.85625	WP_014484830.1	WP_014484830.1	hypothetical protein
1737	BLLJ_RS09010	444.847	0.137191	0.167132	0.820856	0.411728	0.500512	WP_012578525.1	secE	preprotein translocase subunit SecE
598	BLLJ_RS03065	143.625	0.137005	0.144687	0.946907	0.343686	0.432524	WP_015512298.1	WP_015512298.1	septum formation initiator family protein
1841	BLLJ_RS09535	203.105	0.136837	0.107527	1.27259	0.203164	0.281192	WP_011068639.1	WP_011068639.1	amino acid permease
1038	BLLJ_RS05375	196.154	0.135755	0.124544	1.09001	0.275708	0.360138	NA	NA	Fic family protein
93	BLLJ_RS00480	233.412	0.135417	0.11921	1.13595	0.255976	0.338957	WP_013410455.1	WP_013410455.1	FAD-dependent oxidoreductase
494	BLLJ_RS02540	1050.54	0.13452	0.103764	1.29641	0.194835	0.273175	WP_007057681.1	WP_007057681.1	adenosylhomocysteinase
1498	BLLJ_RS07755	339.653	0.134136	0.0974237	1.37683	0.168566	0.243808	WP_004220875.1	WP_004220875.1	glutamate-cysteine ligase family protein
1255	BLLJ_RS06505	2080.4	0.133007	0.160029	0.831142	0.405894	0.495372	WP_007052560.1	WP_007052560.1	ROK family transcriptional regulator
867	BLLJ_RS04450	350.285	0.132516	0.124371	1.06549	0.286652	0.371665	WP_013582576.1	WP_013582576.1	CDP-alcohol phosphatidyltransferase family protein
810	BLLJ_RS04160	437.83	0.130922	0.125943	1.03954	0.298554	0.384241	WP_015512234.1	WP_015512234.1	alpha/beta hydrolase
1422	BLLJ_RS07370	118.062	0.130776	0.145409	0.899366	0.368458	0.456404	WP_007053211.1	WP_007053211.1	ABC transporter permease subunit
352	BLLJ_RS01840	706.347	0.12906	0.102935	1.2538	0.209916	0.287646	WP_007054844.1	WP_007054844.1	glycoside-pentoside-hexuronide (GPH):cation symporter
1187	BLLJ_RS06170	130.61	0.128617	0.141205	0.910852	0.362374	0.450165	WP_012577307.1	miaA	tRNA (adenosine(37)-N6)-dimethylallyltransferase MiaA
76	BLLJ_RS10810	13.4245	0.128553	0.389239	0.330268	0.741197	0.79384	WP_019727670.1	WP_019727670.1	flavin-nucleotide-binding protein
591	BLLJ_RS03030	248.124	0.126986	0.104357	1.21684	0.223666	0.303254	WP_007057367.1	WP_007057367.1	glycoside hydrolase family 3 protein
1258	BLLJ_RS06520	655.197	0.126911	0.187423	0.677136	0.49832	0.579819	WP_003817038.1	WP_003817038.1	MFS transporter
199	BLLJ_RS01030	93.8033	0.126871	0.140731	0.901518	0.367313	0.455618	WP_015713250.1	WP_015713250.1	nucleotidyltransferase domain-containing protein
1676	BLLJ_RS08675	200.162	0.126671	0.110528	1.14606	0.251771	0.333848	WP_007053030.1	WP_007053030.1	YwiC-like family protein
1576	BLLJ_RS08160	185.958	0.126577	0.148591	0.851848	0.394299	0.484209	WP_011068786.1	WP_011068786.1	hypothetical protein
1370	BLLJ_RS07110	565.113	0.125542	0.0999034	1.25663	0.208886	0.286643	WP_007053266.1	pyrF	orotidine-5'-phosphate decarboxylase
1072	BLLJ_RS05550	908	0.125183	0.0967611	1.29373	0.195759	0.274091	WP_015438808.1	purH	bifunctional phosphoribosylaminoimidazolecarboxamide formyltransferase/IMP cyclohydrolase
294	BLLJ_RS01535	104.488	0.123847	0.149986	0.825727	0.408959	0.498088	WP_007051437.1	WP_007051437.1	response regulator transcription factor
978	BLLJ_RS05070	5.62943	0.123478	0.645756	0.191214	0.848358	0.883649	WP_012577590.1	WP_012577590.1	hypothetical protein
741	BLLJ_RS03825	228.828	0.121447	0.126545	0.959714	0.337199	0.424915	WP_013140639.1	aroC	chorismate synthase
1869	BLLJ_RS09700	275.13	0.121167	0.147273	0.822734	0.410659	0.499843	WP_003843084.1	WP_003843084.1	carbohydrate ABC transporter permease
1451	BLLJ_RS07520	73.035	0.119851	0.205651	0.582786	0.560037	0.631667	WP_014484678.1	WP_014484678.1	DUF6466 family protein
1563	BLLJ_RS08090	829.492	0.119837	0.136944	0.875078	0.381531	0.470328	WP_007055313.1	WP_007055313.1	ROK family transcriptional regulator
1081	BLLJ_RS05595	1756.65	0.119226	0.115291	1.03413	0.301077	0.386984	WP_003809285.1	WP_003809285.1	YebC/PmpR family DNA-binding transcriptional regulator
576	BLLJ_RS02950	82.9636	0.117379	0.1391	0.843845	0.398756	0.488749	WP_007051149.1	WP_007051149.1	TrkA family potassium uptake protein
437	BLLJ_RS02255	1031.12	0.117122	0.0942264	1.24299	0.213872	0.292313	WP_015512347.1	WP_015512347.1	LacI family DNA-binding transcriptional regulator
1705	BLLJ_RS08835	4039.08	0.116711	0.120005	0.972553	0.330775	0.418461	WP_014697278.1	rplL	50S ribosomal protein L7/L12
1256	BLLJ_RS06510	1976.64	0.116386	0.276635	0.420722	0.673958	0.737034	WP_011067996.1	WP_011067996.1	carbohydrate kinase
61	BLLJ_RS00315	205.238	0.11593	0.131496	0.881623	0.377981	0.466547	WP_013139992.1	WP_013139992.1	FHA domain-containing protein
281	BLLJ_RS01470	503.859	0.115824	0.122682	0.944101	0.345118	0.43376	WP_011068431.1	WP_011068431.1	ATP-dependent DNA helicase RecG
1142	BLLJ_RS05940	596.225	0.115196	0.0926883	1.24284	0.213928	0.292313	WP_011068058.1	leuS	leucine--tRNA ligase
370	BLLJ_RS01930	264.042	0.114548	0.197497	0.579998	0.561916	0.633182	NA	NA	hypothetical protein
1344	BLLJ_RS06980	309.759	0.114254	0.139948	0.816404	0.414269	0.502967	WP_003812151.1	WP_003812151.1	DUF3052 domain-containing protein
1261	BLLJ_RS06535	275.94	0.113539	0.139781	0.812261	0.416642	0.504576	WP_014485528.1	WP_014485528.1	macro domain-containing protein
1065	BLLJ_RS05515	130.621	0.113073	0.173854	0.650388	0.515441	0.593651	WP_007052870.1	WP_007052870.1	hypothetical protein
970	BLLJ_RS05030	6.9107	0.111799	0.537544	0.207981	0.835244	0.871874	WP_012577596.1	WP_012577596.1	hypothetical protein
615	BLLJ_RS03160	787.617	0.111193	0.0899715	1.23587	0.216505	0.294702	WP_013410997.1	WP_013410997.1	HAD-IIB family hydrolase
579	BLLJ_RS02965	217.104	0.108712	0.117002	0.929144	0.352815	0.440847	WP_007051146.1	recN	DNA repair protein RecN
626	BLLJ_RS03215	306.712	0.108683	0.120595	0.901219	0.367472	0.455618	WP_013140514.1	WP_013140514.1	bifunctional methylenetetrahydrofolate dehydrogenase/methenyltetrahydrofolate cyclohydrolase
1483	BLLJ_RS07675	300.91	0.108307	0.208331	0.519882	0.603146	0.672954	WP_013141153.1	WP_013141153.1	hypothetical protein
1780	BLLJ_RS09225	451.979	0.107231	0.0911724	1.17613	0.239542	0.32072	WP_007057478.1	WP_007057478.1	glycosyltransferase
946	BLLJ_RS04815	1.02487	0.106131	1.41811	0.0748401	0.940342	0.9542	NA	NA	hypothetical protein
771	BLLJ_RS03980	406.801	0.104046	0.110336	0.942996	0.345683	0.434182	WP_007055521.1	lepA	translation elongation factor 4
1424	BLLJ_RS07380	247.473	0.103596	0.151298	0.684715	0.493524	0.576326	WP_015511968.1	WP_015511968.1	amino acid ABC transporter ATP-binding protein
1447	BLLJ_RS07500	135.567	0.103497	0.147124	0.703469	0.481764	0.567404	WP_008782714.1	WP_008782714.1	DUF58 domain-containing protein
322	BLLJ_RS01675	684.853	0.101796	0.0905649	1.12401	0.261008	0.344367	WP_019727820.1	WP_019727820.1	aldo/keto reductase
1703	BLLJ_RS08825	3882.03	0.100026	0.0868663	1.1515	0.249528	0.33133	WP_007053004.1	WP_007053004.1	helicase
1136	BLLJ_RS11145	99.9205	0.099755	0.135877	0.734155	0.462854	0.550854	WP_010080741.1	tsaB	tRNA (adenosine(37)-N6)-threonylcarbamoyltransferase complex dimerization subunit type 1 TsaB
249	BLLJ_RS01290	1539.69	0.0995233	0.0824342	1.20731	0.227314	0.307336	WP_012576738.1	atpB	F0F1 ATP synthase subunit A
1461	BLLJ_RS07575	796.165	0.0993362	0.14181	0.700488	0.483623	0.56904	WP_014483529.1	WP_014483529.1	inositol monophosphatase family protein
1639	BLLJ_RS08490	774.501	0.0993093	0.102084	0.972821	0.330642	0.418461	WP_007052305.1	nusA	transcription termination factor NusA
871	BLLJ_RS04470	1189.78	0.0980103	0.0872197	1.12372	0.261133	0.344367	WP_007055762.1	WP_007055762.1	FHA domain-containing protein
720	BLLJ_RS03720	206.198	0.0975658	0.106715	0.914263	0.360579	0.448514	WP_016463200.1	WP_016463200.1	isochorismatase family protein
1471	BLLJ_RS07625	404.482	0.0971199	0.0856301	1.13418	0.256719	0.339708	WP_013410376.1	metK	methionine adenosyltransferase
825	BLLJ_RS04235	831.703	0.0969512	0.11167	0.868192	0.385289	0.47443	WP_003829319.1	pyrE	orotate phosphoribosyltransferase
113	BLLJ_RS00585	312.906	0.0966566	0.089844	1.07583	0.282005	0.366402	WP_008783497.1	WP_008783497.1	LacI family transcriptional regulator
253	BLLJ_RS01310	2771.01	0.0961302	0.0954187	1.00746	0.313715	0.400558	WP_012576742.1	atpA	F0F1 ATP synthase subunit alpha
1596	BLLJ_RS08275	584.993	0.095572	0.16655	0.573835	0.566079	0.636757	WP_014485354.1	serC	phosphoserine transaminase
845	BLLJ_RS04335	31.6814	0.0953936	0.205257	0.464751	0.64211	0.707826	WP_012471871.1	WP_012471871.1	amidohydrolase like protein
1139	BLLJ_RS05925	1314.1	0.0951744	0.139364	0.682918	0.494659	0.576814	WP_015713658.1	WP_015713658.1	amidohydrolase family protein
1259	BLLJ_RS06525	65.5513	0.0919625	0.157565	0.583648	0.559457	0.631518	WP_003829561.1	dtd	D-aminoacyl-tRNA deacylase
554	BLLJ_RS02850	113.079	0.0905542	0.142731	0.634441	0.525793	0.604071	WP_012578168.1	WP_012578168.1	hypothetical protein
1800	BLLJ_RS09320	1061.32	0.0904852	0.0774057	1.16897	0.242414	0.323891	WP_012472114.1	rfbB	dTDP-glucose 4,6-dehydratase
788	BLLJ_RS04065	517.83	0.0897748	0.134655	0.666702	0.504962	0.58578	WP_014485690.1	WP_014485690.1	ATP-binding cassette domain-containing protein
386	BLLJ_RS02005	687.497	0.0887655	0.083701	1.06051	0.288914	0.374094	WP_007051337.1	WP_007051337.1	DUF2183 domain-containing protein
210	BLLJ_RS01090	659.331	0.0873868	0.113276	0.771449	0.440441	0.528748	WP_011068480.1	hypBA1	beta-L-arabinofuranosidase
493	BLLJ_RS02535	788.016	0.0862424	0.0748684	1.15192	0.249354	0.331327	WP_007051223.1	WP_007051223.1	amidohydrolase family protein
992	BLLJ_RS05140	17.3119	0.0858293	0.308272	0.278421	0.780689	0.827926	WP_018142943.1	WP_018142943.1	hypothetical protein
412	BLLJ_RS02135	1307.38	0.0846775	0.0891741	0.949575	0.342328	0.431097	WP_011068347.1	WP_011068347.1	PD-(D/E)XK nuclease family protein
902	BLLJ_RS04615	8.48952	0.084195	0.434741	0.193667	0.846437	0.882124	NA	NA	hypothetical protein
1374	BLLJ_RS07130	1502.18	0.0815133	0.113841	0.716029	0.473973	0.560282	WP_007056944.1	efp	elongation factor P
217	BLLJ_RS01125	1434.16	0.0794516	0.0985879	0.805896	0.420303	0.50869	WP_011068475.1	WP_011068475.1	single-stranded DNA-binding protein
476	BLLJ_RS02450	608.049	0.079249	0.111664	0.709711	0.477883	0.564497	WP_019727897.1	WP_019727897.1	ABC transporter permease
1731	BLLJ_RS08965	456.334	0.0788355	0.129976	0.606541	0.544156	0.617926	WP_007053763.1	WP_007053763.1	helix-turn-helix domain-containing protein
1744	BLLJ_RS09050	524.22	0.0738338	0.111799	0.660417	0.508986	0.589385	WP_003829771.1	dapE	succinyl-diaminopimelate desuccinylase
1577	BLLJ_RS08165	298.201	0.0735743	0.10744	0.684797	0.493472	0.576326	WP_013582910.1	WP_013582910.1	ABC transporter ATP-binding protein
877	BLLJ_RS04500	9.31828	0.0733421	0.397696	0.184417	0.853686	0.88776	NA	NA	hypothetical protein
171	BLLJ_RS11240	13.806	0.0731711	0.327117	0.223685	0.823003	0.861895	WP_007054707.1	WP_007054707.1	hypothetical protein
98	BLLJ_RS10825	228.7	0.0726312	0.111641	0.650579	0.515318	0.593651	WP_013410451.1	WP_013410451.1	CrcB family protein
496	BLLJ_RS02550	12.0227	0.0725136	0.381058	0.190296	0.849078	0.883921	WP_007056345.1	WP_007056345.1	hypothetical protein
1609	BLLJ_RS08345	564.558	0.0724228	0.10036	0.721631	0.470521	0.556543	WP_012578431.1	WP_012578431.1	ATP-binding protein
849	BLLJ_RS04360	300.271	0.0723379	0.119654	0.604557	0.545473	0.618995	WP_011068121.1	WP_011068121.1	Abi family protein
1821	BLLJ_RS09425	97.475	0.0722978	0.163686	0.441686	0.658717	0.724476	WP_007052925.1	WP_007052925.1	glycoside hydrolase family 127 protein
1159	BLLJ_RS06025	687.2	0.07186	0.109143	0.658405	0.510278	0.589464	WP_003830675.1	WP_003830675.1	DUF4193 domain-containing protein
1118	BLLJ_RS05805	34.491	0.0717031	0.237512	0.301893	0.762733	0.81201	WP_007052762.1	hisI	phosphoribosyl-AMP cyclohydrolase
931	BLLJ_RS10025	63.8859	0.0714736	0.188178	0.37982	0.704079	0.762273	NA	NA	TPM domain-containing protein
190	BLLJ_RS00980	198.944	0.0713944	0.125661	0.568152	0.569932	0.640716	WP_014485919.1	WP_014485919.1	6-phosphogluconolactonase
1733	BLLJ_RS08975	411.53	0.069334	0.101595	0.682457	0.49495	0.576814	WP_015713880.1	WP_015713880.1	helix-turn-helix domain-containing protein
1138	BLLJ_RS05920	147.286	0.0692877	0.123865	0.559379	0.575903	0.646299	WP_003829531.1	holA	DNA polymerase III subunit delta
502	BLLJ_RS02580	230.455	0.0673338	0.100619	0.669199	0.503369	0.584636	WP_007053651.1	WP_007053651.1	alpha/beta hydrolase
260	BLLJ_RS01345	1100.41	0.0668846	0.0715769	0.934444	0.350075	0.438275	WP_015713268.1	WP_015713268.1	hypothetical protein
1736	BLLJ_RS09005	1562.14	0.0665321	0.112329	0.592298	0.553651	0.626391	WP_007054201.1	nusG	transcription termination/antitermination protein NusG
553	BLLJ_RS02845	425.311	0.0659744	0.0910632	0.72449	0.468765	0.556173	WP_019727951.1	pheT	phenylalanine--tRNA ligase subunit beta
695	BLLJ_RS03590	334.315	0.0655345	0.0999605	0.655603	0.512079	0.590837	WP_007052084.1	WP_007052084.1	YccF domain-containing protein
376	BLLJ_RS01955	83.0799	0.0651368	0.177212	0.367565	0.713198	0.770258	WP_013582398.1	WP_013582398.1	protein tyrosine phosphatase
1594	BLLJ_RS08265	976.707	0.0640961	0.105689	0.606458	0.544211	0.617926	WP_013141260.1	WP_013141260.1	NlpC/P60 family protein
1812	BLLJ_RS09380	350.916	0.0635528	0.104429	0.608577	0.542805	0.61742	WP_007052901.1	WP_007052901.1	class II glutamine amidotransferase
822	BLLJ_RS04220	102.89	0.0635274	0.125908	0.504555	0.613871	0.682158	WP_003829316.1	pyrF	orotidine-5'-phosphate decarboxylase
1234	BLLJ_RS06400	105.222	0.0626272	0.133202	0.470167	0.638236	0.704361	WP_014484731.1	ybaK	Cys-tRNA(Pro) deacylase
1521	BLLJ_RS07870	416.334	0.0624257	0.135413	0.461002	0.644797	0.709976	WP_007052463.1	dapD	2,3,4,5-tetrahydropyridine-2,6-dicarboxylate N-succinyltransferase
1601	BLLJ_RS08300	77.9971	0.0618315	0.158063	0.391183	0.695662	0.754776	WP_007052346.1	menA	1,4-dihydroxy-2-naphthoate octaprenyltransferase
1564	BLLJ_RS08095	327.961	0.0617056	0.127989	0.482117	0.629723	0.698163	WP_012472194.1	WP_012472194.1	ATP-binding cassette domain-containing protein
703	BLLJ_RS03635	346.91	0.0602046	0.0913679	0.658925	0.509944	0.589432	WP_013410952.1	WP_013410952.1	helix-turn-helix domain-containing protein
1763	BLLJ_RS09145	743.385	0.0595901	0.0840813	0.708719	0.478499	0.564497	WP_013582952.1	WP_013582952.1	metallophosphoesterase family protein
1599	BLLJ_RS08290	2346.91	0.0593209	0.0853329	0.695171	0.486948	0.570721	WP_012578414.1	phoU	phosphate signaling complex protein PhoU
501	BLLJ_RS02575	112.429	0.0588509	0.150083	0.392123	0.694968	0.754447	WP_012578220.1	WP_012578220.1	hypothetical protein
1235	BLLJ_RS06405	292.413	0.0586746	0.107815	0.544215	0.586293	0.657194	WP_014485537.1	WP_014485537.1	4-hydroxy-3-methylbut-2-enyl diphosphate reductase
1469	BLLJ_RS07615	417.612	0.0580387	0.0913203	0.63555	0.52507	0.603658	WP_012578399.1	ilvD	dihydroxy-acid dehydratase
474	BLLJ_RS02440	803.911	0.0560557	0.092967	0.602963	0.546533	0.619833	WP_007051244.1	WP_007051244.1	ABC transporter ATP-binding protein
161	BLLJ_RS00815	922.908	0.053558	0.115612	0.463258	0.643179	0.7086	WP_019727717.1	WP_019727717.1	phenylpyruvate tautomerase MIF-related protein
418	BLLJ_RS02165	668.353	0.0522464	0.0979437	0.533433	0.593734	0.663606	WP_007053722.1	pepN	aminopeptidase N
1044	BLLJ_RS05410	64.7542	0.0520912	0.204699	0.254477	0.799127	0.841003	WP_013582748.1	WP_013582748.1	hypothetical protein
375	BLLJ_RS01950	1397.2	0.0507371	0.101454	0.500101	0.617004	0.685244	WP_007055289.1	WP_007055289.1	hypothetical protein
850	BLLJ_RS04365	164.402	0.0487038	0.132954	0.366322	0.714125	0.770472	WP_003829403.1	WP_003829403.1	hypothetical protein
226	BLLJ_RS01175	222.117	0.0475585	0.118589	0.401036	0.688394	0.74942	WP_003828139.1	WP_003828139.1	orotate phosphoribosyltransferase
406	BLLJ_RS02105	458.115	0.0472535	0.0809383	0.583821	0.559341	0.631518	WP_010080837.1	WP_010080837.1	serine/threonine-protein phosphatase
497	BLLJ_RS02555	122.273	0.0460785	0.134846	0.341713	0.732567	0.786992	WP_007051219.1	WP_007051219.1	aldo/keto reductase family protein
1064	BLLJ_RS05510	299.603	0.0455527	0.123109	0.37002	0.711368	0.768787	WP_007054274.1	WP_007054274.1	DEAD/DEAH box helicase
1207	BLLJ_RS06270	107.869	0.0449539	0.141277	0.318196	0.750336	0.80058	WP_016462767.1	WP_016462767.1	ABC transporter permease
454	BLLJ_RS02340	859.401	0.0448192	0.107987	0.415043	0.67811	0.740735	WP_007056447.1	WP_007056447.1	L,D-transpeptidase family protein
1188	BLLJ_RS06175	166.15	0.0441299	0.110208	0.400425	0.688843	0.749486	WP_007052635.1	miaB	tRNA (N6-isopentenyl adenosine(37)-C2)-methylthiotransferase MiaB
1455	BLLJ_RS07545	220.74	0.0421484	0.100556	0.419152	0.675105	0.73787	WP_013141134.1	WP_013141134.1	ECF transporter S component
259	BLLJ_RS01340	1317.09	0.0409119	0.0706985	0.578681	0.562805	0.633813	WP_007051474.1	WP_007051474.1	hypothetical protein
358	BLLJ_RS01875	568.806	0.0407613	0.0853491	0.477583	0.632947	0.701335	WP_007057838.1	WP_007057838.1	multidrug efflux MFS transporter
618	BLLJ_RS03175	217.156	0.0390668	0.147941	0.26407	0.791726	0.836869	WP_007053568.1	WP_007053568.1	HAMP domain-containing histidine kinase
373	BLLJ_RS01945	288.353	0.0383062	0.124154	0.308538	0.757673	0.807961	WP_012578386.1	WP_012578386.1	ATP-binding protein
1288	BLLJ_RS06675	694.538	0.0360595	0.13952	0.258453	0.796057	0.839453	WP_003825787.1	glnA	type I glutamate--ammonia ligase
1914	BLLJ_RS09930	744.227	0.0357254	0.0957815	0.372988	0.709157	0.766828	WP_007051792.1	WP_007051792.1	LytR C-terminal domain-containing protein
1253	BLLJ_RS06495	901.833	0.0349651	0.0806687	0.43344	0.664695	0.729802	WP_015512128.1	WP_015512128.1	ROK family transcriptional regulator
1833	BLLJ_RS09495	52.4253	0.0346656	0.209066	0.165812	0.868305	0.900534	WP_014485246.1	WP_014485246.1	DNA damage-inducible protein
33	BLLJ_RS00180	68.9728	0.0344792	0.169247	0.203721	0.838572	0.874873	NA	NA	hypothetical protein
1742	BLLJ_RS09040	2572.42	0.0344744	0.134689	0.255954	0.797986	0.840261	WP_014484324.1	rplU	50S ribosomal protein L21
1212	BLLJ_RS06295	151.13	0.0339049	0.147408	0.230007	0.818086	0.857212	WP_007055254.1	WP_007055254.1	prephenate dehydrogenase/arogenate dehydrogenase family protein
1395	BLLJ_RS07235	214.376	0.0327198	0.114459	0.285865	0.774981	0.823393	WP_007054004.1	WP_007054004.1	pyridoxal phosphate-dependent aminotransferase
1488	BLLJ_RS07700	266.357	0.0322142	0.127108	0.25344	0.799928	0.841386	WP_014485431.1	WP_014485431.1	substrate-binding domain-containing protein
492	BLLJ_RS02530	331.104	0.0319551	0.0992182	0.322069	0.7474	0.798331	WP_007051224.1	WP_007051224.1	cupin domain-containing protein
639	BLLJ_RS03290	177.854	0.0309111	0.113366	0.272666	0.78511	0.831846	WP_008782809.1	WP_008782809.1	hypothetical protein
727	BLLJ_RS03755	680.733	0.0304691	0.116173	0.262274	0.79311	0.837413	WP_014483815.1	WP_014483815.1	xanthine phosphoribosyltransferase
1172	BLLJ_RS06090	725.603	0.0300647	0.112224	0.2679	0.788776	0.834666	WP_007058769.1	WP_007058769.1	1-acyl-sn-glycerol-3-phosphate acyltransferase
290	BLLJ_RS01515	301.562	0.0263921	0.10538	0.250448	0.802241	0.8429	WP_007051442.1	WP_007051442.1	3-deoxy-7-phosphoheptulonate synthase
701	BLLJ_RS03625	23.2474	0.0257222	0.245761	0.104664	0.916643	0.937189	WP_013140597.1	WP_013140597.1	hypothetical protein
239	BLLJ_RS01240	307.113	0.0254664	0.106456	0.239221	0.810935	0.851106	WP_010081038.1	WP_010081038.1	ABC transporter substrate-binding protein
1883	BLLJ_RS09765	43.4651	0.0241565	0.179128	0.134856	0.892726	0.919431	WP_007054620.1	WP_007054620.1	sulfite exporter TauE/SafE family protein
805	BLLJ_RS04130	41.1636	0.0240005	0.219748	0.109218	0.913029	0.935546	WP_013582551.1	WP_013582551.1	hypothetical protein
544	BLLJ_RS02800	1493.63	0.0234806	0.0874611	0.268469	0.788338	0.83466	WP_012578178.1	WP_012578178.1	DUF4191 domain-containing protein
1706	BLLJ_RS08840	6072.56	0.022516	0.106881	0.210664	0.833149	0.87063	WP_003807864.1	rplJ	50S ribosomal protein L10
630	BLLJ_RS03235	275.266	0.0221582	0.130502	0.169792	0.865174	0.898252	WP_013140518.1	WP_013140518.1	TerC family protein
1294	BLLJ_RS06705	200.03	0.0202959	0.157619	0.128766	0.897543	0.922914	WP_007052518.1	WP_007052518.1	histidinol-phosphate transaminase
1071	BLLJ_RS10450	115.679	0.0190802	0.173025	0.110274	0.912192	0.935546	WP_012471861.1	WP_012471861.1	hypothetical protein
789	BLLJ_RS04070	220.113	0.017197	0.116462	0.147661	0.88261	0.911447	WP_013582540.1	WP_013582540.1	Cof-type HAD-IIB family hydrolase
1777	BLLJ_RS09210	3479.64	0.016231	0.149787	0.108361	0.91371	0.935546	WP_007058789.1	WP_007058789.1	DUF4854 domain-containing protein
141	BLLJ_RS00725	116.161	0.0150322	0.138388	0.108624	0.913501	0.935546	WP_003828006.1	recR	recombination mediator RecR
1079	BLLJ_RS05585	140.796	0.0144334	0.135881	0.106221	0.915407	0.936786	WP_016462957.1	ruvA	Holliday junction branch migration protein RuvA
551	BLLJ_RS02835	96.1704	0.0143514	0.137335	0.104499	0.916773	0.937189	WP_012578171.1	WP_012578171.1	RNA methyltransferase
889	BLLJ_RS04555	1652.5	0.0136889	0.103771	0.131914	0.895052	0.921335	WP_007058380.1	WP_007058380.1	class I SAM-dependent DNA methyltransferase
72	BLLJ_RS11355	104.467	0.0133867	0.147205	0.0909391	0.927541	0.94569	WP_013140001.1	WP_013140001.1	hypothetical protein
432	BLLJ_RS02235	488.719	0.0127525	0.0848482	0.150298	0.880529	0.910274	WP_015438517.1	WP_015438517.1	amino acid ABC transporter permease
1783	BLLJ_RS09235	226.349	0.0111091	0.285309	0.0389371	0.968941	0.976472	NA	NA	hypothetical protein
1575	BLLJ_RS08155	237.307	0.0106084	0.0975744	0.108721	0.913424	0.935546	WP_007052375.1	dacB	D-alanyl-D-alanine carboxypeptidase/D-alanyl-D-alanine-endopeptidase
596	BLLJ_RS03055	116.011	0.00943723	0.124716	0.0756698	0.939682	0.954032	WP_010080784.1	WP_010080784.1	aldo/keto reductase
216	BLLJ_RS01120	1415.22	0.00884124	0.109513	0.080732	0.935655	0.951447	WP_003828111.1	rpsF	30S ribosomal protein S6
1083	BLLJ_RS05605	648.573	0.00860152	0.102857	0.0836257	0.933354	0.950611	WP_012577501.1	thrS	threonine--tRNA ligase
1251	BLLJ_RS06485	106.434	0.00843025	0.134879	0.0625024	0.950163	0.962645	WP_012471799.1	WP_012471799.1	N-acetylglucosamine-6-phosphate deacetylase
935	BLLJ_RS04770	5.15123	0.00833998	0.603182	0.0138267	0.988968	0.99051	WP_012577613.1	WP_012577613.1	hypothetical protein
1382	BLLJ_RS07170	55.4359	0.00812206	0.18761	0.0432923	0.965468	0.974057	WP_012471762.1	WP_012471762.1	3-hydroxyacyl-CoA dehydrogenase family protein
1685	BLLJ_RS08720	196.021	0.00738241	0.123994	0.0595382	0.952523	0.964024	WP_014485161.1	WP_014485161.1	D-2-hydroxyacid dehydrogenase family protein
652	BLLJ_RS03370	114.522	0.00700922	0.182609	0.0383838	0.969382	0.976472	NA	NA	hypothetical protein
1691	BLLJ_RS08755	299.378	0.00513059	0.0991345	0.0517538	0.958725	0.969791	WP_019727349.1	WP_019727349.1	amino acid permease
227	BLLJ_RS01180	111.273	0.0039525	0.17107	0.0231046	0.981567	0.985338	WP_007051535.1	WP_007051535.1	RNA methyltransferase
255	BLLJ_RS01320	1642.02	0.00377451	0.0901603	0.0418645	0.966607	0.974695	WP_007051478.1	atpD	F0F1 ATP synthase subunit beta
1646	BLLJ_RS08525	130.137	0.00352751	0.154294	0.0228623	0.98176	0.985338	WP_003829910.1	truA	tRNA pseudouridine(38-40) synthase TruA
578	BLLJ_RS02960	342.608	0.00288194	0.109301	0.0263671	0.978965	0.983556	WP_015713409.1	WP_015713409.1	NAD kinase
1788	BLLJ_RS09260	445.918	0.00137225	0.154679	0.00887157	0.992922	0.993437	WP_011743783.1	WP_011743783.1	ABC transporter ATP-binding protein
271	BLLJ_RS01405	286.492	-0.0018494	0.10712	-0.0172647	0.986225	0.988276	WP_003831456.1	WP_003831456.1	CPBP family intramembrane metalloprotease
442	BLLJ_RS02280	60.1697	-0.00187359	0.195526	-0.00958227	0.992355	0.993385	WP_013410312.1	WP_013410312.1	Intracellular exo-alpha-(1->5)-L-arabinofuranosidase
1302	BLLJ_RS06760	752.444	-0.00230224	0.085684	-0.026869	0.978564	0.983556	WP_008782645.1	dnaE	DNA polymerase III subunit alpha
1476	BLLJ_RS07640	655.941	-0.00267017	0.0936425	-0.0285145	0.977252	0.983372	WP_007054968.1	WP_007054968.1	type I restriction-modification system subunit M
926	BLLJ_RS04725	6.49993	-0.00306388	0.48666	-0.00629572	0.994977	0.994977	WP_006289637.1	WP_006289637.1	LemA family protein
97	BLLJ_RS00505	65.8489	-0.00393625	0.189412	-0.0207814	0.98342	0.98644	WP_019727677.1	WP_019727677.1	ClC family H(+)/Cl(-) exchange transporter
800	BLLJ_RS10355	78.6367	-0.00408256	0.202077	-0.0202029	0.983881	0.98644	NA	NA	helix-turn-helix domain-containing protein
21	BLLJ_RS00115	62.2499	-0.00755021	0.16744	-0.0450922	0.964034	0.973629	WP_012576485.1	WP_012576485.1	M48 family metallopeptidase
1798	BLLJ_RS09310	365.68	-0.00768554	0.0926638	-0.08294	0.933899	0.950664	WP_007057477.1	WP_007057477.1	bifunctional dTDP-4-dehydrorhamnose 3,5-epimerase family protein/NAD(P)-dependent oxidoreductase
1134	BLLJ_RS05900	70.1726	-0.00786217	0.172982	-0.0454509	0.963748	0.973629	WP_003829524.1	tsaD	tRNA (adenosine(37)-N6)-threonylcarbamoyltransferase complex transferase subunit TsaD
1082	BLLJ_RS05600	250.52	-0.00806884	0.102191	-0.0789581	0.937066	0.952379	WP_015512216.1	WP_015512216.1	HIT domain-containing protein
218	BLLJ_RS01130	548.817	-0.00842589	0.119995	-0.0702184	0.94402	0.957428	WP_003833963.1	rpsR	30S ribosomal protein S18
248	BLLJ_RS01285	642.561	-0.00844254	0.0876164	-0.096358	0.923236	0.941799	WP_007054763.1	metA	homoserine O-succinyltransferase
602	BLLJ_RS03090	404.494	-0.00875403	0.0994085	-0.0880612	0.929828	0.94752	WP_012578074.1	WP_012578074.1	L-serine ammonia-lyase
1704	BLLJ_RS08830	2061.04	-0.00961549	0.0684347	-0.140506	0.88826	0.9163	WP_012472142.1	WP_012472142.1	FHA domain-containing protein
765	BLLJ_RS03950	792.025	-0.00991124	0.0998555	-0.0992559	0.920935	0.940446	WP_015713462.1	WP_015713462.1	alpha/beta hydrolase
725	BLLJ_RS03745	88.4807	-0.0100968	0.165849	-0.0608795	0.951455	0.963448	WP_003829211.1	WP_003829211.1	helix-turn-helix transcriptional regulator
807	BLLJ_RS04140	20.1953	-0.0104588	0.30378	-0.0344288	0.972535	0.979137	WP_003844019.1	WP_003844019.1	ImmA/IrrE family metallo-endopeptidase
332	BLLJ_RS01740	1717.95	-0.0128386	0.110046	-0.116665	0.907125	0.931773	WP_007054826.1	pgi	glucose-6-phosphate isomerase
640	BLLJ_RS03295	279.749	-0.0139187	0.108643	-0.128114	0.898059	0.922952	WP_013582494.1	aroA	3-phosphoshikimate 1-carboxyvinyltransferase
1262	BLLJ_RS06540	115.309	-0.0149703	0.152459	-0.0981923	0.92178	0.94081	WP_007052552.1	WP_007052552.1	FtsQ-type POTRA domain-containing protein
66	BLLJ_RS00340	9.62937	-0.016434	0.372329	-0.0441385	0.964794	0.973886	WP_014485971.1	WP_014485971.1	hypothetical protein
1368	BLLJ_RS07100	214.7	-0.0172791	0.125404	-0.137788	0.890408	0.918025	WP_007053268.1	WP_007053268.1	3'-5' exonuclease
721	BLLJ_RS03725	29.1814	-0.0179552	0.221565	-0.0810383	0.935411	0.951447	WP_007057296.1	WP_007057296.1	VOC family protein
682	BLLJ_RS03525	377.678	-0.0188376	0.0927979	-0.202996	0.839138	0.874991	WP_012471917.1	WP_012471917.1	FAD-dependent oxidoreductase
138	BLLJ_RS00710	206.724	-0.0189198	0.115662	-0.163579	0.870063	0.901387	WP_013140069.1	WP_013140069.1	hypothetical protein
525	BLLJ_RS02695	165.914	-0.019056	0.11734	-0.1624	0.870991	0.901864	WP_007058499.1	WP_007058499.1	ATP-binding cassette domain-containing protein
1741	BLLJ_RS09035	687.669	-0.0191529	0.140977	-0.135859	0.891933	0.919106	WP_007053061.1	rpmA	50S ribosomal protein L27
968	BLLJ_RS05020	3.36232	-0.0205866	0.756203	-0.0272236	0.978281	0.983556	NA	NA	hypothetical protein
399	BLLJ_RS02070	187.961	-0.0224485	0.139086	-0.161401	0.871778	0.902194	WP_007051323.1	WP_007051323.1	tRNA (cytidine(34)-2'-O)-methyltransferase
1574	BLLJ_RS08150	38.7793	-0.0232272	0.208893	-0.111192	0.911464	0.935546	WP_011068788.1	tilS	tRNA lysidine(34) synthetase TilS
1811	BLLJ_RS09375	100.361	-0.0232701	0.145123	-0.160348	0.872607	0.902568	WP_012578617.1	WP_012578617.1	HD domain-containing protein
620	BLLJ_RS03185	3803.17	-0.0245877	0.14721	-0.167025	0.86735	0.900027	WP_007053567.1	glgB	1,4-alpha-glucan branching protein GlgB
746	BLLJ_RS03850	473.286	-0.0256743	0.123248	-0.208314	0.834984	0.871874	WP_015713455.1	WP_015713455.1	L,D-transpeptidase
241	BLLJ_RS01250	459.833	-0.0267867	0.0826153	-0.324234	0.745761	0.797021	WP_015512488.1	WP_015512488.1	response regulator transcription factor
1758	BLLJ_RS09120	1715.99	-0.0280367	0.0763687	-0.367122	0.713528	0.770258	WP_011068710.1	WP_011068710.1	FAD-dependent oxidoreductase
1619	BLLJ_RS08395	666.263	-0.0281527	0.0855835	-0.32895	0.742194	0.79409	WP_018619634.1	serS	serine--tRNA ligase
291	BLLJ_RS01520	195.024	-0.0288504	0.109671	-0.263062	0.792503	0.83723	WP_015439222.1	WP_015439222.1	3-deoxy-7-phosphoheptulonate synthase
821	BLLJ_RS04215	259.009	-0.0290716	0.112265	-0.258955	0.79567	0.839453	WP_013140698.1	WP_013140698.1	dihydroorotase
1274	BLLJ_RS06600	625.337	-0.0296401	0.0752567	-0.393853	0.69369	0.753908	WP_013140980.1	WP_013140980.1	AAA family ATPase
794	BLLJ_RS11390	33.1851	-0.0299692	0.231591	-0.129406	0.897037	0.922885	WP_003812975.1	WP_003812975.1	hypothetical protein
1160	BLLJ_RS06030	1534.71	-0.0299704	0.0889515	-0.336929	0.73617	0.788958	WP_007056777.1	WP_007056777.1	DUF3071 domain-containing protein
1213	BLLJ_RS06300	275.809	-0.0307262	0.119075	-0.258042	0.796375	0.839453	WP_008783121.1	WP_008783121.1	chorismate mutase
1730	BLLJ_RS08960	861.748	-0.0308417	0.0785808	-0.392483	0.694701	0.754447	WP_007053764.1	WP_007053764.1	DUF6020 family protein
1230	BLLJ_RS06385	58.8788	-0.031639	0.182895	-0.17299	0.862659	0.896124	WP_014485539.1	WP_014485539.1	fused MFS/spermidine synthase
1425	BLLJ_RS07390	95.4674	-0.0319578	0.1489	-0.214627	0.830059	0.86787	NA	NA	DUF559 domain-containing protein
1361	BLLJ_RS07065	368.918	-0.0320452	0.0938999	-0.34127	0.7329	0.786992	WP_003828706.1	WP_003828706.1	PLP-dependent transferase
1884	BLLJ_RS09770	444.349	-0.0327299	0.108235	-0.302397	0.76235	0.81201	WP_007054621.1	WP_007054621.1	phospholipase/carboxylesterase
1886	BLLJ_RS09780	423.056	-0.0329765	0.0928183	-0.355281	0.722379	0.778071	WP_011743875.1	dcd	dCTP deaminase
892	BLLJ_RS04570	115.383	-0.033783	0.146076	-0.231269	0.817106	0.85665	WP_007052010.1	WP_007052010.1	DUF1778 domain-containing protein
783	BLLJ_RS04040	247.986	-0.033837	0.11918	-0.283916	0.776475	0.824363	WP_011068165.1	WP_011068165.1	glutamate synthase subunit beta
933	BLLJ_RS04760	2.98227	-0.03603	0.708918	-0.0508239	0.959466	0.970032	WP_007055009.1	WP_007055009.1	hypothetical protein
934	BLLJ_RS04765	5.15383	-0.0368815	0.537225	-0.0686519	0.945267	0.958188	WP_012577614.1	WP_012577614.1	hypothetical protein
156	BLLJ_RS00790	110.733	-0.0369784	0.146671	-0.252118	0.80095	0.842002	WP_019727713.1	tmk	dTMP kinase
1108	BLLJ_RS05755	155.682	-0.0370949	0.126908	-0.292298	0.770059	0.819356	WP_010080678.1	WP_010080678.1	DUF3375 domain-containing protein
1393	BLLJ_RS07225	72.8623	-0.0375809	0.171877	-0.21865	0.826923	0.865531	WP_013410299.1	WP_013410299.1	hypothetical protein
989	BLLJ_RS05125	33.1573	-0.0394543	0.225985	-0.174588	0.861404	0.895303	NA	NA	type II toxin-antitoxin system HicB family antitoxin
292	BLLJ_RS01525	246.645	-0.0400301	0.105328	-0.380053	0.703906	0.762273	WP_019727357.1	mtnN	5'-methylthioadenosine/S-adenosylhomocysteine nucleosidase
1762	BLLJ_RS09140	634.312	-0.0412704	0.0948518	-0.435104	0.663487	0.729306	WP_007053086.1	WP_007053086.1	IclR family transcriptional regulator
715	BLLJ_RS03695	128.187	-0.0419235	0.146757	-0.285666	0.775134	0.823393	WP_008782993.1	WP_008782993.1	two-component sensor histidine kinase
1332	BLLJ_RS06915	851.121	-0.0420881	0.120223	-0.350085	0.726275	0.781394	WP_012471772.1	WP_012471772.1	LacI family DNA-binding transcriptional regulator
754	BLLJ_RS03890	82.3378	-0.0422223	0.149278	-0.282844	0.777297	0.824781	WP_007052152.1	WP_007052152.1	RNA methyltransferase
572	BLLJ_RS02935	160.732	-0.0427122	0.161635	-0.264251	0.791587	0.836869	WP_007053603.1	WP_007053603.1	HAD-IIA family hydrolase
149	BLLJ_RS11235	13.3979	-0.0433888	0.306699	-0.14147	0.887498	0.916005	WP_007051612.1	WP_007051612.1	hypothetical protein
1353	BLLJ_RS07025	159.203	-0.0466106	0.134942	-0.345412	0.729785	0.784732	WP_013410442.1	murI	glutamate racemase
1535	BLLJ_RS07945	283.359	-0.0470397	0.101087	-0.465341	0.641687	0.707765	WP_014484639.1	WP_014484639.1	threonylcarbamoyl-AMP synthase
1297	BLLJ_RS06720	206.234	-0.0475034	0.139603	-0.340274	0.73365	0.787106	WP_014485517.1	WP_014485517.1	gluconate kinase
1316	BLLJ_RS06840	118.47	-0.0480716	0.176419	-0.272485	0.785249	0.831846	WP_014485497.1	lspA	signal peptidase II
766	BLLJ_RS03955	5312.62	-0.0482836	0.0704747	-0.685119	0.493269	0.576326	WP_007053363.1	WP_007053363.1	50S ribosomal protein L25/general stress protein Ctc
308	BLLJ_RS01605	208.314	-0.0487097	0.118193	-0.412122	0.68025	0.742231	WP_019727816.1	WP_019727816.1	cation transporter
1835	BLLJ_RS09505	2850.64	-0.0506138	0.0973154	-0.5201	0.602994	0.672954	WP_007054101.1	WP_007054101.1	bacterial Ig-like domain-containing protein
1427	BLLJ_RS07400	199.809	-0.0509553	0.12554	-0.405888	0.684825	0.745956	WP_012577096.1	hisS	histidine--tRNA ligase
808	BLLJ_RS04145	351.511	-0.0520122	0.109688	-0.474185	0.635368	0.702099	NA	NA	hypothetical protein
674	BLLJ_RS03475	16.4381	-0.0533809	0.281758	-0.189457	0.849735	0.884128	WP_014485734.1	WP_014485734.1	hypothetical protein
1440	BLLJ_RS07465	368.173	-0.0539921	0.0912234	-0.591867	0.55394	0.626391	WP_012577088.1	WP_012577088.1	TPM domain-containing protein
669	BLLJ_RS03450	1197.21	-0.0544407	0.106092	-0.513144	0.607851	0.676638	WP_003833429.1	pflA	pyruvate formate lyase-activating protein
860	BLLJ_RS04415	130.746	-0.0546241	0.127895	-0.427102	0.669305	0.73361	WP_012577711.1	WP_012577711.1	SOS response-associated peptidase
830	BLLJ_RS04255	314.542	-0.0577096	0.141061	-0.40911	0.682459	0.743799	WP_003829324.1	WP_003829324.1	bifunctional ADP-dependent NAD(P)H-hydrate dehydratase/NAD(P)H-hydrate epimerase
49	BLLJ_RS00255	1286.84	-0.0578476	0.0798462	-0.724489	0.468766	0.556173	WP_010081517.1	WP_010081517.1	glycogen/starch/alpha-glucan phosphorylase
100	BLLJ_RS00520	224.65	-0.0587582	0.108309	-0.542505	0.587471	0.658131	WP_003833666.1	WP_003833666.1	LacI family DNA-binding transcriptional regulator
1656	BLLJ_RS08575	377.576	-0.059242	0.11024	-0.537391	0.590998	0.661314	WP_007053043.1	rpmD	50S ribosomal protein L30
51	BLLJ_RS00265	95.4256	-0.0603855	0.159027	-0.379719	0.704154	0.762273	WP_007051719.1	WP_007051719.1	rhomboid family intramembrane serine protease
63	BLLJ_RS00325	146.245	-0.0614066	0.125728	-0.48841	0.625259	0.694013	WP_007051706.1	WP_007051706.1	prolyl oligopeptidase family serine peptidase
391	BLLJ_RS02030	2552.63	-0.0615688	0.0797748	-0.771783	0.440243	0.528748	WP_007051332.1	WP_007051332.1	penicillin-binding protein
546	BLLJ_RS02810	764.974	-0.0634215	0.0908883	-0.697795	0.485305	0.569488	WP_013582465.1	WP_013582465.1	DUF3043 domain-containing protein
451	BLLJ_RS02325	67.1879	-0.0634677	0.166	-0.382335	0.702213	0.761455	WP_008783136.1	WP_008783136.1	dipeptide/oligopeptide/nickel ABC transporter ATP-binding protein
776	BLLJ_RS04005	37.4585	-0.0640257	0.196707	-0.325488	0.744812	0.796449	WP_007052176.1	WP_007052176.1	hypothetical protein
648	BLLJ_RS03350	258.783	-0.0648764	0.11138	-0.582479	0.560244	0.631667	WP_007052035.1	WP_007052035.1	DUF1846 domain-containing protein
759	BLLJ_RS03920	94.6386	-0.0668458	0.189937	-0.351937	0.724885	0.780334	WP_013582532.1	WP_013582532.1	hemolysin family protein
1534	BLLJ_RS07940	115.641	-0.0673228	0.130956	-0.514089	0.60719	0.676561	WP_013141205.1	WP_013141205.1	undecaprenyl/decaprenyl-phosphate alpha-N-acetylglucosaminyl 1-phosphate transferase
719	BLLJ_RS03715	334.746	-0.0696403	0.116287	-0.598868	0.549261	0.622194	WP_019728060.1	WP_019728060.1	putative DNA binding domain-containing protein
185	BLLJ_RS00955	52.8197	-0.0698298	0.186338	-0.374748	0.707848	0.765842	WP_007051578.1	WP_007051578.1	TetR/AcrR family transcriptional regulator
1727	BLLJ_RS08945	1218.5	-0.0699451	0.0697834	-1.00232	0.316191	0.402919	WP_007052981.1	WP_007052981.1	biotin/lipoyl-binding protein
724	BLLJ_RS03740	60.958	-0.0717855	0.174552	-0.411254	0.680886	0.742505	WP_007052122.1	WP_007052122.1	DUF2975 domain-containing protein
1459	BLLJ_RS07565	151.261	-0.0718912	0.117107	-0.613891	0.539287	0.61487	WP_007053169.1	pafA	Pup--protein ligase
742	BLLJ_RS03830	186.135	-0.0725012	0.152217	-0.4763	0.63386	0.701943	WP_012577912.1	WP_012577912.1	bifunctional shikimate kinase/3-dehydroquinate synthase
1709	BLLJ_RS08855	1094.07	-0.0729018	0.0845329	-0.862407	0.388463	0.477956	WP_003807809.1	WP_003807809.1	polyribonucleotide nucleotidyltransferase
1091	BLLJ_RS05670	201.294	-0.0730685	0.117319	-0.622821	0.533402	0.609964	WP_008783549.1	brnQ	branched-chain amino acid transport system II carrier protein
1499	BLLJ_RS10055	2015.08	-0.073809	0.146126	-0.505105	0.613485	0.682122	WP_013410696.1	WP_013410696.1	right-handed parallel beta-helix repeat-containing protein
152	BLLJ_RS00765	2803.52	-0.0743852	0.138892	-0.535563	0.592261	0.662343	WP_007051609.1	leuA	2-isopropylmalate synthase
285	BLLJ_RS01490	52.3193	-0.0744617	0.171474	-0.434244	0.664111	0.729576	WP_013582364.1	WP_013582364.1	polyphenol oxidase family protein
483	BLLJ_RS02485	52.6776	-0.0753477	0.221764	-0.339765	0.734034	0.787106	WP_014484021.1	WP_014484021.1	metal ABC transporter solute-binding protein
1719	BLLJ_RS08900	26.6017	-0.0756883	0.246463	-0.307098	0.758769	0.808682	WP_008783419.1	WP_008783419.1	hypothetical protein
1169	BLLJ_RS06075	8.47449	-0.0760263	0.460496	-0.165097	0.868868	0.900633	WP_007052659.1	WP_007052659.1	DUF4192 family protein
1766	BLLJ_RS11205	172.998	-0.0767238	0.11252	-0.681867	0.495323	0.576814	WP_015439270.1	WP_015439270.1	hypothetical protein
307	BLLJ_RS01600	590.328	-0.0774927	0.0932494	-0.831027	0.405959	0.495372	WP_016462234.1	ffh	signal recognition particle protein
743	BLLJ_RS03835	100.747	-0.0781171	0.160861	-0.485618	0.627238	0.695808	WP_007052141.1	aroQ	type II 3-dehydroquinate dehydratase
1009	BLLJ_RS05225	42.4623	-0.0781551	0.214667	-0.364077	0.715801	0.771416	WP_012577558.1	WP_012577558.1	helix-turn-helix transcriptional regulator
595	BLLJ_RS03050	411.144	-0.0789113	0.0882962	-0.893711	0.371477	0.459557	WP_015713416.1	mfd	transcription-repair coupling factor
1634	BLLJ_RS08465	663.116	-0.0794143	0.074999	-1.05887	0.289658	0.374806	WP_012578453.1	WP_012578453.1	DNA repair protein RadA
904	BLLJ_RS11265	1.05457	-0.0796938	1.04343	-0.0763767	0.939119	0.953963	WP_012577648.1	WP_012577648.1	hypothetical protein
769	BLLJ_RS03970	122.005	-0.0799889	0.131687	-0.607415	0.543576	0.617926	WP_013140654.1	WP_013140654.1	trimeric intracellular cation channel family protein
1426	BLLJ_RS07395	441.784	-0.0825797	0.11419	-0.723176	0.469572	0.556256	WP_007053205.1	aspS	aspartate--tRNA ligase
86	BLLJ_RS00445	179.943	-0.0827363	0.119335	-0.69331	0.488115	0.571394	WP_013410464.1	WP_013410464.1	LacI family transcriptional regulator
706	BLLJ_RS03650	1998.4	-0.0836058	0.1482	-0.564142	0.572657	0.643405	WP_003835330.1	WP_003835330.1	NCS2 family nucleobase:cation symporter
793	BLLJ_RS10895	24.2458	-0.0842436	0.263796	-0.319351	0.74946	0.800088	NA	NA	hypothetical protein
745	BLLJ_RS03845	1724.73	-0.0843034	0.0786298	-1.07215	0.28365	0.368268	WP_007052143.1	WP_007052143.1	CTP synthase
1787	BLLJ_RS09255	675.133	-0.0845381	0.136735	-0.618261	0.536403	0.612581	WP_007055226.1	WP_007055226.1	ABC transporter permease
1389	BLLJ_RS07205	151.333	-0.0848789	0.12195	-0.696014	0.48642	0.570449	WP_013141081.1	WP_013141081.1	Mrp/NBP35 family ATP-binding protein
153	BLLJ_RS00770	776.181	-0.0855301	0.114257	-0.748578	0.454112	0.541452	WP_013582337.1	WP_013582337.1	penicillin-binding protein
1557	BLLJ_RS08060	33.7481	-0.0858508	0.234779	-0.365666	0.714614	0.770568	WP_013410672.1	WP_013410672.1	MFS transporter
283	BLLJ_RS01480	182.8	-0.0861206	0.12165	-0.707935	0.478985	0.564497	WP_012576781.1	trmD	tRNA (guanosine(37)-N1)-methyltransferase TrmD
360	BLLJ_RS01885	123.467	-0.0866917	0.138663	-0.625197	0.531842	0.608541	WP_013582383.1	WP_013582383.1	sugar transferase
861	BLLJ_RS04420	143.11	-0.0890764	0.127307	-0.699695	0.484118	0.56904	WP_007055751.1	WP_007055751.1	bifunctional indole-3-glycerol phosphate synthase/tryptophan synthase subunit beta
712	BLLJ_RS03680	535.556	-0.0896895	0.100582	-0.891702	0.372553	0.460437	WP_014483832.1	WP_014483832.1	inorganic phosphate transporter
593	BLLJ_RS03040	39.5243	-0.0909102	0.213544	-0.425721	0.670311	0.734295	WP_007051131.1	WP_007051131.1	GNAT family N-acetyltransferase
331	BLLJ_RS01725	338.633	-0.0919669	0.0895404	-1.0271	0.304373	0.390181	WP_007057824.1	WP_007057824.1	hypothetical protein
467	BLLJ_RS02400	320.614	-0.0919987	0.0982894	-0.935998	0.349274	0.437557	WP_014485796.1	WP_014485796.1	PLP-dependent aminotransferase family protein
335	BLLJ_RS01755	39.0901	-0.0929981	0.220932	-0.420935	0.673803	0.737034	WP_015713300.1	WP_015713300.1	ribonuclease HII
1178	BLLJ_RS06125	63214	-0.0934388	0.124661	-0.749545	0.453529	0.541131	WP_012577316.1	raiA	ribosome-associated translation inhibitor RaiA
1180	BLLJ_RS06135	732.02	-0.0935395	0.102514	-0.912455	0.361529	0.449406	WP_007052644.1	recA	recombinase RecA
1879	BLLJ_RS09745	673.36	-0.0936851	0.0712014	-1.31578	0.188249	0.265893	WP_013583020.1	WP_013583020.1	ROK family transcriptional regulator
1746	BLLJ_RS09060	326.853	-0.0946178	0.112412	-0.841704	0.399954	0.489905	WP_010081273.1	WP_010081273.1	hypothetical protein
1825	BLLJ_RS09450	77.8657	-0.0948687	0.143585	-0.660714	0.508796	0.589385	WP_007052934.1	WP_007052934.1	hypothetical protein
653	BLLJ_RS03375	181.312	-0.0948737	0.129624	-0.731914	0.464221	0.551799	NA	NA	MFS transporter
708	BLLJ_RS03660	114.526	-0.0953668	0.151727	-0.628543	0.529648	0.606751	WP_007053405.1	WP_007053405.1	TetR/AcrR family transcriptional regulator
435	BLLJ_RS02250	212.657	-0.0969341	0.113592	-0.853352	0.393464	0.483492	WP_007056443.1	WP_007056443.1	pseudouridine synthase
785	BLLJ_RS04050	404.305	-0.0970616	0.0969299	-1.00136	0.316653	0.403241	WP_010080612.1	WP_010080612.1	DUF5696 domain-containing protein
790	BLLJ_RS04075	30.2125	-0.0979134	0.228862	-0.427827	0.668777	0.73361	WP_011068155.1	WP_011068155.1	hypothetical protein
1379	BLLJ_RS07155	40.0676	-0.0990224	0.208882	-0.474059	0.635458	0.702099	WP_007054018.1	WP_007054018.1	methyltransferase domain-containing protein
787	BLLJ_RS04060	4642.74	-0.100254	0.158911	-0.630883	0.528117	0.605717	WP_014485691.1	glgA	glycogen synthase
1367	BLLJ_RS07095	677.643	-0.102271	0.0720933	-1.41859	0.15602	0.229179	WP_007053269.1	WP_007053269.1	TetM/TetW/TetO/TetS family tetracycline resistance ribosomal protection protein
457	BLLJ_RS02355	119.237	-0.102905	0.147103	-0.699545	0.484211	0.56904	WP_013140377.1	WP_013140377.1	histone acetyltransferase
323	BLLJ_RS01680	69.7227	-0.102959	0.182802	-0.56323	0.573278	0.643728	WP_007055691.1	WP_007055691.1	MerR family transcriptional regulator
705	BLLJ_RS03645	248.484	-0.103146	0.126682	-0.814212	0.415523	0.503855	WP_007057134.1	WP_007057134.1	histidine phosphatase family protein
729	BLLJ_RS03765	96.369	-0.103173	0.153227	-0.673335	0.500734	0.581926	WP_007052126.1	WP_007052126.1	DUF4418 family protein
1740	BLLJ_RS09030	364.805	-0.104041	0.0965914	-1.07713	0.281423	0.366116	WP_007053060.1	obgE	GTPase ObgE
651	BLLJ_RS03365	13.737	-0.104974	0.318292	-0.329803	0.741549	0.79384	WP_007052037.1	WP_007052037.1	hypothetical protein
1759	BLLJ_RS09125	496.554	-0.105206	0.157489	-0.668021	0.50412	0.585156	WP_013582950.1	WP_013582950.1	diguanylate cyclase
1394	BLLJ_RS07230	320.558	-0.10542	0.0974724	-1.08153	0.27946	0.363808	WP_013582851.1	WP_013582851.1	energy-coupling factor ABC transporter ATP-binding protein
1048	BLLJ_RS11440	8.37356	-0.105704	0.410482	-0.257512	0.796783	0.839453	WP_012577546.1	WP_012577546.1	hypothetical protein
1834	BLLJ_RS09500	1694.37	-0.105789	0.108879	-0.971616	0.331241	0.418724	WP_007054102.1	WP_007054102.1	bacterial Ig-like domain-containing protein
1850	BLLJ_RS09580	875.697	-0.106117	0.169489	-0.626098	0.53125	0.608225	WP_019727594.1	WP_019727594.1	carbohydrate ABC transporter permease
1319	BLLJ_RS06855	983.846	-0.10673	0.070518	-1.51352	0.130149	0.196037	WP_013141014.1	WP_013141014.1	cell division protein SepF
1890	BLLJ_RS09800	89.0256	-0.107587	0.163155	-0.659414	0.50963	0.589426	WP_011068619.1	WP_011068619.1	MFS transporter
417	BLLJ_RS02160	435.943	-0.107853	0.107232	-1.0058	0.314514	0.401312	WP_007056431.1	WP_007056431.1	ribonuclease J
1192	BLLJ_RS06195	149.414	-0.108152	0.154796	-0.698674	0.484756	0.56919	WP_007056213.1	WP_007056213.1	DUF5067 domain-containing protein
119	BLLJ_RS00615	230.383	-0.108346	0.123181	-0.879573	0.379091	0.467618	WP_007057947.1	WP_007057947.1	glycoside hydrolase family 31 protein
361	BLLJ_RS01890	46.2673	-0.108406	0.228211	-0.475023	0.634771	0.702099	WP_008783638.1	WP_008783638.1	DUF4012 domain-containing protein
301	BLLJ_RS01570	287.329	-0.108511	0.128344	-0.845472	0.397847	0.487945	WP_010081154.1	WP_010081154.1	aldo/keto reductase
519	BLLJ_RS02670	592.126	-0.108589	0.11834	-0.917607	0.358824	0.447197	WP_013140423.1	WP_013140423.1	zinc-dependent alcohol dehydrogenase family protein
1845	BLLJ_RS09555	3723.16	-0.109292	0.157908	-0.692128	0.488857	0.571915	WP_007054092.1	WP_007054092.1	family 43 glycosylhydrolase
108	BLLJ_RS00560	210.576	-0.110823	0.144106	-0.769038	0.441871	0.529476	WP_007051653.1	WP_007051653.1	LacI family DNA-binding transcriptional regulator
881	BLLJ_RS04515	2.50735	-0.110896	0.749247	-0.148009	0.882335	0.911447	NA	NA	hypothetical protein
1754	BLLJ_RS09100	101.063	-0.111422	0.142939	-0.779504	0.435683	0.524998	WP_016462652.1	WP_016462652.1	MFS transporter
305	BLLJ_RS01590	6216.38	-0.112427	0.107412	-1.04668	0.295245	0.380705	WP_014483466.1	rpsP	30S ribosomal protein S16
1457	BLLJ_RS07555	223.855	-0.11393	0.102055	-1.11636	0.26427	0.346843	WP_015713782.1	WP_015713782.1	flippase-like domain-containing protein
1473	BLLJ_RS07630	25.6036	-0.114388	0.224904	-0.508607	0.611028	0.679782	WP_003830245.1	WP_003830245.1	tyrosine-type recombinase/integrase
1052	BLLJ_RS05450	49.5201	-0.115464	0.214049	-0.539429	0.589591	0.660123	WP_012577529.1	WP_012577529.1	hypothetical protein
1638	BLLJ_RS08485	1256.64	-0.115691	0.0903798	-1.28005	0.200527	0.278712	WP_004268627.1	infB	translation initiation factor IF-2
1303	BLLJ_RS11450	105.771	-0.116794	0.140486	-0.831358	0.405771	0.495372	NA	NA	transposase
1068	BLLJ_RS05535	595.005	-0.117132	0.0920036	-1.27312	0.202974	0.281131	WP_003826421.1	der	bifunctional cytidylate kinase/GTPase Der
843	BLLJ_RS04325	21.6064	-0.118038	0.278012	-0.424578	0.671144	0.73479	NA	yidC	membrane protein insertase YidC
1126	BLLJ_RS05845	5560.41	-0.118135	0.0995158	-1.1871	0.235188	0.315767	WP_007058818.1	rpsB	30S ribosomal protein S2
782	BLLJ_RS04035	710.243	-0.120699	0.0925487	-1.30417	0.192174	0.27025	WP_007056180.1	gltB	glutamate synthase large subunit
219	BLLJ_RS01135	898.622	-0.120868	0.097779	-1.23613	0.216409	0.294702	WP_004219094.1	rplI	50S ribosomal protein L9
1061	BLLJ_RS05495	109.997	-0.121856	0.172091	-0.708088	0.478891	0.564497	WP_014485632.1	WP_014485632.1	hypothetical protein
1697	BLLJ_RS08795	2473.19	-0.122736	0.072798	-1.68598	0.0918002	0.144956	WP_011068733.1	WP_011068733.1	hypothetical protein
530	BLLJ_RS02720	63.3292	-0.122887	0.167764	-0.732499	0.463864	0.551715	WP_016462391.1	WP_016462391.1	nodulation protein L
264	BLLJ_RS01370	484.041	-0.123611	0.0982773	-1.25778	0.208472	0.286278	WP_013140171.1	WP_013140171.1	1-acyl-sn-glycerol-3-phosphate acyltransferase
1684	BLLJ_RS08715	43.3723	-0.123698	0.240777	-0.513744	0.607431	0.676561	WP_007053023.1	WP_007053023.1	IMPACT family protein
230	BLLJ_RS01195	560.994	-0.1244	0.092536	-1.34434	0.17884	0.254655	WP_016462139.1	gatB	Asp-tRNA(Asn)/Glu-tRNA(Gln) amidotransferase subunit GatB
855	BLLJ_RS11410	25.3248	-0.126365	0.242231	-0.521671	0.601899	0.672342	WP_015512226.1	WP_015512226.1	type IV toxin-antitoxin system AbiEi family antitoxin domain-containing protein
180	BLLJ_RS00930	195.78	-0.127175	0.135208	-0.940591	0.346914	0.434884	WP_007051583.1	WP_007051583.1	DUF2318 domain-containing protein
1699	BLLJ_RS08805	64.9066	-0.127466	0.167965	-0.758882	0.447923	0.53573	WP_012472143.1	WP_012472143.1	5-formyltetrahydrofolate cyclo-ligase
1420	BLLJ_RS07360	36.3995	-0.127986	0.213681	-0.598958	0.549201	0.622194	WP_013410949.1	WP_013410949.1	phosphatase PAP2 family protein
937	BLLJ_RS11420	1.38276	-0.128278	1.24857	-0.10274	0.91817	0.938119	NA	NA	zinc ribbon domain-containing protein
1443	BLLJ_RS07480	974.851	-0.128963	0.14007	-0.920704	0.357205	0.445755	WP_007053186.1	WP_007053186.1	cold-shock protein
157	BLLJ_RS00795	111.809	-0.12919	0.166569	-0.775598	0.437987	0.527115	WP_013410424.1	WP_013410424.1	DNA polymerase III subunit delta'
1129	BLLJ_RS05860	466.63	-0.129762	0.0888299	-1.46079	0.144073	0.214	WP_007052749.1	WP_007052749.1	hypothetical protein
1837	BLLJ_RS09515	175.451	-0.130552	0.142658	-0.915137	0.360119	0.448231	WP_007052946.1	WP_007052946.1	amino acid permease
1474	BLLJ_RS07635	416.072	-0.131543	0.11804	-1.11439	0.265112	0.347712	NA	NA	restriction endonuclease subunit S
664	BLLJ_RS03425	37.0186	-0.131909	0.202188	-0.652406	0.514139	0.592859	WP_011068220.1	WP_011068220.1	ABC transporter permease
728	BLLJ_RS03760	319.88	-0.132717	0.0877766	-1.51199	0.130537	0.196467	WP_007055502.1	WP_007055502.1	UvrD-helicase domain-containing protein
1584	BLLJ_RS08210	111.528	-0.132979	0.127422	-1.04361	0.296666	0.382079	WP_007052365.1	galE	UDP-glucose 4-epimerase GalE
499	BLLJ_RS02565	204.849	-0.136099	0.106405	-1.27907	0.200872	0.27882	WP_007053653.1	WP_007053653.1	sodium:proton antiporter
471	BLLJ_RS02420	759.278	-0.13783	0.0925782	-1.4888	0.13654	0.204228	WP_013410289.1	WP_013410289.1	alpha-N-arabinofuranosidase
282	BLLJ_RS01475	118.183	-0.139125	0.153851	-0.904281	0.365847	0.454187	WP_013582362.1	rsmD	16S rRNA (guanine(966)-N(2))-methyltransferase RsmD
1482	BLLJ_RS07670	627.716	-0.139314	0.103433	-1.3469	0.178012	0.253838	WP_007054967.1	WP_007054967.1	LacI family DNA-binding transcriptional regulator
11	BLLJ_RS00055	91.5028	-0.141623	0.164675	-0.860014	0.389782	0.479272	WP_007051756.1	WP_007051756.1	Lrp/AsnC family transcriptional regulator
1125	BLLJ_RS05840	1432.19	-0.142313	0.0870193	-1.63542	0.101961	0.159303	WP_003809325.1	tsf	translation elongation factor Ts
254	BLLJ_RS01315	961.714	-0.142621	0.101384	-1.40674	0.159504	0.233503	WP_012576743.1	WP_012576743.1	F0F1 ATP synthase subunit gamma
599	BLLJ_RS03070	100.857	-0.143495	0.145311	-0.987506	0.323394	0.410741	WP_013140491.1	WP_013140491.1	DUF501 domain-containing protein
446	BLLJ_RS02300	118.95	-0.144904	0.146611	-0.988359	0.322977	0.410481	WP_003831982.1	WP_003831982.1	type III pantothenate kinase
878	BLLJ_RS04505	66.9695	-0.146929	0.173159	-0.848519	0.396149	0.486171	NA	NA	hypothetical protein
998	BLLJ_RS05165	207.063	-0.149635	0.129636	-1.15427	0.24839	0.330273	WP_012577576.1	WP_012577576.1	hypothetical protein
890	BLLJ_RS04560	106.913	-0.151409	0.15676	-0.965863	0.334113	0.421301	NA	NA	DUF3841 domain-containing protein
315	BLLJ_RS01640	443.019	-0.151597	0.111775	-1.35627	0.175014	0.250688	WP_007054814.1	WP_007054814.1	acetolactate synthase large subunit
144	BLLJ_RS00735	97.1374	-0.152056	0.154878	-0.981775	0.32621	0.4135	WP_007054687.1	WP_007054687.1	DUF4143 domain-containing protein
1885	BLLJ_RS09775	1207.3	-0.152534	0.0943794	-1.61618	0.106055	0.165299	WP_007054622.1	WP_007054622.1	hypothetical protein
1281	BLLJ_RS06640	309.848	-0.153582	0.123837	-1.2402	0.214901	0.293434	WP_012471786.1	WP_012471786.1	cation diffusion facilitator family transporter
356	BLLJ_RS01865	304.442	-0.153764	0.110542	-1.39101	0.164224	0.237884	WP_011068386.1	WP_011068386.1	AAA family ATPase
614	BLLJ_RS03155	106.171	-0.154435	0.14159	-1.09073	0.275394	0.359972	WP_012578065.1	WP_012578065.1	metallopeptidase family protein
1688	BLLJ_RS08740	83.856	-0.154931	0.148069	-1.04634	0.295402	0.380705	WP_007053794.1	dinB	DNA polymerase IV
238	BLLJ_RS01235	542.751	-0.156032	0.102905	-1.51628	0.129449	0.195288	WP_013140160.1	valS	valine--tRNA ligase
760	BLLJ_RS03925	1023.12	-0.156974	0.0775651	-2.02377	0.0429941	0.0752202	WP_012577897.1	era	GTPase Era
625	BLLJ_RS03210	1192.7	-0.158091	0.083884	-1.88464	0.0594782	0.0994571	WP_007053563.1	WP_007053563.1	zinc ABC transporter substrate-binding protein
1430	BLLJ_RS07415	33.0702	-0.158301	0.249671	-0.634038	0.526056	0.604071	WP_011067911.1	WP_011067911.1	creatininase
182	BLLJ_RS00940	117.678	-0.158328	0.153264	-1.03304	0.301587	0.387114	WP_011068492.1	WP_011068492.1	ABC transporter permease
433	BLLJ_RS02240	417.314	-0.158479	0.0952357	-1.66407	0.0960975	0.150999	WP_003828485.1	WP_003828485.1	amino acid ABC transporter ATP-binding protein
1301	BLLJ_RS06755	81.0954	-0.158656	0.157935	-1.00456	0.315107	0.401803	WP_007053330.1	WP_007053330.1	DUF4186 domain-containing protein
256	BLLJ_RS01325	319.773	-0.159454	0.113447	-1.40554	0.15986	0.233768	WP_007054766.1	WP_007054766.1	F0F1 ATP synthase subunit epsilon
115	BLLJ_RS00595	5.41277	-0.160901	0.558725	-0.28798	0.773362	0.822417	WP_007055544.1	WP_007055544.1	hypothetical protein
1926	BLLJ_RS09990	172.601	-0.162662	0.145689	-1.1165	0.264208	0.346843	WP_007051770.1	yidD	membrane protein insertion efficiency factor YidD
414	BLLJ_RS02145	576.226	-0.162755	0.0856517	-1.9002	0.0574066	0.0964951	WP_014485814.1	WP_014485814.1	MFS transporter
371	BLLJ_RS01935	242.782	-0.163191	0.195204	-0.836002	0.403154	0.493198	NA	NA	nitroreductase family protein
207	BLLJ_RS01075	4917.52	-0.163419	0.118226	-1.38226	0.166893	0.241569	WP_007051556.1	WP_007051556.1	sugar ABC transporter substrate-binding protein
1141	BLLJ_RS11155	20.4854	-0.164531	0.269328	-0.610894	0.54127	0.616402	WP_007054369.1	WP_007054369.1	helix-hairpin-helix domain-containing protein
1211	BLLJ_RS06290	1379.36	-0.164699	0.112664	-1.46185	0.143781	0.213731	WP_015438932.1	WP_015438932.1	hypothetical protein
1492	BLLJ_RS07720	223.086	-0.164795	0.123418	-1.33525	0.181794	0.258099	WP_015511989.1	WP_015511989.1	glycoside hydrolase family 3 C-terminal domain-containing protein
755	BLLJ_RS03900	158.251	-0.164801	0.122371	-1.34673	0.178066	0.253838	WP_003829259.1	WP_003829259.1	16S rRNA (uracil(1498)-N(3))-methyltransferase
1640	BLLJ_RS08495	144.259	-0.165632	0.116172	-1.42575	0.153941	0.22691	WP_007056647.1	WP_007056647.1	hypothetical protein
1761	BLLJ_RS09135	202.258	-0.16624	0.131019	-1.26882	0.204505	0.282035	WP_004220236.1	leuC	3-isopropylmalate dehydratase large subunit
1094	BLLJ_RS05685	89.027	-0.16643	0.138207	-1.20421	0.228509	0.308735	WP_007056803.1	WP_007056803.1	HAD family hydrolase
1221	BLLJ_RS06340	356.819	-0.167067	0.125589	-1.33026	0.183431	0.25985	WP_011068018.1	WP_011068018.1	NUDIX hydrolase
732	BLLJ_RS03780	4556.04	-0.167883	0.132305	-1.26891	0.204473	0.282035	WP_004217809.1	rpsD	30S ribosomal protein S4
580	BLLJ_RS02970	87.9838	-0.168978	0.15051	-1.1227	0.261564	0.344464	WP_007057352.1	WP_007057352.1	HAD family phosphatase
601	BLLJ_RS11105	174.699	-0.170081	0.152682	-1.11395	0.265299	0.34772	WP_003828879.1	WP_003828879.1	hypothetical protein
1655	BLLJ_RS08570	619.254	-0.171982	0.10778	-1.59567	0.110562	0.170941	WP_003808057.1	rplO	50S ribosomal protein L15
1738	BLLJ_RS09020	696.738	-0.17227	0.0820418	-2.09978	0.0357484	0.0643538	WP_015713883.1	WP_015713883.1	pyridoxal phosphate-dependent aminotransferase
713	BLLJ_RS03685	336.099	-0.172755	0.116679	-1.4806	0.138712	0.206995	WP_008782995.1	WP_008782995.1	DUF47 family protein
137	BLLJ_RS00705	19.0373	-0.173082	0.283319	-0.610907	0.541261	0.616402	WP_013410434.1	WP_013410434.1	flp pilus-assembly TadE/G-like family protein
891	BLLJ_RS04565	351.273	-0.173344	0.101593	-1.70627	0.0879581	0.139614	WP_007055997.1	WP_007055997.1	hypothetical protein
1711	BLLJ_RS08865	93.6439	-0.173591	0.154809	-1.12133	0.262148	0.344997	WP_007055227.1	WP_007055227.1	hypothetical protein
981	BLLJ_RS10035	4.33195	-0.173685	0.704669	-0.246477	0.805313	0.845666	WP_012577587.1	WP_012577587.1	hypothetical protein
1135	BLLJ_RS05905	28.0155	-0.173703	0.254258	-0.683175	0.494497	0.576814	WP_013140833.1	rimI	ribosomal protein S18-alanine N-acetyltransferase
337	BLLJ_RS01765	1302.61	-0.174449	0.113525	-1.53667	0.124375	0.18837	WP_008782881.1	WP_008782881.1	FGGY-family carbohydrate kinase
1489	BLLJ_RS07705	597.567	-0.174506	0.0865742	-2.01569	0.0438328	0.0763222	WP_007053921.1	WP_007053921.1	ABC transporter ATP-binding protein/permease
1815	BLLJ_RS09395	154.587	-0.174586	0.124556	-1.40166	0.161016	0.234825	WP_007057440.1	WP_007057440.1	Fic family protein
311	BLLJ_RS01620	291.088	-0.174815	0.112862	-1.54893	0.1214	0.184734	WP_013140244.1	WP_013140244.1	ABC-F family ATP-binding cassette domain-containing protein
1849	BLLJ_RS09575	225.807	-0.175642	0.142932	-1.22885	0.219128	0.297521	WP_007052961.1	WP_007052961.1	YesL family protein
39	BLLJ_RS00205	37.2214	-0.177021	0.227046	-0.77967	0.435585	0.524998	WP_013410492.1	WP_013410492.1	hypothetical protein
862	BLLJ_RS04425	42.5039	-0.177077	0.222295	-0.796586	0.425691	0.513922	WP_007052283.1	trpA	tryptophan synthase subunit alpha
15	BLLJ_RS11350	35.8942	-0.177273	0.214429	-0.826723	0.408394	0.497714	NA	NA	transposase
183	BLLJ_RS00945	45.843	-0.177961	0.246226	-0.722753	0.469831	0.556256	WP_014485923.1	WP_014485923.1	ABC transporter ATP-binding protein
835	BLLJ_RS04280	168.978	-0.178039	0.132699	-1.34168	0.1797	0.255691	WP_013140714.1	WP_013140714.1	hypothetical protein
1717	BLLJ_RS11200	170.217	-0.180584	0.138715	-1.30183	0.192973	0.271175	WP_014485310.1	WP_014485310.1	hypothetical protein
1851	BLLJ_RS09585	1604.41	-0.180731	0.114978	-1.57187	0.115981	0.178176	WP_019727595.1	WP_019727595.1	sugar ABC transporter permease
600	BLLJ_RS03075	94.4659	-0.180769	0.15148	-1.19335	0.232733	0.313345	WP_013140492.1	WP_013140492.1	Ppx/GppA family phosphatase
450	BLLJ_RS02320	100.224	-0.180979	0.137591	-1.31534	0.188395	0.265905	WP_003828506.1	WP_003828506.1	ABC transporter ATP-binding protein
1806	BLLJ_RS11490	47.0459	-0.182009	0.236321	-0.770179	0.441194	0.529294	NA	NA	hypothetical protein
772	BLLJ_RS03985	132.83	-0.182647	0.150693	-1.21205	0.225494	0.305519	WP_015713550.1	hemW	radical SAM family heme chaperone HemW
1086	BLLJ_RS05645	527.259	-0.184189	0.0856023	-2.15168	0.0314224	0.0578077	WP_015713598.1	WP_015713598.1	fructosamine kinase family protein
569	BLLJ_RS02920	95.9144	-0.184295	0.18164	-1.01461	0.31029	0.396448	WP_007051156.1	WP_007051156.1	putative ABC transporter permease
1229	BLLJ_RS06380	3006.32	-0.184371	0.0781942	-2.35786	0.0183806	0.0364586	WP_013399724.1	infC	translation initiation factor IF-3
304	BLLJ_RS01585	2763.55	-0.184782	0.132733	-1.39213	0.163884	0.237631	WP_015449829.1	WP_015449829.1	RNA-binding protein
1296	BLLJ_RS06715	17.0316	-0.187078	0.324672	-0.576206	0.564476	0.635324	WP_008783673.1	WP_008783673.1	acylphosphatase
781	BLLJ_RS04030	226.013	-0.187101	0.160599	-1.16502	0.244012	0.325324	NA	NA	substrate-binding domain-containing protein
1776	BLLJ_RS09205	735.883	-0.187198	0.137519	-1.36125	0.173435	0.249539	WP_003829683.1	WP_003829683.1	fumarylacetoacetate hydrolase family protein
539	BLLJ_RS02770	444.14	-0.187629	0.119708	-1.56738	0.117026	0.179496	WP_003818268.1	WP_003818268.1	hypothetical protein
1096	BLLJ_RS05695	1449.26	-0.187981	0.165913	-1.13301	0.257211	0.340125	WP_013140783.1	secG	preprotein translocase subunit SecG
1460	BLLJ_RS07570	135.491	-0.188936	0.12817	-1.47411	0.140453	0.209269	WP_012578390.1	WP_012578390.1	ubiquitin-like protein Pup
468	BLLJ_RS02405	141.277	-0.189032	0.145824	-1.2963	0.194871	0.273175	WP_007051252.1	WP_007051252.1	isoaspartyl peptidase/L-asparaginase family protein
495	BLLJ_RS02545	365.157	-0.189262	0.0931943	-2.03084	0.0422714	0.0742929	WP_012471946.1	WP_012471946.1	Y-family DNA polymerase
1337	BLLJ_RS06940	109.92	-0.19005	0.135732	-1.40018	0.161459	0.235048	WP_015713752.1	WP_015713752.1	nucleoside hydrolase
396	BLLJ_RS02055	638.623	-0.190147	0.100794	-1.88648	0.0592298	0.0993	WP_008783164.1	galK	galactokinase
1313	BLLJ_RS06825	101.495	-0.190422	0.139184	-1.36813	0.17127	0.246978	WP_008782646.1	WP_008782646.1	YihY/virulence factor BrkB family protein
704	BLLJ_RS03640	304.259	-0.192077	0.11377	-1.6883	0.0913539	0.144369	WP_011068193.1	WP_011068193.1	haloacid dehalogenase-like hydrolase
1428	BLLJ_RS07405	967.204	-0.192294	0.147184	-1.30648	0.191388	0.269538	WP_007053203.1	WP_007053203.1	DUF349 domain-containing protein
1323	BLLJ_RS06875	117.244	-0.193025	0.132774	-1.45379	0.146006	0.216537	WP_014485496.1	WP_014485496.1	hydroxyethylthiazole kinase
1739	BLLJ_RS09025	111.891	-0.193903	0.144003	-1.34652	0.178134	0.253838	WP_003807760.1	proB	glutamate 5-kinase
1462	BLLJ_RS07580	21.9897	-0.194512	0.268888	-0.723394	0.469438	0.556256	WP_015713783.1	WP_015713783.1	proteasome accessory factor PafA2
609	BLLJ_RS03125	60.2444	-0.194825	0.209016	-0.932103	0.351283	0.439503	WP_012578070.1	WP_012578070.1	cell division protein FtsK
125	BLLJ_RS00645	180.9	-0.194898	0.119359	-1.63287	0.102496	0.159881	WP_007055538.1	WP_007055538.1	purine/pyrimidine permease
1080	BLLJ_RS05590	60.6104	-0.195371	0.185855	-1.0512	0.293165	0.378328	WP_007052856.1	ruvC	crossover junction endodeoxyribonuclease RuvC
44	BLLJ_RS00230	115.311	-0.195481	0.162588	-1.20231	0.229243	0.309293	WP_012472057.1	WP_012472057.1	hypothetical protein
1355	BLLJ_RS07035	2041.88	-0.196044	0.1137	-1.72422	0.0846683	0.134909	WP_007053281.1	WP_007053281.1	SPFH domain-containing protein
309	BLLJ_RS01610	349.7	-0.196374	0.114531	-1.7146	0.0864195	0.137586	WP_019727817.1	cysS	cysteine--tRNA ligase
702	BLLJ_RS03630	65.7437	-0.196934	0.153503	-1.28293	0.199518	0.277941	WP_013410953.1	WP_013410953.1	SPFH domain-containing protein
168	BLLJ_RS00850	669.5	-0.19726	0.079687	-2.47543	0.0133076	0.0275882	WP_015512502.1	gltX	glutamate--tRNA ligase
1782	BLLJ_RS11480	47.9329	-0.197964	0.254803	-0.776929	0.437201	0.526498	NA	NA	hypothetical protein
1179	BLLJ_RS06130	433.139	-0.19801	0.098248	-2.01541	0.0438615	0.0763222	WP_008783103.1	WP_008783103.1	RecX family transcriptional regulator
162	BLLJ_RS00820	526.498	-0.198041	0.103562	-1.9123	0.0558381	0.094187	WP_007051598.1	WP_007051598.1	GtrA family protein
1456	BLLJ_RS07550	1069.17	-0.199681	0.103639	-1.92669	0.0540184	0.0913575	WP_015439045.1	purB	adenylosuccinate lyase
1626	BLLJ_RS08430	99.0676	-0.200105	0.152764	-1.3099	0.190231	0.268103	WP_013582920.1	WP_013582920.1	hypothetical protein
1924	BLLJ_RS09980	649.731	-0.200524	0.111153	-1.80404	0.0712252	0.116276	WP_010081225.1	WP_010081225.1	KH domain-containing protein
700	BLLJ_RS03620	195.943	-0.200539	0.111673	-1.79577	0.0725318	0.118188	WP_007055486.1	WP_007055486.1	hypothetical protein
607	BLLJ_RS03115	2351.7	-0.201298	0.109171	-1.84388	0.0652008	0.107996	WP_003828886.1	WP_003828886.1	PAS domain-containing sensor histidine kinase
1799	BLLJ_RS09315	226.753	-0.202615	0.1022	-1.98253	0.04742	0.0814122	NA	NA	hypothetical protein
1892	BLLJ_RS09810	1560.78	-0.203045	0.0771476	-2.6319	0.0084908	0.0183113	WP_013141503.1	WP_013141503.1	DUF4032 domain-containing protein
820	BLLJ_RS04210	122.718	-0.203058	0.164334	-1.23564	0.216594	0.294702	WP_013140697.1	WP_013140697.1	aspartate carbamoyltransferase regulatory subunit
302	BLLJ_RS01575	137.916	-0.203355	0.121655	-1.67158	0.094607	0.149021	WP_014485889.1	WP_014485889.1	nucleoside hydrolase
649	BLLJ_RS03355	20.028	-0.205514	0.257759	-0.797309	0.425272	0.513737	WP_007053450.1	WP_007053450.1	DUF600 family protein
1750	BLLJ_RS09080	499.683	-0.206456	0.0965125	-2.13917	0.0324223	0.0591392	WP_011068712.1	WP_011068712.1	homoserine dehydrogenase
1641	BLLJ_RS08500	219.953	-0.206504	0.111737	-1.84813	0.0645841	0.107158	WP_008782967.1	WP_008782967.1	LacI family transcriptional regulator
770	BLLJ_RS03975	1091.79	-0.207375	0.185686	-1.11681	0.264077	0.346843	WP_007052167.1	rpsT	30S ribosomal protein S20
804	BLLJ_RS04125	63.1398	-0.207912	0.168059	-1.23714	0.216037	0.294568	WP_013582550.1	WP_013582550.1	TerB family tellurite resistance protein
1402	BLLJ_RS07270	406.847	-0.208188	0.119325	-1.74471	0.0810358	0.129981	WP_007053231.1	WP_007053231.1	phage holin family protein
828	BLLJ_RS04245	454.928	-0.208831	0.0984628	-2.12092	0.0339287	0.0615956	WP_015450612.1	WP_015450612.1	LysR family transcriptional regulator
1171	BLLJ_RS06085	548.389	-0.209755	0.109518	-1.91525	0.0554607	0.0936325	WP_013410787.1	WP_013410787.1	PASTA domain-containing protein
894	BLLJ_RS04580	68.7584	-0.209926	0.214391	-0.979173	0.327495	0.414855	WP_007055984.1	WP_007055984.1	hypothetical protein
1631	BLLJ_RS08455	2279.81	-0.210093	0.105121	-1.99858	0.0456538	0.0790131	WP_019261899.1	rpiA	ribose-5-phosphate isomerase RpiA
1186	BLLJ_RS06165	1177.22	-0.210771	0.0982777	-2.14465	0.0319812	0.0586954	WP_007056215.1	WP_007056215.1	Fic family protein
1095	BLLJ_RS05690	160.575	-0.212826	0.167413	-1.27126	0.203636	0.281643	WP_003813268.1	WP_003813268.1	L-lactate dehydrogenase
395	BLLJ_RS02050	375.759	-0.21288	0.179011	-1.1892	0.234359	0.315094	WP_007053742.1	galT	galactose-1-phosphate uridylyltransferase
1657	BLLJ_RS08580	853.657	-0.213711	0.107534	-1.98738	0.0468798	0.0807723	WP_003808052.1	rpsE	30S ribosomal protein S5
478	BLLJ_RS02460	160.309	-0.214234	0.128242	-1.67055	0.0948113	0.149221	WP_007056340.1	WP_007056340.1	zinc-binding dehydrogenase
338	BLLJ_RS01770	346.148	-0.214481	0.158141	-1.35627	0.175014	0.250688	WP_018142482.1	WP_018142482.1	L-ribulose-5-phosphate 4-epimerase
1465	BLLJ_RS07595	94.0626	-0.214945	0.146679	-1.4654	0.142811	0.212453	WP_012578395.1	serB	phosphoserine phosphatase SerB
1376	BLLJ_RS07140	71.3634	-0.215507	0.176318	-1.22226	0.221607	0.300675	WP_007054021.1	fetB	iron export ABC transporter permease subunit FetB
514	BLLJ_RS02645	157.838	-0.215688	0.114406	-1.88529	0.0593911	0.0993976	WP_007051200.1	WP_007051200.1	LysR family transcriptional regulator
459	BLLJ_RS02365	147.487	-0.215965	0.123482	-1.74896	0.0802971	0.128903	WP_008783747.1	WP_008783747.1	IS30-like element ISBlo4 family transposase
1658	BLLJ_RS08585	653.947	-0.216813	0.102141	-2.12269	0.0337802	0.0613838	WP_004268596.1	rplR	50S ribosomal protein L18
1254	BLLJ_RS06500	180.61	-0.217109	0.149896	-1.4484	0.147504	0.218424	WP_007057388.1	WP_007057388.1	ROK family protein
143	BLLJ_RS11080	15.8944	-0.218053	0.292122	-0.746446	0.455398	0.542315	NA	NA	hypothetical protein
276	BLLJ_RS01430	62.1556	-0.218165	0.169988	-1.28342	0.199346	0.277902	WP_007051457.1	WP_007051457.1	methylated-DNA--[protein]-cysteine S-methyltransferase
372	BLLJ_RS01940	1243.35	-0.219289	0.110959	-1.97631	0.0481202	0.0823209	NA	NA	Coenzyme F420 hydrogenase/dehydrogenase, beta subunit C-terminal domain
573	BLLJ_RS11255	22.4353	-0.219452	0.268499	-0.81733	0.41374	0.502641	WP_007051152.1	WP_007051152.1	hypothetical protein
1286	BLLJ_RS06665	69.3944	-0.219765	0.185015	-1.18782	0.234903	0.315605	WP_007057819.1	WP_007057819.1	hypothetical protein
1477	BLLJ_RS07645	651.549	-0.220038	0.093949	-2.3421	0.0191757	0.0376484	WP_003816958.1	WP_003816958.1	type I restriction endonuclease subunit R
672	BLLJ_RS03465	2095.74	-0.222322	0.0786782	-2.82572	0.00471746	0.0107129	WP_012578011.1	tig	trigger factor
1925	BLLJ_RS09985	586.356	-0.222522	0.111568	-1.9945	0.0460975	0.0795667	WP_013410502.1	yidC	membrane protein insertase YidC
1803	BLLJ_RS09335	180.555	-0.222662	0.115473	-1.92825	0.0538236	0.0911079	WP_007054149.1	WP_007054149.1	putative DNA binding domain-containing protein
1922	BLLJ_RS09970	204.019	-0.22294	0.144817	-1.53946	0.123691	0.187629	WP_012578703.1	WP_012578703.1	AAA family ATPase
95	BLLJ_RS00495	317.175	-0.223658	0.109227	-2.04765	0.0405945	0.0719358	WP_013582319.1	fbaA	class II fructose-bisphosphate aldolase
1060	BLLJ_RS05490	25.7474	-0.22409	0.268902	-0.833353	0.404646	0.494709	WP_013582762.1	WP_013582762.1	helix-turn-helix domain-containing protein
624	BLLJ_RS03205	67.5069	-0.224162	0.165471	-1.3547	0.175515	0.251219	WP_015713422.1	WP_015713422.1	ABC transporter ATP-binding protein
469	BLLJ_RS02410	1240.74	-0.225786	0.0875633	-2.57854	0.00992181	0.0210907	WP_007051249.1	WP_007051249.1	anion transporter
1597	BLLJ_RS08280	171.184	-0.226005	0.112093	-2.01624	0.0437753	0.0763099	WP_013141263.1	WP_013141263.1	DUF2530 domain-containing protein
1190	BLLJ_RS06185	88.2594	-0.226783	0.148623	-1.52589	0.127036	0.191948	WP_008783105.1	WP_008783105.1	DMT family transporter
1694	BLLJ_RS08785	89.689	-0.227231	0.145552	-1.56116	0.118485	0.181445	WP_010081544.1	WP_010081544.1	PLP-dependent transferase
1481	BLLJ_RS07665	623.418	-0.227287	0.0984379	-2.30893	0.0209473	0.0406711	WP_013410710.1	WP_013410710.1	DUF4981 domain-containing protein
521	BLLJ_RS02680	406.201	-0.227909	0.0950342	-2.39818	0.016477	0.0332994	WP_003832655.1	WP_003832655.1	ATP-binding protein
616	BLLJ_RS03165	129.683	-0.229282	0.139761	-1.64052	0.100896	0.157768	WP_013582487.1	WP_013582487.1	ComF family protein
345	BLLJ_RS01805	752.106	-0.229692	0.0721217	-3.18478	0.00144865	0.00374232	WP_013140273.1	WP_013140273.1	AMP-dependent synthetase/ligase
1585	BLLJ_RS08215	205.998	-0.230246	0.119175	-1.932	0.0533594	0.0904015	WP_007052364.1	trmB	tRNA (guanosine(46)-N7)-methyltransferase TrmB
1662	BLLJ_RS08605	2518.22	-0.230359	0.0765006	-3.01121	0.00260211	0.00630261	WP_016637787.1	rplE	50S ribosomal protein L5
1536	BLLJ_RS07950	137.939	-0.230888	0.16266	-1.41945	0.155767	0.229179	WP_015511994.1	WP_015511994.1	sugar O-acetyltransferase
1690	BLLJ_RS08750	568.149	-0.231074	0.113017	-2.04459	0.0408957	0.0722704	WP_012578487.1	WP_012578487.1	ferredoxin family protein
1306	BLLJ_RS06780	573.443	-0.23135	0.125811	-1.83887	0.0659341	0.108743	WP_013582835.1	WP_013582835.1	DUF262 domain-containing HNH endonuclease family protein
408	BLLJ_RS02115	181.118	-0.232551	0.152824	-1.5217	0.128085	0.193382	WP_013140332.1	WP_013140332.1	DUF58 domain-containing protein
824	BLLJ_RS04230	78.308	-0.233116	0.214019	-1.08923	0.276053	0.360345	WP_007052228.1	WP_007052228.1	dihydroorotate dehydrogenase
1921	BLLJ_RS09965	330.628	-0.233626	0.128388	-1.81969	0.0688064	0.112822	WP_012578702.1	WP_012578702.1	ParB/RepB/Spo0J family partition protein
1517	BLLJ_RS07850	149.227	-0.234134	0.124151	-1.88588	0.0593106	0.0993491	WP_013410686.1	WP_013410686.1	GNAT family N-acetyltransferase
1698	BLLJ_RS08800	164.298	-0.23614	0.117778	-2.00496	0.0449678	0.0778957	WP_007053783.1	WP_007053783.1	GNAT family N-acetyltransferase
1702	BLLJ_RS08820	204.867	-0.238563	0.131304	-1.81687	0.0692373	0.113415	WP_012578495.1	WP_012578495.1	hypothetical protein
1226	BLLJ_RS06365	161.645	-0.239414	0.113734	-2.10504	0.0352881	0.0637633	WP_011068014.1	xerD	site-specific tyrosine recombinase XerD
303	BLLJ_RS01580	236.974	-0.240157	0.149938	-1.60171	0.10922	0.16941	WP_007057859.1	rimM	ribosome maturation factor RimM
503	BLLJ_RS02585	656.574	-0.241013	0.089868	-2.68186	0.00732139	0.0160223	WP_019727915.1	WP_019727915.1	phosphoribosylformylglycinamidine synthase
1734	BLLJ_RS08995	5220.13	-0.241314	0.0854708	-2.82335	0.00475253	0.0107799	WP_003807775.1	rplA	50S ribosomal protein L1
838	BLLJ_RS04295	116.748	-0.24233	0.162272	-1.49336	0.135344	0.203069	WP_007056268.1	lepB	signal peptidase I
407	BLLJ_RS02110	405.354	-0.243427	0.113009	-2.15405	0.0312365	0.0575754	WP_013582408.1	WP_013582408.1	DUF3488 and transglutaminase-like domain-containing protein
129	BLLJ_RS00665	305.231	-0.244978	0.102404	-2.39228	0.0167442	0.0337267	WP_013140054.1	WP_013140054.1	HAD family hydrolase
1405	BLLJ_RS07285	72.8775	-0.245276	0.159305	-1.53966	0.123643	0.187629	WP_012577108.1	WP_012577108.1	D-2-hydroxyacid dehydrogenase
1663	BLLJ_RS08610	560.73	-0.246665	0.107191	-2.30117	0.0213819	0.0413483	WP_004268591.1	rplX	50S ribosomal protein L24
1092	BLLJ_RS05675	524.678	-0.247135	0.100463	-2.45996	0.0138951	0.0287137	WP_007056804.1	WP_007056804.1	hypothetical protein
1751	BLLJ_RS09085	303.756	-0.248185	0.110608	-2.24383	0.0248435	0.047471	WP_012472127.1	WP_012472127.1	diaminopimelate decarboxylase
1162	BLLJ_RS06040	215.642	-0.248782	0.111046	-2.24035	0.0250681	0.0478055	WP_007056770.1	WP_007056770.1	DNA topoisomerase IV subunit A
1781	BLLJ_RS11475	128.33	-0.249721	0.184696	-1.35207	0.176354	0.252233	NA	NA	acyltransferase family protein
814	BLLJ_RS04180	389.329	-0.251175	0.099424	-2.52631	0.0115269	0.0240518	WP_015438787.1	WP_015438787.1	histidine phosphatase family protein
1642	BLLJ_RS08505	148.386	-0.251975	0.141822	-1.77669	0.0756185	0.122104	WP_015713854.1	WP_015713854.1	alpha-N-arabinofuranosidase
1166	BLLJ_RS06060	86.2242	-0.252932	0.140913	-1.79495	0.0726615	0.118221	WP_013582790.1	WP_013582790.1	MFS transporter
537	BLLJ_RS02760	95.0358	-0.253601	0.181035	-1.40084	0.161262	0.235006	NA	NA	hypothetical protein
977	BLLJ_RS05065	3.15504	-0.253812	0.641525	-0.395638	0.692372	0.752901	WP_012577591.1	WP_012577591.1	DUF2637 domain-containing protein
663	BLLJ_RS03420	57.8825	-0.254035	0.186779	-1.36009	0.173803	0.249696	WP_013582505.1	WP_013582505.1	methionine ABC transporter ATP-binding protein
874	BLLJ_RS04485	35.7226	-0.254423	0.234642	-1.0843	0.278231	0.362452	WP_014484899.1	WP_014484899.1	tyrosine-type recombinase/integrase
1875	BLLJ_RS09725	165.679	-0.25453	0.121606	-2.09306	0.0363436	0.0652426	WP_012472085.1	WP_012472085.1	LacI family transcriptional regulator
1155	BLLJ_RS06005	15.7664	-0.25592	0.317856	-0.805146	0.420736	0.508895	WP_007053139.1	WP_007053139.1	tyrosine-type recombinase/integrase
847	BLLJ_RS04350	47.9508	-0.256309	0.182386	-1.40531	0.159928	0.233768	WP_012577747.1	WP_012577747.1	hypothetical protein
848	BLLJ_RS11140	87.8609	-0.257643	0.139491	-1.84703	0.0647432	0.10733	WP_003829406.1	WP_003829406.1	hypothetical protein
858	BLLJ_RS04405	265.32	-0.257951	0.109216	-2.36183	0.0181848	0.0362192	WP_019728101.1	WP_019728101.1	amino acid permease
310	BLLJ_RS01615	424.704	-0.258093	0.0989579	-2.6081	0.00910453	0.0194607	WP_015438426.1	WP_015438426.1	type 1 glutamine amidotransferase
92	BLLJ_RS00475	39.7523	-0.258505	0.209907	-1.23152	0.218129	0.296373	WP_013582317.1	WP_013582317.1	DUF4143 domain-containing protein
460	BLLJ_RS10880	40.8129	-0.259806	0.216607	-1.19943	0.230359	0.310365	WP_076611725.1	WP_076611725.1	transposase
915	BLLJ_RS04670	1711.09	-0.261249	0.0788318	-3.31401	0.000919694	0.0024696	WP_007056011.1	WP_007056011.1	transposase
392	BLLJ_RS02035	442.77	-0.26132	0.0964684	-2.70886	0.00675143	0.0149275	WP_007053744.1	WP_007053744.1	NADH:flavin oxidoreductase/NADH oxidase
535	BLLJ_RS02750	1825.08	-0.262499	0.0775449	-3.38512	0.000711467	0.00197368	NA	NA	hypothetical protein
1369	BLLJ_RS07105	90.0577	-0.262787	0.139709	-1.88095	0.0599782	0.100206	WP_015438600.1	gmk	guanylate kinase
1660	BLLJ_RS08595	1022.95	-0.263674	0.113132	-2.33067	0.0197706	0.0387376	WP_003829896.1	rpsH	30S ribosomal protein S8
1287	BLLJ_RS06670	61.1076	-0.264288	0.170207	-1.55275	0.120484	0.183776	WP_008783670.1	WP_008783670.1	MFS transporter
816	BLLJ_RS04190	93.2445	-0.264856	0.169084	-1.56642	0.117251	0.179697	WP_019728134.1	metF	methylenetetrahydrofolate reductase [NAD(P)H]
181	BLLJ_RS00935	94.572	-0.264929	0.156898	-1.68854	0.0913074	0.144369	WP_012576649.1	WP_012576649.1	FtsX-like permease family protein
82	BLLJ_RS00415	22.9386	-0.265017	0.280227	-0.945723	0.34429	0.433001	WP_013140011.1	WP_013140011.1	hypothetical protein
1598	BLLJ_RS08285	473.844	-0.26515	0.0870531	-3.04585	0.00232027	0.0056949	WP_014485352.1	WP_014485352.1	ATP-binding protein
314	BLLJ_RS01635	195.616	-0.265588	0.114398	-2.32162	0.0202536	0.0395231	WP_007054813.1	ilvN	acetolactate synthase small subunit
8	BLLJ_RS00040	17.2401	-0.265629	0.31996	-0.830195	0.406428	0.495632	WP_015512554.1	WP_015512554.1	hypothetical protein
1701	BLLJ_RS08815	66.1341	-0.267727	0.211935	-1.26325	0.2065	0.284583	WP_007055238.1	WP_007055238.1	SAF domain-containing protein
1814	BLLJ_RS09390	649.898	-0.267775	0.0879955	-3.04305	0.00234195	0.00573733	WP_013141412.1	WP_013141412.1	TatD family hydrolase
775	BLLJ_RS04000	362.104	-0.268316	0.100339	-2.67409	0.00749318	0.0163172	WP_013582535.1	WP_013582535.1	MATE family efflux transporter
280	BLLJ_RS01465	952.796	-0.268381	0.187513	-1.43126	0.152354	0.224743	WP_012913853.1	rpmB	50S ribosomal protein L28
12	BLLJ_RS00060	356.505	-0.268528	0.0904811	-2.96778	0.00299957	0.0071574	WP_007056527.1	WP_007056527.1	pyridoxal phosphate-dependent aminotransferase
656	BLLJ_RS11385	38.0363	-0.270261	0.223611	-1.20862	0.226809	0.306869	NA	NA	IS66 family transposase
1668	BLLJ_RS08635	1508.41	-0.271232	0.0902318	-3.00595	0.00264757	0.00638862	WP_011742826.1	rpsC	30S ribosomal protein S3
570	BLLJ_RS02925	724.115	-0.272302	0.094562	-2.87961	0.00398162	0.00923774	WP_016463099.1	tyrS	tyrosine--tRNA ligase
623	BLLJ_RS03200	31.9026	-0.27262	0.226658	-1.20278	0.22906	0.309263	WP_007055101.1	WP_007055101.1	metal ABC transporter permease
627	BLLJ_RS03220	9732.17	-0.274918	0.0825744	-3.32933	0.000870537	0.00237397	WP_012578053.1	rpsA	30S ribosomal protein S1
245	BLLJ_RS01270	1412.11	-0.27705	0.131433	-2.10791	0.0350385	0.0633717	WP_007057709.1	WP_007057709.1	alpha-1,4-glucan--maltose-1-phosphate maltosyltransferase
1385	BLLJ_RS07185	977.859	-0.277818	0.084885	-3.27288	0.00106459	0.00282329	WP_007053249.1	WP_007053249.1	family 20 glycosylhydrolase
1400	BLLJ_RS07260	58.7788	-0.27816	0.176889	-1.57251	0.115832	0.178089	WP_007053233.1	WP_007053233.1	energy-coupling factor transporter ATPase
1310	BLLJ_RS06810	462.641	-0.279057	0.109885	-2.53954	0.0110998	0.0232867	WP_012577188.1	WP_012577188.1	exodeoxyribonuclease V subunit gamma
731	BLLJ_RS03775	23.7307	-0.282575	0.268355	-1.05299	0.292347	0.377778	WP_007055084.1	WP_007055084.1	ABC transporter ATP-binding protein
109	BLLJ_RS00565	157.632	-0.283555	0.123326	-2.29922	0.0214922	0.0414784	WP_014483285.1	WP_014483285.1	MHS family MFS transporter
166	BLLJ_RS00840	222.151	-0.284418	0.118681	-2.39649	0.0165528	0.0334177	WP_011068503.1	WP_011068503.1	D-hexose-6-phosphate mutarotase
856	BLLJ_RS04395	116.694	-0.284427	0.129286	-2.19999	0.0278077	0.0523567	WP_014483716.1	WP_014483716.1	VanZ family protein
1325	BLLJ_RS06885	40.3424	-0.284824	0.212818	-1.33835	0.180784	0.257044	WP_007054063.1	WP_007054063.1	hypothetical protein
316	BLLJ_RS01645	167.161	-0.285518	0.129627	-2.20262	0.0276219	0.0521086	WP_012576823.1	rnc	ribonuclease III
1637	BLLJ_RS08480	101.709	-0.286823	0.160523	-1.7868	0.0739691	0.119842	WP_007052308.1	rbfA	30S ribosome-binding factor RbfA
1432	BLLJ_RS07425	37.5362	-0.28799	0.205717	-1.39993	0.161534	0.235048	WP_013410884.1	WP_013410884.1	PucR family transcriptional regulator
1602	BLLJ_RS08305	420.985	-0.289435	0.0787842	-3.67378	0.00023899	0.000740794	WP_007052345.1	lysS	lysine--tRNA ligase
1478	BLLJ_RS07650	639.62	-0.290878	0.0833961	-3.48791	0.000486815	0.00139462	WP_007052507.1	ileS	mupirocin-resistant isoleucine--tRNA ligase
1017	BLLJ_RS05265	8.8022	-0.291653	0.420399	-0.693752	0.487838	0.571394	WP_013582720.1	WP_013582720.1	hypothetical protein
541	BLLJ_RS02780	111.828	-0.293308	0.160817	-1.82386	0.0681738	0.111958	WP_013582462.1	WP_013582462.1	cell division protein FtsK
1035	BLLJ_RS05360	19.6593	-0.294678	0.299496	-0.983915	0.325157	0.412436	NA	NA	hypothetical protein
25	BLLJ_RS00135	168.429	-0.294977	0.12719	-2.31918	0.0203851	0.0396594	WP_013582296.1	WP_013582296.1	hemolysin family protein
819	BLLJ_RS04205	836.66	-0.295576	0.0696003	-4.24676	2.17e-05	8.26e-05	WP_007054218.1	pyrB	aspartate carbamoyltransferase
1403	BLLJ_RS07275	531.795	-0.296228	0.185239	-1.59917	0.109783	0.17001	WP_014485474.1	WP_014485474.1	TM2 domain-containing protein
1735	BLLJ_RS09000	5836.23	-0.298089	0.108268	-2.75324	0.00590079	0.0131523	WP_004118588.1	rplK	50S ribosomal protein L11
898	BLLJ_RS04600	36.875	-0.3009	0.225625	-1.33363	0.182326	0.258664	NA	NA	hypothetical protein
163	BLLJ_RS00825	2189.23	-0.301057	0.113019	-2.66377	0.00772702	0.0167578	WP_007055543.1	WP_007055543.1	MFS transporter
1552	BLLJ_RS08035	13.6524	-0.301473	0.304142	-0.991225	0.321576	0.408969	WP_007052419.1	WP_007052419.1	MFS transporter
1820	BLLJ_RS09420	89.0495	-0.30316	0.14863	-2.0397	0.0413801	0.0729259	WP_007054119.1	WP_007054119.1	AraC family transcriptional regulator
1732	BLLJ_RS08970	203.479	-0.303828	0.130984	-2.31957	0.020364	0.0396585	WP_015713879.1	WP_015713879.1	IclR family transcriptional regulator
1775	BLLJ_RS11295	10.5331	-0.304378	0.392958	-0.774581	0.438587	0.527509	WP_007053102.1	WP_007053102.1	hypothetical protein
1923	BLLJ_RS09975	181.973	-0.305012	0.156361	-1.95069	0.0510941	0.086869	WP_013141524.1	rsmG	16S rRNA (guanine(527)-N(7))-methyltransferase RsmG
1827	BLLJ_RS09460	161.792	-0.305255	0.141639	-2.15515	0.0311498	0.0575078	WP_015512102.1	rsmI	16S rRNA (cytidine(1402)-2'-O)-methyltransferase
473	BLLJ_RS02430	293.582	-0.306958	0.103854	-2.95566	0.00311997	0.0074263	WP_007057964.1	WP_007057964.1	Crp/Fnr family transcriptional regulator
1664	BLLJ_RS08615	701.811	-0.307097	0.114936	-2.67189	0.00754252	0.0163946	WP_007073026.1	rplN	50S ribosomal protein L14
1622	BLLJ_RS08410	619.23	-0.307367	0.0675851	-4.54785	5.42e-06	2.32e-05	WP_012472162.1	WP_012472162.1	glucose PTS transporter subunit IIA
587	BLLJ_RS03010	31.2219	-0.307648	0.231876	-1.32678	0.184582	0.261288	WP_011068262.1	WP_011068262.1	hypothetical protein
111	BLLJ_RS00575	1332.37	-0.307773	0.154191	-1.99605	0.0459281	0.0793453	WP_014697080.1	ilvC	ketol-acid reductoisomerase
1206	BLLJ_RS06265	124.874	-0.308895	0.161855	-1.90847	0.0563307	0.0949349	WP_003832143.1	WP_003832143.1	ABC transporter ATP-binding protein
69	BLLJ_RS00355	9.80219	-0.310102	0.443414	-0.69935	0.484333	0.56904	WP_012472054.1	WP_012472054.1	toxic anion resistance protein
1623	BLLJ_RS08415	25318	-0.310795	0.183061	-1.69777	0.0895513	0.141753	WP_011068757.1	WP_011068757.1	sugar porter family MFS transporter
263	BLLJ_RS01365	256.787	-0.310913	0.156485	-1.98685	0.0469387	0.0807785	WP_003831437.1	WP_003831437.1	Rid family detoxifying hydrolase
538	BLLJ_RS02765	1390.53	-0.311576	0.113904	-2.73542	0.00623	0.013854	WP_013363330.1	WP_013363330.1	GIY-YIG nuclease family protein
634	BLLJ_RS03260	467.366	-0.311596	0.0986372	-3.15901	0.00158303	0.00404787	WP_013140522.1	polA	DNA polymerase I
583	BLLJ_RS02985	76.3788	-0.312711	0.149144	-2.0967	0.0360197	0.0647213	WP_003831234.1	WP_003831234.1	ABC-2 transporter permease
1554	BLLJ_RS08045	29.0351	-0.31435	0.217403	-1.44593	0.148196	0.21928	WP_007052417.1	WP_007052417.1	hypothetical protein
918	BLLJ_RS04685	6.85843	-0.314432	0.499782	-0.629138	0.529258	0.606665	WP_012577629.1	WP_012577629.1	hypothetical protein
1321	BLLJ_RS06865	102.542	-0.316822	0.148688	-2.13079	0.0331067	0.0602736	WP_015511939.1	dusB	tRNA dihydrouridine synthase DusB
1625	BLLJ_RS08425	151.534	-0.317654	0.130592	-2.43241	0.0149988	0.0307634	WP_008783747.1	WP_008783747.1	IS30-like element ISBlo4 family transposase
1621	BLLJ_RS08405	178.297	-0.318287	0.118364	-2.68905	0.00716567	0.0157172	WP_014485343.1	WP_014485343.1	PRD domain-containing protein
1666	BLLJ_RS08625	350.22	-0.319484	0.125624	-2.54318	0.0109848	0.0230912	WP_004129054.1	rpmC	50S ribosomal protein L29
1130	BLLJ_RS05865	99.034	-0.32061	0.144135	-2.22437	0.0261233	0.0494751	WP_012577405.1	WP_012577405.1	GuaB3 family IMP dehydrogenase-related protein
1591	BLLJ_RS08250	1414.86	-0.322306	0.0897757	-3.59012	0.000330524	0.000989518	WP_007052358.1	WP_007052358.1	OsmC family protein
1150	BLLJ_RS05980	1640.43	-0.322693	0.0852495	-3.78528	0.000153535	0.000497504	WP_015713703.1	WP_015713703.1	peptidylprolyl isomerase
228	BLLJ_RS01185	152.434	-0.323067	0.146978	-2.19807	0.0279442	0.0525624	WP_011068473.1	gatC	Asp-tRNA(Asn)/Glu-tRNA(Gln) amidotransferase subunit GatC
1377	BLLJ_RS07145	65.8712	-0.3239	0.184353	-1.75695	0.0789257	0.127125	WP_015511954.1	WP_015511954.1	L,D-transpeptidase
594	BLLJ_RS03045	104.815	-0.324059	0.132806	-2.44009	0.0146837	0.030246	WP_003835284.1	pth	aminoacyl-tRNA hydrolase
508	BLLJ_RS02615	103.284	-0.325127	0.139981	-2.32265	0.0201978	0.0394543	WP_007056371.1	WP_007056371.1	bile acid:sodium symporter family protein
1216	BLLJ_RS06315	30.3928	-0.327541	0.231121	-1.41719	0.156428	0.229523	WP_011068022.1	WP_011068022.1	MFS transporter
673	BLLJ_RS03470	136.059	-0.328314	0.132768	-2.47284	0.0134043	0.0277589	WP_012578010.1	WP_012578010.1	chloride channel protein
1842	BLLJ_RS09540	1193.14	-0.329542	0.139154	-2.36819	0.0178754	0.0356767	WP_007057473.1	WP_007057473.1	glycoside hydrolase family 127 protein
16	BLLJ_RS00090	130.973	-0.331129	0.132253	-2.50375	0.0122884	0.0255577	WP_008783747.1	WP_008783747.1	IS30 family transposase
1522	BLLJ_RS07875	407.764	-0.331789	0.109743	-3.02331	0.00250022	0.00607873	WP_015439095.1	WP_015439095.1	citrate synthase
1846	BLLJ_RS09560	3210.07	-0.332021	0.164331	-2.02044	0.0433374	0.0756908	WP_013583009.1	WP_013583009.1	family 43 glycosylhydrolase
777	BLLJ_RS04010	226.709	-0.332526	0.102038	-3.25884	0.00111867	0.00295856	WP_013140663.1	WP_013140663.1	LacI family DNA-binding transcriptional regulator
1161	BLLJ_RS06035	180.599	-0.332884	0.105882	-3.14392	0.00166698	0.00422332	WP_007054496.1	WP_007054496.1	alkaline phosphatase family protein
1034	BLLJ_RS05355	10.7718	-0.333208	0.372935	-0.893476	0.371602	0.459557	NA	NA	adenine-specific methyltransferase EcoRI family protein
778	BLLJ_RS04015	5.10054	-0.333612	0.53623	-0.622143	0.533848	0.610112	WP_007052178.1	WP_007052178.1	hypothetical protein
1891	BLLJ_RS09805	543.874	-0.334972	0.0929626	-3.6033	0.000314202	0.000945056	WP_007051816.1	rlmB	23S rRNA (guanosine(2251)-2'-O)-methyltransferase RlmB
1260	BLLJ_RS06530	45.2845	-0.335533	0.213533	-1.57134	0.116103	0.178222	WP_008783435.1	WP_008783435.1	VWA domain-containing protein
101	BLLJ_RS00525	29.7373	-0.335572	0.238897	-1.40467	0.160119	0.233802	WP_007055912.1	WP_007055912.1	KUP/HAK/KT family potassium transporter
660	BLLJ_RS03405	22866.8	-0.337927	0.123672	-2.73245	0.0062866	0.0139638	WP_011743105.1	WP_011743105.1	phosphoketolase
1331	BLLJ_RS06910	923.13	-0.338893	0.129725	-2.6124	0.00899101	0.0192394	WP_014485493.1	WP_014485493.1	serpin family protein
1057	BLLJ_RS11445	160.547	-0.339623	0.143821	-2.36144	0.0182042	0.0362205	NA	NA	hypothetical protein
1020	BLLJ_RS05280	25.0247	-0.339678	0.265809	-1.2779	0.201284	0.279191	WP_007055021.1	WP_007055021.1	C40 family peptidase
714	BLLJ_RS03690	66.957	-0.340515	0.15696	-2.16944	0.0300495	0.0559763	WP_013140608.1	WP_013140608.1	response regulator transcription factor
531	BLLJ_RS02725	79.4008	-0.342692	0.146258	-2.34307	0.0191256	0.0376267	WP_007053628.1	WP_007053628.1	AEC family transporter
1054	BLLJ_RS05460	13.4783	-0.343485	0.388039	-0.885182	0.376059	0.464472	NA	NA	hypothetical protein
1767	BLLJ_RS09165	200.473	-0.343905	0.107358	-3.20333	0.00135846	0.0035298	WP_013582955.1	WP_013582955.1	DUF4143 domain-containing protein
398	BLLJ_RS02065	415.257	-0.345746	0.0938139	-3.68545	0.000228301	0.000714552	WP_006294469.1	WP_006294469.1	PFL family protein
1790	BLLJ_RS09270	73.2505	-0.347223	0.200207	-1.73432	0.082862	0.132469	NA	NA	pentapeptide repeat-containing protein
106	BLLJ_RS00550	762.033	-0.348025	0.160791	-2.16445	0.0304295	0.0564591	WP_015438242.1	gtfA	sucrose phosphorylase
586	BLLJ_RS03005	304.387	-0.349178	0.121428	-2.8756	0.00403259	0.00932235	WP_007055116.1	thrC	threonine synthase
204	BLLJ_RS01055	1485.94	-0.350119	0.122927	-2.84819	0.00439691	0.0100441	WP_015713253.1	WP_015713253.1	phasin family protein
872	BLLJ_RS04475	2345.76	-0.350704	0.0863796	-4.06003	4.91e-05	0.000174216	WP_013582579.1	WP_013582579.1	MerR family transcriptional regulator
1682	BLLJ_RS08705	5020.68	-0.351155	0.126073	-2.78533	0.00534737	0.0120441	WP_008783400.1	malQ	4-alpha-glucanotransferase
133	BLLJ_RS00685	6.20952	-0.352357	0.483653	-0.728533	0.466287	0.553914	WP_007054679.1	tadB	Flp pilus assembly protein TadB
1659	BLLJ_RS08590	1868.53	-0.353224	0.0938684	-3.76297	0.000167908	0.000539526	WP_007053040.1	rplF	50S ribosomal protein L6
988	BLLJ_RS05120	30.3418	-0.354598	0.242855	-1.46013	0.144256	0.214107	NA	NA	AAA family ATPase
1760	BLLJ_RS09130	147.353	-0.356278	0.131692	-2.70538	0.00682256	0.0150675	WP_007053083.1	leuD	3-isopropylmalate dehydratase small subunit
524	BLLJ_RS02690	68.1625	-0.3575	0.164868	-2.1684	0.0301279	0.0560681	WP_007056351.1	WP_007056351.1	metalloregulator ArsR/SmtB family transcription factor
1896	BLLJ_RS09830	279.23	-0.357729	0.0921609	-3.88157	0.000103784	0.000351046	WP_010081206.1	WP_010081206.1	SpaH/EbpB family LPXTG-anchored major pilin
767	BLLJ_RS03960	723.31	-0.35807	0.167207	-2.14147	0.032236	0.058911	WP_004221819.1	WP_004221819.1	branched-chain amino acid aminotransferase
1710	BLLJ_RS08860	1193.93	-0.360305	0.184503	-1.95284	0.050838	0.0865099	WP_011559497.1	rpsO	30S ribosomal protein S15
1305	BLLJ_RS06775	79.3127	-0.361485	0.242331	-1.4917	0.135778	0.203562	WP_007054857.1	WP_007054857.1	DUF262 domain-containing protein
349	BLLJ_RS01825	306.914	-0.361641	0.0967019	-3.73975	0.000184201	0.000584111	WP_019727838.1	WP_019727838.1	beta-galactosidase
1454	BLLJ_RS07540	94.4387	-0.361732	0.162119	-2.23127	0.0256631	0.0488918	WP_012577076.1	WP_012577076.1	hypothetical protein
929	BLLJ_RS04740	18.1393	-0.361907	0.311717	-1.16101	0.245636	0.327063	WP_013582636.1	WP_013582636.1	hypothetical protein
873	BLLJ_RS04480	63.2522	-0.363274	0.218805	-1.66027	0.0968605	0.15195	WP_007055744.1	WP_007055744.1	hypothetical protein
421	BLLJ_RS11100	22.7832	-0.363794	0.294602	-1.23486	0.216881	0.294885	WP_007051300.1	WP_007051300.1	hypothetical protein
1649	BLLJ_RS08540	1438.76	-0.36393	0.0998238	-3.64572	0.000266645	0.000812152	WP_006288696.1	rpsK	30S ribosomal protein S11
716	BLLJ_RS03700	50.013	-0.363931	0.175943	-2.06845	0.0385976	0.0689677	WP_008782992.1	WP_008782992.1	ABC transporter ATP-binding protein
510	BLLJ_RS02625	900.663	-0.364585	0.170626	-2.13675	0.0326186	0.0594411	WP_012297750.1	rpsG	30S ribosomal protein S7
1215	BLLJ_RS06310	622.894	-0.36655	0.105655	-3.4693	0.000521821	0.00148388	WP_013140911.1	typA	translational GTPase TypA
914	BLLJ_RS04665	95.715	-0.367095	0.164921	-2.22589	0.0260215	0.0493794	NA	NA	hypothetical protein
1326	BLLJ_RS06890	431.098	-0.367527	0.10581	-3.47345	0.000513813	0.00146543	WP_015439007.1	thiD	bifunctional hydroxymethylpyrimidine kinase/phosphomethylpyrimidine kinase
846	BLLJ_RS11135	49.0923	-0.367662	0.20944	-1.75545	0.0791818	0.127431	WP_012471870.1	WP_012471870.1	hypothetical protein
647	BLLJ_RS03345	275.207	-0.368356	0.109072	-3.37719	0.000732297	0.00202564	WP_013140545.1	WP_013140545.1	acetyltransferase
1635	BLLJ_RS08470	160.071	-0.371989	0.132392	-2.80975	0.00495796	0.0112194	WP_007052311.1	WP_007052311.1	FAD synthase
1549	BLLJ_RS08020	18.257	-0.372318	0.342063	-1.08845	0.276397	0.36055	WP_003844893.1	WP_003844893.1	hypothetical protein
229	BLLJ_RS01190	238.887	-0.372431	0.115088	-3.23605	0.00121198	0.00318785	WP_012576700.1	gatA	Asp-tRNA(Asn)/Glu-tRNA(Gln) amidotransferase subunit GatA
34	BLLJ_RS10805	36.3974	-0.372694	0.215385	-1.73037	0.0835649	0.133482	NA	NA	hypothetical protein
1903	BLLJ_RS09865	46.9204	-0.374264	0.237679	-1.57467	0.115334	0.177465	WP_007051803.1	WP_007051803.1	glutaredoxin family protein
1276	BLLJ_RS10050	345.535	-0.374307	0.128336	-2.91661	0.00353853	0.00831985	WP_014484715.1	nrdR	transcriptional regulator NrdR
1220	BLLJ_RS06335	56.3874	-0.374384	0.178223	-2.10065	0.035672	0.0643364	WP_003830606.1	nadA	quinolinate synthase NadA
1388	BLLJ_RS07200	44.0926	-0.376378	0.184931	-2.03523	0.0418276	0.0735954	WP_013141080.1	WP_013141080.1	hypothetical protein
1793	BLLJ_RS09280	113.619	-0.379487	0.125435	-3.02537	0.00248326	0.0060451	WP_014485507.1	istA	IS21 family transposase
509	BLLJ_RS02620	2840.18	-0.38079	0.123057	-3.09441	0.00197202	0.0049122	WP_010938593.1	rpsL	30S ribosomal protein S12
1647	BLLJ_RS08530	433.596	-0.382048	0.126001	-3.0321	0.00242861	0.00592704	WP_013410643.1	rplQ	50S ribosomal protein L17
1513	BLLJ_RS07830	153.437	-0.382987	0.13339	-2.87118	0.00408943	0.00943112	WP_003832205.1	WP_003832205.1	Ppx/GppA family phosphatase
151	BLLJ_RS10835	15.2604	-0.383211	0.32661	-1.1733	0.240677	0.322016	WP_076611083.1	WP_076611083.1	transposase
1674	BLLJ_RS08665	1824.81	-0.383995	0.0855201	-4.49011	7.12e-06	2.98e-05	WP_003837372.1	rplC	50S ribosomal protein L3
1823	BLLJ_RS09435	119.219	-0.384198	0.14576	-2.63582	0.00839347	0.0181419	WP_008783209.1	WP_008783209.1	hypothetical protein
1745	BLLJ_RS09055	270.501	-0.385118	0.116898	-3.29447	0.000986078	0.00263684	WP_007053065.1	WP_007053065.1	AEC family transporter
1774	BLLJ_RS09200	32.3557	-0.38536	0.21489	-1.79329	0.072926	0.118551	WP_015512071.1	WP_015512071.1	IclR family transcriptional regulator
339	BLLJ_RS01775	830.489	-0.385824	0.151216	-2.55148	0.0107265	0.0225772	WP_003809815.1	araA	L-arabinose isomerase
1687	BLLJ_RS08735	49.5366	-0.385939	0.18581	-2.07706	0.037796	0.0675981	WP_007053020.1	WP_007053020.1	EamA family transporter
116	BLLJ_RS00600	20.1428	-0.386247	0.259037	-1.49109	0.135939	0.203644	WP_015713232.1	WP_015713232.1	hypothetical protein
909	BLLJ_RS04640	4.11398	-0.386361	0.694884	-0.556009	0.578205	0.648504	WP_013582615.1	WP_013582615.1	cell division protein DivIVA
1908	BLLJ_RS09895	12.8537	-0.386421	0.345665	-1.11791	0.263606	0.34668	WP_015512575.1	WP_015512575.1	glycosyl hydrolase family 3
564	BLLJ_RS02895	63.6132	-0.387716	0.149427	-2.59468	0.00946797	0.0201927	WP_003828811.1	thiS	sulfur carrier protein ThiS
1651	BLLJ_RS08550	1400.14	-0.38843	0.0989618	-3.92505	8.67e-05	0.000296424	WP_005987264.1	rpmJ	50S ribosomal protein L36
565	BLLJ_RS02900	231.406	-0.388472	0.117	-3.32026	0.000899321	0.00243867	WP_014483930.1	WP_014483930.1	thiazole synthase
1059	BLLJ_RS05485	13.8275	-0.39006	0.354142	-1.10142	0.270712	0.354093	WP_012577521.1	WP_012577521.1	hypothetical protein
582	BLLJ_RS02980	299.845	-0.390946	0.109034	-3.58554	0.000336381	0.00100549	WP_011068267.1	WP_011068267.1	ABC transporter ATP-binding protein
744	BLLJ_RS03840	81.3421	-0.393491	0.146757	-2.68125	0.00733483	0.0160335	WP_007053379.1	WP_007053379.1	Sapep family Mn(2+)-dependent dipeptidase
357	BLLJ_RS01870	208.517	-0.393599	0.118573	-3.31946	0.000901903	0.00243903	WP_013410356.1	WP_013410356.1	Nramp family divalent metal transporter
897	BLLJ_RS04595	144.856	-0.394081	0.122034	-3.22928	0.00124102	0.00325535	WP_008783747.1	WP_008783747.1	IS30-like element ISBlo4 family transposase
447	BLLJ_RS02305	612.512	-0.395319	0.112281	-3.52079	0.000430262	0.00124744	WP_007051272.1	WP_007051272.1	ABC transporter substrate-binding protein
65	BLLJ_RS00335	16.408	-0.395623	0.314347	-1.25855	0.208191	0.286096	WP_015713203.1	WP_015713203.1	VWA domain-containing protein
718	BLLJ_RS03710	58.7149	-0.396191	0.224291	-1.76642	0.0773256	0.124756	WP_007052114.1	WP_007052114.1	ABC transporter permease
566	BLLJ_RS02905	64.8605	-0.398083	0.162883	-2.44398	0.0145263	0.0299537	WP_014483929.1	thiF	thiazole biosynthesis adenylyltransferase ThiF
112	BLLJ_RS00580	99.4299	-0.398948	0.147671	-2.7016	0.0069007	0.0152052	WP_013582328.1	WP_013582328.1	glycoside hydrolase family 13 protein
650	BLLJ_RS03360	12.7446	-0.399556	0.354272	-1.12782	0.259396	0.342544	WP_007053449.1	WP_007053449.1	DNA/RNA non-specific endonuclease
930	BLLJ_RS04745	3.72444	-0.402034	0.589765	-0.681685	0.495438	0.576814	WP_007054993.1	WP_007054993.1	hypothetical protein
1055	BLLJ_RS05465	7.46377	-0.402909	0.538668	-0.747973	0.454476	0.541552	WP_014484824.1	WP_014484824.1	hypothetical protein
409	BLLJ_RS02120	319.855	-0.403734	0.153749	-2.62592	0.00864142	0.0186153	WP_014485817.1	WP_014485817.1	MoxR family ATPase
1518	BLLJ_RS07855	27.0578	-0.403747	0.225745	-1.78851	0.0736933	0.119542	WP_007052466.1	WP_007052466.1	hypothetical protein
1902	BLLJ_RS09860	27.3557	-0.403891	0.237134	-1.70322	0.0885264	0.140246	WP_008783041.1	nrdI	class Ib ribonucleoside-diphosphate reductase assembly flavoprotein NrdI
1675	BLLJ_RS08670	2426.5	-0.404218	0.110861	-3.64617	0.000266179	0.000812152	WP_012084982.1	rpsJ	30S ribosomal protein S10
1069	BLLJ_RS05540	667.177	-0.40476	0.104293	-3.88099	0.000104032	0.000351266	WP_004113665.1	WP_004113665.1	rRNA pseudouridine synthase
920	BLLJ_RS04695	16.4988	-0.405017	0.31615	-1.28109	0.200162	0.278436	WP_012577623.1	WP_012577623.1	sortase
212	BLLJ_RS01100	354.508	-0.405344	0.121007	-3.34975	0.000808846	0.00222145	WP_015713257.1	WP_015713257.1	family 43 glycosylhydrolase
160	BLLJ_RS00810	402.169	-0.406162	0.113676	-3.57296	0.000352963	0.00104694	WP_014483342.1	WP_014483342.1	formate--tetrahydrofolate ligase
379	BLLJ_RS01970	120.103	-0.406656	0.134556	-3.02221	0.00250938	0.00609331	WP_008783174.1	WP_008783174.1	hypothetical protein
411	BLLJ_RS02130	1053.29	-0.408819	0.0990575	-4.12709	3.67e-05	0.000134662	WP_007056417.1	WP_007056417.1	serine/threonine protein kinase
976	BLLJ_RS05060	2.22106	-0.410105	0.959837	-0.427266	0.669186	0.73361	WP_013140230.1	WP_013140230.1	IS607 family transposase
220	BLLJ_RS01145	34.9726	-0.410593	0.222863	-1.84235	0.0654237	0.108179	NA	NA	HPr family phosphocarrier protein
403	BLLJ_RS02090	1671.03	-0.410888	0.0902596	-4.55229	5.31e-06	2.27e-05	WP_013582406.1	WP_013582406.1	DNA-directed RNA polymerase subunit beta'
511	BLLJ_RS02630	6710.27	-0.412576	0.108163	-3.8144	0.000136514	0.000447613	WP_004269068.1	fusA	elongation factor G
114	BLLJ_RS00590	546.85	-0.41266	0.0897665	-4.59704	4.29e-06	1.86e-05	WP_007051647.1	malQ	4-alpha-glucanotransferase
562	BLLJ_RS10295	3.62441	-0.41475	0.628972	-0.659409	0.509633	0.589426	NA	NA	type II toxin-antitoxin system YoeB family toxin
940	BLLJ_RS11040	33.4314	-0.415558	0.225438	-1.84334	0.0652797	0.108034	NA	NA	hypothetical protein
880	BLLJ_RS10400	4.52725	-0.41606	0.506195	-0.821936	0.411113	0.50008	WP_013582587.1	WP_013582587.1	hypothetical protein
158	BLLJ_RS00800	221.759	-0.416657	0.100862	-4.13095	3.61e-05	0.000132925	WP_013140084.1	WP_013140084.1	YbhB/YbcL family Raf kinase inhibitor-like protein
1818	BLLJ_RS09410	71.7875	-0.417638	0.167848	-2.48819	0.0128394	0.0266462	WP_011068661.1	WP_011068661.1	glycoside hydrolase family 27 protein
585	BLLJ_RS02995	242.435	-0.418328	0.131198	-3.18853	0.00142997	0.00370561	WP_007051140.1	WP_007051140.1	calcium-translocating P-type ATPase, PMCA-type
1748	BLLJ_RS09070	134.168	-0.419698	0.129048	-3.25226	0.00114489	0.00302378	WP_013582946.1	WP_013582946.1	Maf family protein
1544	BLLJ_RS07990	1275.09	-0.419991	0.173462	-2.42123	0.015468	0.0315246	WP_003830110.1	rpmE	50S ribosomal protein L31
1755	BLLJ_RS09105	210.185	-0.420049	0.106494	-3.94433	8e-05	0.000275022	WP_007053078.1	WP_007053078.1	LysR family transcriptional regulator
986	BLLJ_RS05110	80.1155	-0.420404	0.160137	-2.62528	0.00865783	0.0186298	WP_015439060.1	istB	IS21-like element helper ATPase IstB
795	BLLJ_RS04090	58.001	-0.420678	0.172552	-2.43798	0.0147697	0.0303906	NA	NA	IS3 family transposase
269	BLLJ_RS01395	4.11939	-0.422714	0.559331	-0.755749	0.4498	0.537307	WP_007051464.1	WP_007051464.1	ABC transporter permease subunit
1749	BLLJ_RS09075	118.915	-0.423072	0.143628	-2.94561	0.00322315	0.00764357	WP_011068713.1	WP_011068713.1	homoserine kinase
270	BLLJ_RS01400	12.7186	-0.424057	0.363425	-1.16684	0.243277	0.324818	WP_012472001.1	WP_012472001.1	ABC transporter ATP-binding protein
1928	BLLJ_RS10000	301.353	-0.42446	0.152452	-2.78422	0.00536572	0.0120713	WP_007054596.1	rpmH	50S ribosomal protein L34
1689	BLLJ_RS08745	167.483	-0.42505	0.137202	-3.09799	0.0019484	0.00486594	WP_007053017.1	dapC	succinyldiaminopimelate transaminase
1093	BLLJ_RS05680	826.437	-0.426439	0.115953	-3.6777	0.000235344	0.000731843	WP_015512212.1	WP_015512212.1	aminotransferase class I/II-fold pyridoxal phosphate-dependent enzyme
1210	BLLJ_RS06285	861.65	-0.426563	0.128312	-3.32443	0.00088601	0.00240595	WP_012577287.1	WP_012577287.1	tyrosine recombinase XerC
317	BLLJ_RS01650	3957.07	-0.426853	0.103452	-4.1261	3.69e-05	0.000134868	WP_004268380.1	rpmF	50S ribosomal protein L32
886	BLLJ_RS04540	27.825	-0.427572	0.245245	-1.74344	0.0812559	0.130117	WP_014484893.1	WP_014484893.1	hypothetical protein
243	BLLJ_RS01260	104.919	-0.429587	0.151695	-2.83191	0.00462704	0.0105324	WP_007051517.1	WP_007051517.1	manganese efflux pump MntP family protein
211	BLLJ_RS01095	2386.95	-0.429924	0.0863516	-4.97876	6.4e-07	3.12e-06	WP_007054739.1	WP_007054739.1	beta-L-arabinobiosidase
1036	BLLJ_RS05365	52.9991	-0.430245	0.21299	-2.02002	0.0433809	0.0756908	WP_012577539.1	WP_012577539.1	hypothetical protein
235	BLLJ_RS01220	810.278	-0.430485	0.0952139	-4.52125	6.15e-06	2.6e-05	WP_007056503.1	rho	transcription termination factor Rho
1652	BLLJ_RS08555	3060.51	-0.4308	0.118839	-3.62508	0.000288872	0.000872955	WP_012039277.1	infA	translation initiation factor IF-1
377	BLLJ_RS01960	2062.18	-0.43131	0.110847	-3.89105	9.98e-05	0.000338844	WP_013582399.1	WP_013582399.1	hypothetical protein
964	BLLJ_RS05000	21.7988	-0.431881	0.320646	-1.34691	0.17801	0.253838	NA	NA	cell division protein FtsK
726	BLLJ_RS03750	681.862	-0.43258	0.119876	-3.60855	0.000307911	0.000927581	WP_007052123.1	WP_007052123.1	purine permease
1543	BLLJ_RS07985	218.651	-0.432886	0.130886	-3.30736	0.00094179	0.0025219	WP_014485390.1	prfA	peptide chain release factor 1
841	BLLJ_RS04310	24.0837	-0.433312	0.298499	-1.45164	0.146603	0.217256	WP_015713573.1	WP_015713573.1	MFS transporter
1672	BLLJ_RS08655	453.904	-0.433559	0.114333	-3.79206	0.000149405	0.000487399	WP_015450970.1	rplW	50S ribosomal protein L23
1533	BLLJ_RS07935	938.245	-0.433789	0.0841391	-5.15562	2.53e-07	1.28e-06	WP_013141204.1	guaB	IMP dehydrogenase
410	BLLJ_RS02125	1050.31	-0.434083	0.0636871	-6.81586	9.37e-12	7.37e-11	WP_015713361.1	WP_015713361.1	tandem-95 repeat protein
1633	BLLJ_RS08460	622.509	-0.434772	0.109357	-3.97571	7.02e-05	0.000244202	WP_007052313.1	WP_007052313.1	hypothetical protein
1278	BLLJ_RS06620	79.7938	-0.435155	0.145258	-2.99573	0.00273787	0.00657362	WP_015439060.1	istB	IS21-like element helper ATPase IstB
120	BLLJ_RS00620	16.8412	-0.43578	0.321244	-1.35654	0.174928	0.250688	WP_008783502.1	WP_008783502.1	ATP-binding protein
297	BLLJ_RS01550	141.554	-0.436894	0.119095	-3.66844	0.000244031	0.000755203	WP_007054798.1	pstA	phosphate ABC transporter permease PstA
295	BLLJ_RS01540	377.022	-0.437238	0.126261	-3.46297	0.000534258	0.00151048	WP_013582368.1	pstS	phosphate ABC transporter substrate-binding protein PstS
1894	BLLJ_RS11005	21.6215	-0.437684	0.272306	-1.60732	0.107984	0.168168	WP_003835811.1	WP_003835811.1	hypothetical protein
277	BLLJ_RS10235	112.44	-0.438289	0.143906	-3.04566	0.00232168	0.0056949	WP_003815796.1	WP_003815796.1	helix-turn-helix domain-containing protein
1859	BLLJ_RS10750	56.9118	-0.440343	0.18697	-2.35515	0.0185152	0.0366126	WP_003814027.1	WP_003814027.1	hypothetical protein
1681	BLLJ_RS08700	5526.21	-0.4406	0.0688857	-6.39611	1.59e-10	1.13e-09	WP_003807927.1	rplM	50S ribosomal protein L13
633	BLLJ_RS03255	4016.14	-0.441063	0.0961767	-4.58597	4.52e-06	1.95e-05	WP_013582490.1	WP_013582490.1	response regulator
1661	BLLJ_RS08600	369.568	-0.441173	0.132906	-3.31944	0.000901988	0.00243903	WP_003948630.1	WP_003948630.1	type Z 30S ribosomal protein S14
268	BLLJ_RS01390	13.2069	-0.441575	0.335458	-1.31633	0.188062	0.265824	WP_007055662.1	WP_007055662.1	ABC transporter permease subunit
340	BLLJ_RS01780	60.7303	-0.441633	0.171393	-2.57673	0.00997385	0.021178	WP_011068399.1	WP_011068399.1	gamma-glutamyl-gamma-aminobutyrate hydrolase family protein
1219	BLLJ_RS06330	41.8292	-0.441936	0.204223	-2.16399	0.0304654	0.0564591	WP_015512139.1	nadB	L-aspartate oxidase
458	BLLJ_RS02360	122.756	-0.443368	0.132352	-3.34993	0.000808332	0.00222145	WP_007056410.1	WP_007056410.1	DUF2961 domain-containing protein
1470	BLLJ_RS07620	649.397	-0.444914	0.129991	-3.42265	0.000620134	0.0017388	WP_006294871.1	rpoZ	DNA-directed RNA polymerase subunit omega
1452	BLLJ_RS07525	16.9402	-0.445348	0.277454	-1.60512	0.108466	0.168639	WP_007058571.1	WP_007058571.1	hypothetical protein
1529	BLLJ_RS07915	316.018	-0.446356	0.20378	-2.19038	0.0284968	0.0534973	WP_007052453.1	amrS	AmmeMemoRadiSam system radical SAM enzyme
1511	BLLJ_RS11185	39.1231	-0.447501	0.22249	-2.01133	0.0442902	0.0768095	WP_013582894.1	WP_013582894.1	hypothetical protein
200	BLLJ_RS01035	143.747	-0.448107	0.119479	-3.75052	0.00017647	0.000561442	WP_007051563.1	WP_007051563.1	MATE family efflux transporter
697	BLLJ_RS03605	281.898	-0.44837	0.114176	-3.927	8.6e-05	0.000294552	WP_015713447.1	WP_015713447.1	MFS transporter
1110	BLLJ_RS05765	18.6582	-0.449497	0.284402	-1.5805	0.113993	0.175542	WP_007052770.1	WP_007052770.1	energy-coupling factor transporter transmembrane protein EcfT
658	BLLJ_RS03395	52.443	-0.449569	0.190869	-2.35538	0.0185037	0.0366126	WP_003744447.1	WP_003744447.1	arsenical-resistance protein
815	BLLJ_RS04185	640.535	-0.451385	0.0801499	-5.63176	1.78e-08	1.07e-07	WP_011743157.1	metE	5-methyltetrahydropteroyltriglutamate--homocysteine S-methyltransferase
1309	BLLJ_RS06805	856.823	-0.452459	0.0947531	-4.77514	1.8e-06	8.24e-06	WP_007054078.1	WP_007054078.1	UvrD-helicase domain-containing protein
1502	BLLJ_RS07775	134.87	-0.453113	0.121601	-3.72624	0.000194354	0.000614287	WP_012577013.1	nrdG	anaerobic ribonucleoside-triphosphate reductase activating protein
550	BLLJ_RS02830	31.2027	-0.453592	0.236545	-1.91757	0.0551659	0.0932164	WP_007051174.1	WP_007051174.1	energy-coupling factor transporter transmembrane protein EcfT
1014	BLLJ_RS05250	3.28083	-0.453784	0.734402	-0.617896	0.536644	0.612581	WP_013582717.1	WP_013582717.1	hypothetical protein
1280	BLLJ_RS06635	955.162	-0.454888	0.085437	-5.32425	1.01e-07	5.51e-07	WP_014485521.1	lexA	transcriptional repressor LexA
470	BLLJ_RS02415	1556.29	-0.4569	0.112057	-4.07741	4.55e-05	0.000162598	WP_013140385.1	WP_013140385.1	hypothetical protein
958	BLLJ_RS04970	47.3341	-0.456958	0.226197	-2.02018	0.0433649	0.0756908	WP_012577606.1	WP_012577606.1	bifunctional DNA primase/polymerase
1419	BLLJ_RS07355	81.2213	-0.457202	0.159798	-2.86113	0.00422138	0.00968906	WP_010081561.1	WP_010081561.1	5'-nucleotidase C-terminal domain-containing protein
1764	BLLJ_RS09150	1299.46	-0.457471	0.128411	-3.56257	0.000367248	0.00108764	WP_013410592.1	WP_013410592.1	RNA degradosome polyphosphate kinase
840	BLLJ_RS04305	332.35	-0.458379	0.133378	-3.43668	0.000588899	0.00165994	WP_007056992.1	WP_007056992.1	amino acid permease
826	BLLJ_RS11260	4.40816	-0.465252	0.620758	-0.749489	0.453562	0.541131	WP_007054223.1	WP_007054223.1	hypothetical protein
1058	BLLJ_RS05480	51.856	-0.46551	0.183629	-2.53506	0.0112427	0.0235098	WP_012577522.1	WP_012577522.1	SNF2-related protein
103	BLLJ_RS00535	531.11	-0.465744	0.0892615	-5.21775	1.81e-07	9.36e-07	WP_007055901.1	WP_007055901.1	LacI family transcriptional regulator
1844	BLLJ_RS09550	2807.46	-0.467134	0.168056	-2.77964	0.00544194	0.0122143	WP_007054093.1	WP_007054093.1	family 43 glycosylhydrolase
987	BLLJ_RS05115	127.091	-0.467693	0.151548	-3.08612	0.0020279	0.00502543	WP_014485507.1	istA	IS21 family transposase
402	BLLJ_RS02085	2316.36	-0.468156	0.0867571	-5.39617	6.81e-08	3.8e-07	WP_019727872.1	WP_019727872.1	DNA-directed RNA polymerase subunit beta
1335	BLLJ_RS06930	106.096	-0.468451	0.144959	-3.23161	0.00123095	0.00323334	WP_007056912.1	WP_007056912.1	ABC transporter permease
1680	BLLJ_RS08695	1568.02	-0.469022	0.141443	-3.31598	0.000913233	0.0024591	WP_015450977.1	rpsI	30S ribosomal protein S9
774	BLLJ_RS03995	35.1554	-0.470122	0.225759	-2.08241	0.0373051	0.0669063	WP_013410939.1	WP_013410939.1	glycerate kinase
1897	BLLJ_RS09835	289.527	-0.470332	0.117579	-4.00013	6.33e-05	0.000221519	WP_003815884.1	WP_003815884.1	LPXTG cell wall anchor domain-containing protein
1667	BLLJ_RS08630	573.568	-0.470932	0.110266	-4.27088	1.95e-05	7.51e-05	WP_007053037.1	rplP	50S ribosomal protein L16
1901	BLLJ_RS09855	62.3125	-0.471607	0.204532	-2.30578	0.0211228	0.0409294	WP_016461974.1	nrdE	class 1b ribonucleoside-diphosphate reductase subunit alpha
221	BLLJ_RS01150	299.492	-0.471852	0.107893	-4.37334	1.22e-05	4.91e-05	WP_013140147.1	ptsP	phosphoenolpyruvate--protein phosphotransferase
954	BLLJ_RS04855	7.87907	-0.472236	0.501526	-0.941597	0.346399	0.43452	WP_012577608.1	secE	preprotein translocase subunit SecE
1752	BLLJ_RS09090	376.239	-0.473388	0.111323	-4.25237	2.12e-05	8.09e-05	WP_014485298.1	argS	arginine--tRNA ligase
1650	BLLJ_RS08545	3100.54	-0.474153	0.0970536	-4.88547	1.03e-06	4.92e-06	WP_018143439.1	rpsM	30S ribosomal protein S13
1648	BLLJ_RS08535	1381.1	-0.474826	0.11967	-3.96781	7.25e-05	0.000251984	WP_021913098.1	WP_021913098.1	DNA-directed RNA polymerase subunit alpha
298	BLLJ_RS01555	191.005	-0.475187	0.114185	-4.16154	3.16e-05	0.000117658	WP_019260702.1	pstB	phosphate ABC transporter ATP-binding protein PstB
359	BLLJ_RS01880	143.341	-0.475994	0.135108	-3.52306	0.000426603	0.00124056	WP_008783747.1	WP_008783747.1	IS30-like element ISBlo4 family transposase
661	BLLJ_RS03410	84.213	-0.476788	0.152444	-3.12762	0.00176225	0.00442976	WP_011068222.1	WP_011068222.1	Cof-type HAD-IIB family hydrolase
351	BLLJ_RS01835	145.83	-0.478214	0.13594	-3.51782	0.000435107	0.0012577	WP_008783747.1	WP_008783747.1	IS30-like element ISBlo4 family transposase
857	BLLJ_RS04400	158.302	-0.478846	0.136536	-3.50711	0.000452995	0.00130354	WP_011068118.1	WP_011068118.1	MFS transporter
1863	BLLJ_RS09640	133.813	-0.479256	0.119078	-4.02471	5.7e-05	0.000201065	WP_008783747.1	WP_008783747.1	IS30-like element ISBlo4 family transposase
1927	BLLJ_RS09995	1186.76	-0.480226	0.11162	-4.30234	1.69e-05	6.6e-05	WP_012578708.1	rnpA	ribonuclease P protein component
563	BLLJ_RS02890	145.699	-0.480618	0.148852	-3.22883	0.00124296	0.00325603	WP_007053608.1	argH	argininosuccinate lyase
240	BLLJ_RS01245	41.0982	-0.481349	0.202014	-2.38275	0.0171838	0.034439	WP_007057714.1	nth	endonuclease III
1322	BLLJ_RS06870	560.434	-0.482919	0.0836292	-5.77452	7.72e-09	4.86e-08	WP_013141017.1	WP_013141017.1	glycine--tRNA ligase
1113	BLLJ_RS05780	113.389	-0.483045	0.139291	-3.46789	0.000524559	0.00148947	WP_008783321.1	WP_008783321.1	metallopeptidase family protein
1384	BLLJ_RS07180	25.2604	-0.487089	0.236416	-2.0603	0.0393699	0.0700878	WP_007053250.1	WP_007053250.1	extracellular solute-binding protein
105	BLLJ_RS00545	82.1112	-0.487321	0.152539	-3.19474	0.00139957	0.00363174	WP_012576493.1	WP_012576493.1	IS3 family transposase
540	BLLJ_RS02775	112.932	-0.488563	0.146371	-3.33785	0.000844302	0.00231553	WP_013582461.1	WP_013582461.1	hypothetical protein
206	BLLJ_RS01065	1283.96	-0.489853	0.0876991	-5.58561	2.33e-08	1.38e-07	WP_007054733.1	WP_007054733.1	LacI family transcriptional regulator
169	BLLJ_RS11085	266.729	-0.489876	0.115063	-4.25747	2.07e-05	7.92e-05	WP_014485928.1	WP_014485928.1	hypothetical protein
1418	BLLJ_RS10550	90.5464	-0.490199	0.141556	-3.46294	0.00053431	0.00151048	NA	NA	zinc-ribbon domain-containing protein
1665	BLLJ_RS08620	770.353	-0.492756	0.100928	-4.88227	1.05e-06	4.99e-06	WP_006295268.1	rpsQ	30S ribosomal protein S17
584	BLLJ_RS02990	125.293	-0.493274	0.127644	-3.86444	0.000111345	0.00037205	WP_012471938.1	WP_012471938.1	ABC-2 transporter permease
1860	BLLJ_RS10990	35.0658	-0.494368	0.217362	-2.2744	0.0229421	0.0441	WP_007052261.1	WP_007052261.1	IS30 family transposase
1643	BLLJ_RS08515	143.923	-0.496658	0.119393	-4.15985	3.18e-05	0.000118302	WP_014484252.1	WP_014484252.1	transglutaminase family protein
972	BLLJ_RS05040	6.29358	-0.499156	0.555151	-0.899137	0.36858	0.456404	WP_012577594.1	WP_012577594.1	hypothetical protein
528	BLLJ_RS11250	9.00271	-0.502035	0.421047	-1.19235	0.233125	0.313653	WP_012471944.1	WP_012471944.1	hypothetical protein
942	BLLJ_RS04795	26.1263	-0.503114	0.27218	-1.84846	0.0645356	0.107158	NA	NA	hypothetical protein
134	BLLJ_RS00690	21.5714	-0.504504	0.248779	-2.02792	0.0425684	0.074705	WP_007051628.1	tadC	Flp pilus assembly protein TadC
1283	BLLJ_RS06650	106.201	-0.505591	0.158841	-3.183	0.00145759	0.00375701	WP_013140987.1	hflX	GTPase HflX
941	BLLJ_RS04790	19.8392	-0.506065	0.276291	-1.83163	0.067006	0.110322	NA	NA	hypothetical protein
246	BLLJ_RS01275	332.581	-0.507293	0.0899204	-5.64158	1.68e-08	1.02e-07	WP_013582357.1	WP_013582357.1	cell surface protein
655	BLLJ_RS11380	12.8745	-0.509461	0.33332	-1.52844	0.126403	0.19114	NA	NA	hypothetical protein
1530	BLLJ_RS07920	489.04	-0.510439	0.177021	-2.8835	0.00393287	0.00914665	WP_007052452.1	amrB	AmmeMemoRadiSam system protein B
10	BLLJ_RS00050	476.031	-0.510792	0.145112	-3.51999	0.00043156	0.00124932	WP_012576471.1	gdhA	NADP-specific glutamate dehydrogenase
617	BLLJ_RS03170	75.8415	-0.511463	0.16824	-3.04008	0.00236516	0.00578683	WP_007051907.1	WP_007051907.1	S24 family peptidase
809	BLLJ_RS04155	675.088	-0.512011	0.122184	-4.19049	2.78e-05	0.000104411	WP_013582554.1	WP_013582554.1	zinc-binding dehydrogenase
1330	BLLJ_RS06905	91.0298	-0.512386	0.154576	-3.31478	0.000917142	0.00246618	WP_007053306.1	WP_007053306.1	hypothetical protein
1217	BLLJ_RS06320	33.7398	-0.513627	0.224757	-2.28525	0.0222981	0.0429908	WP_013140915.1	WP_013140915.1	cysteine desulfurase
643	BLLJ_RS03320	175.586	-0.514167	0.139112	-3.69605	0.00021898	0.000687612	WP_007057554.1	WP_007057554.1	histidine phosphatase family protein
975	BLLJ_RS05055	77.836	-0.514657	0.154661	-3.32765	0.000875831	0.00238503	WP_003829854.1	tnpB	IS607 family element RNA-guided endonuclease TnpB
543	BLLJ_RS02795	1845.21	-0.515	0.140511	-3.66519	0.000247158	0.000763653	WP_014485774.1	glnA	type I glutamate--ammonia ligase
606	BLLJ_RS03110	94.1922	-0.521573	0.147385	-3.53886	0.000401863	0.00117929	WP_011068249.1	WP_011068249.1	zinc-ribbon domain-containing protein
969	BLLJ_RS05025	3.31339	-0.522821	0.775559	-0.674123	0.500233	0.581695	WP_012577597.1	WP_012577597.1	hypothetical protein
1429	BLLJ_RS07410	101.467	-0.523107	0.138083	-3.78834	0.000151657	0.00049391	WP_008782708.1	WP_008782708.1	5'-nucleotidase C-terminal domain-containing protein
959	BLLJ_RS04975	4.16834	-0.525451	0.646476	-0.812793	0.416337	0.504524	WP_012577605.1	WP_012577605.1	hypothetical protein
533	BLLJ_RS02735	133.428	-0.525797	0.128405	-4.09482	4.22e-05	0.00015254	WP_003816443.1	WP_003816443.1	site-specific integrase
1794	BLLJ_RS09285	67.2022	-0.527103	0.182273	-2.89183	0.00383002	0.00892901	WP_015439060.1	istB	IS21-like element helper ATPase IstB
397	BLLJ_RS02060	466.837	-0.527132	0.114405	-4.60758	4.07e-06	1.77e-05	WP_014698139.1	WP_014698139.1	ACT domain-containing protein
37	BLLJ_RS00195	431.689	-0.527256	0.0962089	-5.48032	4.25e-08	2.41e-07	WP_008783074.1	WP_008783074.1	DUF1906 domain-containing protein
1472	BLLJ_RS11460	19.2199	-0.527721	0.279167	-1.89034	0.0587122	0.0985179	NA	NA	restriction endonuclease subunit S
671	BLLJ_RS03460	361.328	-0.528785	0.0885041	-5.9747	2.31e-09	1.52e-08	WP_015438688.1	WP_015438688.1	HRDC domain-containing protein
197	BLLJ_RS01020	428.856	-0.532171	0.124703	-4.26751	1.98e-05	7.61e-05	WP_015438322.1	WP_015438322.1	ammonium transporter
1249	BLLJ_RS06475	106.691	-0.532651	0.168492	-3.16128	0.00157078	0.00402722	WP_003817051.1	WP_003817051.1	ABC transporter permease
711	BLLJ_RS03675	10.5598	-0.534125	0.354306	-1.50753	0.131676	0.198028	WP_015512269.1	WP_015512269.1	YbdD/YjiX family protein
1279	BLLJ_RS06625	152.679	-0.53498	0.131669	-4.06308	4.84e-05	0.000172276	WP_014485507.1	istA	IS21 family transposase
378	BLLJ_RS01965	37.9948	-0.53625	0.224289	-2.39089	0.0168076	0.0337267	WP_008783175.1	WP_008783175.1	helix-turn-helix transcriptional regulator
348	BLLJ_RS01820	269.334	-0.539067	0.104214	-5.1727	2.31e-07	1.17e-06	WP_013582378.1	WP_013582378.1	sugar porter family MFS transporter
1721	BLLJ_RS08910	160.211	-0.54052	0.125525	-4.30607	1.66e-05	6.5e-05	WP_007052988.1	WP_007052988.1	VWA domain-containing protein
1519	BLLJ_RS07860	810.456	-0.540616	0.105695	-5.11489	3.14e-07	1.57e-06	WP_007058870.1	WP_007058870.1	DEAD/DEAH box helicase
1315	BLLJ_RS06835	85.6249	-0.542515	0.159073	-3.41048	0.000648494	0.00181202	WP_007054072.1	WP_007054072.1	RluA family pseudouridine synthase
1673	BLLJ_RS08660	1852.15	-0.543471	0.0909817	-5.97341	2.32e-09	1.52e-08	WP_004268574.1	rplD	50S ribosomal protein L4
1729	BLLJ_RS08955	741.36	-0.544547	0.143876	-3.78483	0.000153811	0.000497563	WP_007052979.1	WP_007052979.1	biotin--[acetyl-CoA-carboxylase] ligase
224	BLLJ_RS01165	70.5336	-0.548788	0.161921	-3.38923	0.000700903	0.00195084	WP_012576694.1	WP_012576694.1	metal-sensitive transcriptional regulator
247	BLLJ_RS11015	111.287	-0.549102	0.170927	-3.21249	0.0013159	0.00342846	NA	NA	hypothetical protein
1836	BLLJ_RS09510	136.225	-0.550078	0.146292	-3.76014	0.000169818	0.00054387	WP_013410546.1	WP_013410546.1	putative DNA binding domain-containing protein
46	BLLJ_RS00240	404.915	-0.552993	0.121668	-4.5451	5.49e-06	2.34e-05	WP_003827911.1	trpS	tryptophan--tRNA ligase
1824	BLLJ_RS09440	478.938	-0.556618	0.106932	-5.20535	1.94e-07	9.96e-07	WP_014484399.1	metG	methionine--tRNA ligase
1618	BLLJ_RS11270	210.715	-0.557165	0.160758	-3.46586	0.000528544	0.00149858	WP_007053826.1	WP_007053826.1	hypothetical protein
107	BLLJ_RS00555	294.275	-0.558538	0.131478	-4.24816	2.16e-05	8.23e-05	WP_015713226.1	WP_015713226.1	MFS transporter
1248	BLLJ_RS06470	88.2516	-0.558997	0.187951	-2.97416	0.00293792	0.00701896	WP_007052567.1	WP_007052567.1	ABC transporter permease
1015	BLLJ_RS05255	93.6413	-0.560248	0.168389	-3.3271	0.000877554	0.00238635	WP_012577552.1	WP_012577552.1	hypothetical protein
1862	BLLJ_RS09635	27.2748	-0.560491	0.237459	-2.36037	0.0182568	0.0362877	WP_012472066.1	istB	IS21-like element ISBlo1 family helper ATPase IstB
823	BLLJ_RS04225	100.187	-0.560564	0.142341	-3.93818	8.21e-05	0.000281658	WP_007052227.1	WP_007052227.1	dihydroorotate dehydrogenase electron transfer subunit
912	BLLJ_RS04655	26.5014	-0.56129	0.259332	-2.16437	0.0304359	0.0564591	NA	NA	hypothetical protein
1671	BLLJ_RS08650	1759.44	-0.561791	0.0905094	-6.20699	5.4e-10	3.71e-09	WP_012397691.1	rplB	50S ribosomal protein L2
956	BLLJ_RS04950	30.6615	-0.563841	0.240734	-2.34217	0.0191718	0.0376484	WP_012472066.1	istB	IS21-like element ISBlo1 family helper ATPase IstB
883	BLLJ_RS04525	54.204	-0.564253	0.177918	-3.17142	0.00151696	0.00389959	WP_007054979.1	WP_007054979.1	hypothetical protein
1277	BLLJ_RS06615	32.2285	-0.5704	0.264699	-2.1549	0.0311699	0.0575078	NA	NA	LysM peptidoglycan-binding domain-containing protein
1747	BLLJ_RS09065	248.21	-0.570833	0.127223	-4.48687	7.23e-06	3.01e-05	WP_007054193.1	WP_007054193.1	ABC transporter ATP-binding protein
50	BLLJ_RS00260	668.64	-0.571547	0.279604	-2.04413	0.0409404	0.0722831	WP_012576523.1	WP_012576523.1	hypothetical protein
233	BLLJ_RS01210	98.6635	-0.571714	0.142134	-4.02236	5.76e-05	0.00020271	WP_010081042.1	WP_010081042.1	histidine-type phosphatase
1624	BLLJ_RS08420	7248.3	-0.572914	0.140807	-4.06879	4.73e-05	0.000168417	WP_019727336.1	pgm	phosphoglucomutase (alpha-D-glucose-1,6-bisphosphate-dependent)
536	BLLJ_RS02755	152.475	-0.577169	0.163511	-3.52985	0.000415794	0.00121278	NA	NA	restriction endonuclease subunit S
979	BLLJ_RS05075	15.4576	-0.580251	0.324882	-1.78604	0.0740933	0.119943	WP_012577589.1	WP_012577589.1	phage tail tip lysozyme
575	BLLJ_RS02945	69.3325	-0.581994	0.151602	-3.83897	0.000123551	0.000407189	WP_013140464.1	WP_013140464.1	hypothetical protein
333	BLLJ_RS01745	2404.98	-0.582399	0.129842	-4.48545	7.28e-06	3.02e-05	WP_004105329.1	rplS	50S ribosomal protein L19
17	BLLJ_RS00095	71.124	-0.586008	0.173086	-3.38564	0.000710124	0.00197279	WP_015439060.1	istB	IS21-like element helper ATPase IstB
882	BLLJ_RS04520	29.0553	-0.588351	0.243747	-2.41377	0.0157884	0.0320234	WP_007055036.1	WP_007055036.1	hypothetical protein
67	BLLJ_RS11225	4.81421	-0.588955	0.542559	-1.08551	0.277695	0.361998	NA	NA	hypothetical protein
965	BLLJ_RS05005	8.2743	-0.590483	0.49957	-1.18198	0.237213	0.318043	WP_012577600.1	WP_012577600.1	hypothetical protein
654	BLLJ_RS03380	9.40752	-0.590785	0.459387	-1.28603	0.198433	0.277388	NA	NA	hypothetical protein
670	BLLJ_RS03455	979.362	-0.591053	0.123832	-4.77304	1.81e-06	8.31e-06	WP_007052053.1	WP_007052053.1	DUF3000 family protein
13	BLLJ_RS11060	121.73	-0.593746	0.137187	-4.32801	1.5e-05	5.93e-05	WP_007051753.1	WP_007051753.1	hypothetical protein
876	BLLJ_RS04495	52.7257	-0.595577	0.206041	-2.89057	0.00384546	0.00895416	WP_014484901.1	WP_014484901.1	site-specific DNA-methyltransferase
1586	BLLJ_RS08225	194.118	-0.596155	0.1608	-3.70743	0.000209371	0.000659587	WP_013410658.1	WP_013410658.1	AzlC family ABC transporter permease
1431	BLLJ_RS07420	37.1715	-0.597534	0.210218	-2.84245	0.00447676	0.0102097	WP_011067910.1	WP_011067910.1	MFS transporter
967	BLLJ_RS05015	57.7089	-0.599396	0.206204	-2.90681	0.00365134	0.00857464	WP_012577598.1	WP_012577598.1	PD-(D/E)XK nuclease family protein
659	BLLJ_RS03400	422.177	-0.600598	0.111745	-5.37472	7.67e-08	4.24e-07	WP_019728017.1	guaA	glutamine-hydrolyzing GMP synthase
1804	BLLJ_RS09340	827.692	-0.600769	0.0933403	-6.43634	1.22e-10	8.71e-10	WP_007056224.1	WP_007056224.1	glycosyltransferase family 2 protein
431	BLLJ_RS02230	1098.66	-0.60086	0.0898739	-6.68559	2.3e-11	1.76e-10	WP_007058501.1	WP_007058501.1	ABC transporter substrate-binding protein
621	BLLJ_RS03190	300.751	-0.602538	0.135247	-4.45508	8.39e-06	3.45e-05	WP_003828909.1	WP_003828909.1	CarD family transcriptional regulator
581	BLLJ_RS02975	137.78	-0.6029	0.125974	-4.78591	1.7e-06	7.87e-06	WP_007057361.1	WP_007057361.1	GntR family transcriptional regulator
159	BLLJ_RS00805	212.686	-0.603957	0.14779	-4.08658	4.38e-05	0.000157472	WP_015512503.1	WP_015512503.1	C69 family dipeptidase
353	BLLJ_RS11370	77.2829	-0.603971	0.156366	-3.86256	0.000112205	0.000374274	WP_007057867.1	WP_007057867.1	glycosyl hydrolase 53 family protein
132	BLLJ_RS00680	12.7245	-0.604156	0.33949	-1.7796	0.0751416	0.121436	WP_014485941.1	tadA	Flp pilus assembly complex ATPase component TadA
1043	BLLJ_RS05405	17.6934	-0.606439	0.327629	-1.85099	0.0641707	0.106656	WP_014484828.1	WP_014484828.1	nucleotidyltransferase domain-containing protein
1314	BLLJ_RS06830	24.3105	-0.607719	0.254125	-2.39141	0.0167836	0.0337267	WP_008782647.1	WP_008782647.1	DUF4143 domain-containing protein
1148	BLLJ_RS05970	90.792	-0.609429	0.139217	-4.37754	1.2e-05	4.83e-05	WP_015438879.1	WP_015438879.1	DMT family transporter
296	BLLJ_RS01545	141.138	-0.609766	0.138314	-4.40856	1.04e-05	4.24e-05	WP_007055708.1	pstC	phosphate ABC transporter permease subunit PstC
18	BLLJ_RS00100	136.082	-0.610737	0.124117	-4.92064	8.63e-07	4.13e-06	WP_014485507.1	istA	IS21 family transposase
1558	BLLJ_RS08065	33.1237	-0.612458	0.216557	-2.82817	0.00468155	0.0106439	WP_007052411.1	WP_007052411.1	MarR family winged helix-turn-helix transcriptional regulator
1542	BLLJ_RS07980	128.382	-0.61316	0.167827	-3.65352	0.000258665	0.000796655	WP_015713823.1	prmC	peptide chain release factor N(5)-glutamine methyltransferase
947	BLLJ_RS04820	26.799	-0.614353	0.237912	-2.58227	0.00981537	0.0208875	NA	NA	transposase
532	BLLJ_RS02730	28.4241	-0.614482	0.242542	-2.53351	0.0112927	0.0235887	WP_014485775.1	WP_014485775.1	hypothetical protein
896	BLLJ_RS04590	479.998	-0.616224	0.108636	-5.67239	1.41e-08	8.65e-08	WP_013582604.1	WP_013582604.1	AAA family ATPase
1328	BLLJ_RS06900	26.6075	-0.617374	0.253395	-2.43641	0.0148337	0.0304897	WP_003830345.1	WP_003830345.1	MFS transporter
486	BLLJ_RS02500	534.31	-0.617414	0.142139	-4.34373	1.4e-05	5.56e-05	WP_016462351.1	purD	phosphoribosylamine--glycine ligase
1053	BLLJ_RS05455	4.47752	-0.61858	0.60549	-1.02162	0.306961	0.392715	WP_012577528.1	WP_012577528.1	hypothetical protein
118	BLLJ_RS00610	46.837	-0.619334	0.203066	-3.04991	0.00228912	0.00562938	WP_007051643.1	WP_007051643.1	ABC transporter permease subunit
1645	BLLJ_RS11465	3.00716	-0.620441	0.76139	-0.814879	0.415141	0.503708	NA	NA	hypothetical protein
832	BLLJ_RS04265	35.3985	-0.620868	0.202531	-3.06555	0.00217269	0.00535671	WP_007056254.1	WP_007056254.1	virulence RhuM family protein
723	BLLJ_RS03735	72.804	-0.621126	0.156586	-3.96667	7.29e-05	0.000252731	WP_007055490.1	WP_007055490.1	alpha/beta hydrolase
35	BLLJ_RS00185	208.864	-0.621749	0.148987	-4.17316	3e-05	0.000112026	WP_007054557.1	WP_007054557.1	hypothetical protein
104	BLLJ_RS00540	198.867	-0.621783	0.119581	-5.19967	2e-07	1.02e-06	WP_007051659.1	WP_007051659.1	alpha-glucosidase
730	BLLJ_RS03770	30.0471	-0.622883	0.229643	-2.7124	0.00667977	0.0148024	WP_007052128.1	WP_007052128.1	ABC transporter permease
1131	BLLJ_RS05870	384.633	-0.625892	0.117813	-5.31261	1.08e-07	5.84e-07	WP_008783318.1	WP_008783318.1	NADP-dependent isocitrate dehydrogenase
1209	BLLJ_RS06280	3436.69	-0.627079	0.124617	-5.03204	4.85e-07	2.4e-06	WP_007054457.1	WP_007054457.1	ABC transporter substrate-binding protein
1503	BLLJ_RS07780	1674.02	-0.62775	0.0899771	-6.97678	3.02e-12	2.47e-11	WP_014485408.1	nrdD	anaerobic ribonucleoside-triphosphate reductase
1527	BLLJ_RS07900	438.176	-0.627755	0.0970397	-6.46905	9.86e-11	7.12e-10	WP_007055676.1	WP_007055676.1	proline--tRNA ligase
707	BLLJ_RS03655	162.176	-0.629177	0.127566	-4.93219	8.13e-07	3.91e-06	WP_007055487.1	WP_007055487.1	DEAD/DEAH box helicase
420	BLLJ_RS02175	94.3287	-0.629179	0.163781	-3.84158	0.000122243	0.000403571	WP_015713365.1	WP_015713365.1	hypothetical protein
175	BLLJ_RS00900	67.8612	-0.629594	0.189738	-3.31823	0.000905888	0.00244615	WP_007056763.1	WP_007056763.1	flavodoxin
1670	BLLJ_RS08645	328.503	-0.63304	0.147516	-4.29134	1.78e-05	6.9e-05	WP_003808025.1	rpsS	30S ribosomal protein S19
178	BLLJ_RS00920	50.5269	-0.634088	0.193145	-3.28297	0.0010272	0.00273164	WP_015713245.1	WP_015713245.1	FTR1 family protein
1479	BLLJ_RS07655	224.056	-0.635891	0.1224	-5.19519	2.05e-07	1.05e-06	WP_015713794.1	WP_015713794.1	aminotransferase class I/II-fold pyridoxal phosphate-dependent enzyme
347	BLLJ_RS01815	473.606	-0.636565	0.116637	-5.45764	4.83e-08	2.72e-07	WP_014485874.1	WP_014485874.1	ATP-binding cassette domain-containing protein
32	BLLJ_RS00175	11.0133	-0.637557	0.343954	-1.85361	0.0637952	0.106124	WP_019261498.1	WP_019261498.1	phosphoenolpyruvate carboxylase
130	BLLJ_RS00670	189.307	-0.637852	0.141616	-4.5041	6.67e-06	2.8e-05	WP_007051631.1	WP_007051631.1	DedA family protein
1791	BLLJ_RS10965	11.8449	-0.6392	0.350405	-1.82417	0.0681261	0.111958	NA	NA	hypothetical protein
1327	BLLJ_RS06895	168.749	-0.641189	0.116378	-5.50953	3.6e-08	2.06e-07	WP_007056917.1	WP_007056917.1	thiamine-binding protein
1002	BLLJ_RS05185	2.63766	-0.641293	0.84743	-0.756751	0.449199	0.536922	WP_013582701.1	WP_013582701.1	hypothetical protein
1016	BLLJ_RS05260	10.5784	-0.641468	0.413828	-1.55008	0.121122	0.184457	WP_013582719.1	WP_013582719.1	hypothetical protein
1715	BLLJ_RS11470	48.3707	-0.642131	0.197724	-3.24761	0.0011638	0.00306531	WP_012578502.1	WP_012578502.1	ATP-binding cassette domain-containing protein
1024	BLLJ_RS05300	2.3581	-0.642544	0.889342	-0.722494	0.469991	0.556256	WP_013582728.1	WP_013582728.1	hypothetical protein
961	BLLJ_RS04985	82.8983	-0.642879	0.156547	-4.10661	4.02e-05	0.00014559	WP_007055024.1	WP_007055024.1	InlB B-repeat-containing protein
993	BLLJ_RS05145	1.88575	-0.643651	1.04431	-0.61634	0.53767	0.613389	WP_012577580.1	WP_012577580.1	DNA polymerase III
1039	BLLJ_RS05380	38.0569	-0.647147	0.215349	-3.00511	0.00265483	0.00639813	NA	NA	hypothetical protein
1033	BLLJ_RS05350	7.08486	-0.650806	0.473951	-1.37315	0.169706	0.244905	WP_004219156.1	WP_004219156.1	HNH endonuclease
1406	BLLJ_RS07290	81.6179	-0.651707	0.162665	-4.00644	6.16e-05	0.000216078	WP_013141092.1	WP_013141092.1	MFS transporter
1004	BLLJ_RS05200	8.20293	-0.652213	0.478735	-1.36237	0.173081	0.249403	NA	NA	DNA cytosine methyltransferase
215	BLLJ_RS11090	20.1771	-0.653484	0.316214	-2.06659	0.0387727	0.0692165	WP_010081047.1	WP_010081047.1	hypothetical protein
504	BLLJ_RS02590	727.292	-0.65466	0.0880019	-7.43915	1.01e-13	9.17e-13	WP_007057735.1	WP_007057735.1	phosphoribosylaminoimidazolesuccinocarboxamide synthase
36	BLLJ_RS10135	13.5417	-0.654803	0.391546	-1.67235	0.0944545	0.148903	NA	NA	TrfB-related DNA-binding protein
895	BLLJ_RS04585	92.8775	-0.655792	0.136407	-4.8076	1.53e-06	7.13e-06	NA	NA	hypothetical protein
85	BLLJ_RS00440	980.217	-0.656593	0.126727	-5.18114	2.21e-07	1.12e-06	WP_015438233.1	WP_015438233.1	heavy metal translocating P-type ATPase
834	BLLJ_RS04270	80.7538	-0.659075	0.158813	-4.15	3.32e-05	0.000122563	WP_012471874.1	WP_012471874.1	hypothetical protein
1324	BLLJ_RS06880	181.661	-0.659941	0.119747	-5.51112	3.57e-08	2.05e-07	WP_011067965.1	thiC	phosphomethylpyrimidine synthase ThiC
20	BLLJ_RS00110	86.5752	-0.659965	0.201705	-3.27194	0.00106814	0.00282881	WP_006292753.1	WP_006292753.1	ATP-binding protein
567	BLLJ_RS02910	32.7642	-0.664542	0.232166	-2.86236	0.00420505	0.0096631	WP_012578158.1	WP_012578158.1	rhodanese-like domain-containing protein
1028	BLLJ_RS05325	15.6822	-0.665913	0.324393	-2.0528	0.040092	0.0711761	WP_014484833.1	WP_014484833.1	N-formylglutamate amidohydrolase
1669	BLLJ_RS08640	512.388	-0.66601	0.116322	-5.72557	1.03e-08	6.39e-08	WP_003808026.1	rplV	50S ribosomal protein L22
1005	BLLJ_RS05205	13.4385	-0.666492	0.380046	-1.75372	0.0794792	0.127803	WP_012577563.1	WP_012577563.1	hypothetical protein
179	BLLJ_RS00925	41.3887	-0.666644	0.225441	-2.95707	0.0031058	0.0074017	WP_007051584.1	WP_007051584.1	iron transporter
1545	BLLJ_RS08000	364.807	-0.671225	0.0977096	-6.86959	6.44e-12	5.15e-11	WP_007052436.1	WP_007052436.1	ROK family transcriptional regulator
1453	BLLJ_RS07530	145.819	-0.674432	0.125562	-5.37131	7.82e-08	4.31e-07	WP_013141133.1	WP_013141133.1	alpha/beta fold hydrolase
487	BLLJ_RS02505	183.008	-0.674651	0.120241	-5.61082	2.01e-08	1.21e-07	WP_013140396.1	purM	phosphoribosylformylglycinamidine cyclo-ligase
1032	BLLJ_RS05345	16.2755	-0.676282	0.329273	-2.05387	0.0399885	0.0710579	WP_014484829.1	WP_014484829.1	hypothetical protein
879	BLLJ_RS04510	9.036	-0.67659	0.413995	-1.6343	0.102197	0.159543	WP_013582586.1	WP_013582586.1	hypothetical protein
645	BLLJ_RS03330	169.89	-0.677184	0.123034	-5.50402	3.71e-08	2.12e-07	WP_008782812.1	glmU	bifunctional UDP-N-acetylglucosamine diphosphorylase/glucosamine-1-phosphate N-acetyltransferase GlmU
1636	BLLJ_RS08475	215.125	-0.67864	0.143566	-4.72704	2.28e-06	1.03e-05	WP_013141300.1	WP_013141300.1	tRNA pseudouridine(55) synthase TruB
1826	BLLJ_RS11210	15.2533	-0.678903	0.315898	-2.14912	0.0316248	0.0581244	WP_007054111.1	WP_007054111.1	hypothetical protein
1893	BLLJ_RS09815	2.0385	-0.679964	0.812015	-0.837379	0.402379	0.492563	NA	NA	hypothetical protein
83	BLLJ_RS00430	108.972	-0.680208	0.146715	-4.63624	3.55e-06	1.56e-05	WP_015512533.1	tgt	tRNA guanosine(34) transglycosylase Tgt
574	BLLJ_RS02940	75.5867	-0.68044	0.176075	-3.8645	0.000111319	0.00037205	WP_015713408.1	WP_015713408.1	TlyA family RNA methyltransferase
710	BLLJ_RS03670	120.174	-0.68464	0.156938	-4.36249	1.29e-05	5.14e-05	WP_014485709.1	WP_014485709.1	carbon starvation protein A
341	BLLJ_RS11095	877.553	-0.68753	0.0855621	-8.03545	9.32e-16	9.51e-15	WP_015713305.1	WP_015713305.1	hypothetical protein
419	BLLJ_RS02170	56.0169	-0.688875	0.183411	-3.7559	0.000172718	0.000551324	WP_013140343.1	WP_013140343.1	sulfite exporter TauE/SafE family protein
1019	BLLJ_RS05275	9.5514	-0.690862	0.433073	-1.59526	0.110655	0.170947	WP_012577548.1	WP_012577548.1	CHAP domain-containing protein
42	BLLJ_RS00220	118.202	-0.691263	0.128915	-5.36217	8.22e-08	4.52e-07	WP_019727647.1	WP_019727647.1	threonine/serine exporter family protein
102	BLLJ_RS00530	13.0863	-0.694796	0.372455	-1.86545	0.0621183	0.103513	WP_008783485.1	WP_008783485.1	alpha-L-arabinofuranosidase
1895	BLLJ_RS09825	77.6478	-0.694973	0.147999	-4.69579	2.66e-06	1.19e-05	WP_012472079.1	WP_012472079.1	class C sortase
436	BLLJ_RS10075	19.9368	-0.698612	0.277923	-2.51369	0.0119476	0.0248758	NA	NA	transcriptional regulator
1566	BLLJ_RS08110	364.928	-0.703981	0.105829	-6.65207	2.89e-11	2.19e-10	WP_003827709.1	ettA	energy-dependent translational throttle protein EttA
548	BLLJ_RS02820	112.205	-0.705089	0.151548	-4.65256	3.28e-06	1.45e-05	WP_010080808.1	WP_010080808.1	ECF transporter S component
687	BLLJ_RS03550	203.466	-0.709272	0.174966	-4.05377	5.04e-05	0.000178292	WP_007055400.1	WP_007055400.1	O-acetylhomoserine aminocarboxypropyltransferase/cysteine synthase
938	BLLJ_RS04780	3.33379	-0.712081	0.699785	-1.01757	0.308882	0.39491	NA	NA	hypothetical protein
1025	BLLJ_RS10045	15.8488	-0.713152	0.360104	-1.98041	0.0476577	0.0816747	NA	NA	hypothetical protein
963	BLLJ_RS10030	565.025	-0.714597	0.129071	-5.53647	3.09e-08	1.8e-07	WP_013582666.1	WP_013582666.1	CAP domain-containing protein
1497	BLLJ_RS07750	21.0828	-0.717091	0.29993	-2.39086	0.0168088	0.0337267	WP_013410699.1	WP_013410699.1	hypothetical protein
1111	BLLJ_RS05770	39.2244	-0.717428	0.228279	-3.14276	0.00167361	0.00423455	WP_007052769.1	WP_007052769.1	energy-coupling factor ABC transporter ATP-binding protein
1356	BLLJ_RS07040	15.7675	-0.717655	0.337512	-2.12631	0.0334776	0.0608913	WP_007053280.1	WP_007053280.1	PLP-dependent transferase
14	BLLJ_RS00070	99.1705	-0.718437	0.154302	-4.65605	3.22e-06	1.43e-05	WP_015713191.1	WP_015713191.1	hypothetical protein
839	BLLJ_RS11320	40.9951	-0.719515	0.229847	-3.1304	0.00174566	0.00439377	NA	NA	hypothetical protein
1802	BLLJ_RS09330	254.179	-0.720111	0.10179	-7.07445	1.5e-12	1.25e-11	WP_007057497.1	WP_007057497.1	glycoside hydrolase
1565	BLLJ_RS08100	285.338	-0.720207	0.141576	-5.08706	3.64e-07	1.81e-06	WP_003814816.1	WP_003814816.1	ROK family glucokinase
1112	BLLJ_RS05775	43.4835	-0.721072	0.226619	-3.18188	0.00146324	0.00376653	WP_011068101.1	WP_011068101.1	hypothetical protein
932	BLLJ_RS04755	13.1744	-0.721165	0.323913	-2.22642	0.0259863	0.0493611	WP_007055028.1	WP_007055028.1	hypothetical protein
1417	BLLJ_RS07345	9.8998	-0.723836	0.379957	-1.90505	0.0567736	0.0955979	WP_007057222.1	WP_007057222.1	hypothetical protein
1383	BLLJ_RS07175	58.5682	-0.724222	0.178413	-4.05925	4.92e-05	0.00017448	WP_015713767.1	WP_015713767.1	alpha-xylosidase
1000	BLLJ_RS05175	71.1392	-0.725194	0.167686	-4.3247	1.53e-05	6.01e-05	WP_012577571.1	WP_012577571.1	VPLPA-CTERM sorting domain-containing protein
1152	BLLJ_RS05990	35.697	-0.727412	0.23685	-3.07119	0.00213205	0.00526324	WP_076611070.1	WP_076611070.1	IS3 family transposase
907	BLLJ_RS04630	8.81206	-0.728028	0.434638	-1.67502	0.0939298	0.148197	WP_012577645.1	WP_012577645.1	hypothetical protein
88	BLLJ_RS00455	186.188	-0.729658	0.124347	-5.86793	4.41e-09	2.84e-08	WP_013582315.1	tatC	twin-arginine translocase subunit TatC
1722	BLLJ_RS08920	105.083	-0.730643	0.147819	-4.94283	7.7e-07	3.71e-06	WP_007052987.1	WP_007052987.1	alpha-amylase family protein
1900	BLLJ_RS09850	29.6107	-0.731007	0.273007	-2.67761	0.00741486	0.0161901	WP_013141506.1	nrdF	class 1b ribonucleoside-diphosphate reductase subunit beta
1723	BLLJ_RS08925	117.77	-0.732771	0.156689	-4.6766	2.92e-06	1.3e-05	WP_007058556.1	WP_007058556.1	4'-phosphopantetheinyl transferase superfamily protein
1510	BLLJ_RS07810	37.4525	-0.7339	0.199219	-3.68389	0.000229703	0.000717776	WP_007057152.1	WP_007057152.1	nucleoside 2-deoxyribosyltransferase
145	BLLJ_RS00740	407.306	-0.734736	0.0939959	-7.81669	5.42e-15	5.28e-14	WP_007051616.1	WP_007051616.1	aspartate kinase
1861	BLLJ_RS09630	86.2846	-0.73878	0.156856	-4.70991	2.48e-06	1.11e-05	WP_076611139.1	istA	IS21 family transposase
488	BLLJ_RS02510	481.681	-0.741169	0.0831927	-8.90906	5.15e-19	6.36e-18	WP_014485788.1	purF	amidophosphoribosyltransferase
949	BLLJ_RS04830	1.96136	-0.74465	0.975754	-0.763153	0.445372	0.533009	WP_014484866.1	WP_014484866.1	hypothetical protein
957	BLLJ_RS04955	93.507	-0.749129	0.175624	-4.26553	1.99e-05	7.66e-05	WP_076611139.1	istA	IS21 family transposase
1401	BLLJ_RS07265	156.97	-0.750583	0.144734	-5.18593	2.15e-07	1.1e-06	WP_016636651.1	WP_016636651.1	YhbY family RNA-binding protein
1792	BLLJ_RS10705	21.6407	-0.753882	0.306867	-2.45671	0.0140218	0.0289443	WP_076611124.1	WP_076611124.1	IS3 family transposase
955	BLLJ_RS10420	15.3414	-0.754352	0.315521	-2.39082	0.0168109	0.0337267	NA	NA	HNH endonuclease
1046	BLLJ_RS05420	86.5895	-0.754816	0.172926	-4.36498	1.27e-05	5.1e-05	WP_076611139.1	istA	IS21 family transposase
520	BLLJ_RS02675	43.75	-0.757539	0.228636	-3.31329	0.000922046	0.00247247	WP_007056374.1	WP_007056374.1	hypothetical protein
1133	BLLJ_RS05880	50.4627	-0.763307	0.209812	-3.63805	0.000274713	0.000832776	WP_011068095.1	WP_011068095.1	M23 family metallopeptidase
1537	BLLJ_RS07955	90.745	-0.76427	0.182404	-4.18998	2.79e-05	0.000104439	WP_012576984.1	WP_012576984.1	ABC transporter ATP-binding protein
974	BLLJ_RS05050	36.308	-0.765588	0.21519	-3.55773	0.000374069	0.00110445	WP_012577592.1	WP_012577592.1	DNA polymerase III subunit beta
1720	BLLJ_RS08905	108.98	-0.769642	0.147462	-5.21924	1.8e-07	9.31e-07	WP_007055456.1	WP_007055456.1	LPXTG cell wall anchor domain-containing protein
176	BLLJ_RS00905	160.924	-0.769739	0.119414	-6.44595	1.15e-10	8.23e-10	WP_015438295.1	WP_015438295.1	helix-turn-helix transcriptional regulator
1700	BLLJ_RS08810	77.5094	-0.770871	0.203568	-3.7868	0.000152601	0.000495563	WP_012578493.1	WP_012578493.1	FmdB family transcriptional regulator
89	BLLJ_RS00460	613.806	-0.773749	0.112432	-6.88192	5.91e-12	4.74e-11	WP_013410461.1	WP_013410461.1	twin-arginine translocase TatA/TatE family subunit
29	BLLJ_RS00155	296.095	-0.774077	0.118508	-6.53183	6.5e-11	4.74e-10	WP_007051737.1	WP_007051737.1	OFA family MFS transporter
984	BLLJ_RS05100	5.66351	-0.774832	0.570904	-1.3572	0.174718	0.250688	NA	NA	hypothetical protein
1250	BLLJ_RS06480	830.63	-0.774868	0.0978735	-7.91704	2.43e-15	2.47e-14	WP_015713724.1	WP_015713724.1	ABC transporter substrate-binding protein
1307	BLLJ_RS06795	86.6641	-0.78164	0.149685	-5.22189	1.77e-07	9.2e-07	WP_007057560.1	WP_007057560.1	hypothetical protein
1708	BLLJ_RS08850	695.257	-0.787984	0.104648	-7.52984	5.08e-14	4.66e-13	WP_013141331.1	WP_013141331.1	NCS2 family permease
1386	BLLJ_RS07190	14.778	-0.790564	0.36872	-2.14408	0.0320267	0.0586954	WP_007054013.1	WP_007054013.1	carbohydrate ABC transporter permease
1686	BLLJ_RS08725	963.849	-0.791571	0.104341	-7.58638	3.29e-14	3.13e-13	WP_013582929.1	WP_013582929.1	CapA family protein
147	BLLJ_RS00750	540.328	-0.792492	0.112422	-7.04926	1.8e-12	1.48e-11	WP_007051614.1	asd	aspartate-semialdehyde dehydrogenase
177	BLLJ_RS00910	132.936	-0.803361	0.162243	-4.9516	7.36e-07	3.56e-06	WP_011068494.1	WP_011068494.1	NAD(P)H-binding protein
983	BLLJ_RS05095	42.4815	-0.805141	0.217703	-3.69835	0.000217002	0.000682512	WP_012577585.1	WP_012577585.1	hypothetical protein
1587	BLLJ_RS08230	37.7358	-0.805663	0.225339	-3.57534	0.000349778	0.00103974	WP_003245988.1	WP_003245988.1	branched-chain amino acid transporter permease
1304	BLLJ_RS10495	22.2195	-0.810913	0.283569	-2.85967	0.00424088	0.00972226	NA	NA	DUF6508 domain-containing protein
1500	BLLJ_RS07765	129.785	-0.813669	0.165263	-4.92349	8.5e-07	4.08e-06	WP_013582889.1	WP_013582889.1	hypothetical protein
916	BLLJ_RS04675	91.518	-0.815813	0.192463	-4.2388	2.25e-05	8.53e-05	NA	NA	metallophosphoesterase
885	BLLJ_RS04535	4.28739	-0.82061	0.639013	-1.28418	0.199078	0.277773	NA	NA	hypothetical protein
267	BLLJ_RS01385	26.6732	-0.823212	0.260548	-3.15955	0.00158015	0.00404587	WP_015438390.1	WP_015438390.1	ABC transporter substrate-binding protein
953	BLLJ_RS04850	1.84599	-0.823234	0.873398	-0.942564	0.345904	0.434182	WP_007055588.1	WP_007055588.1	hypothetical protein
798	BLLJ_RS04105	12.6041	-0.823443	0.353549	-2.32908	0.019855	0.0388633	WP_007056683.1	WP_007056683.1	tyrosine-type recombinase/integrase
549	BLLJ_RS02825	89.7803	-0.82466	0.161372	-5.11031	3.22e-07	1.61e-06	WP_007053620.1	WP_007053620.1	energy-coupling factor ABC transporter ATP-binding protein
1049	BLLJ_RS05435	21.6214	-0.831483	0.276609	-3.00598	0.00264723	0.00638862	WP_012577532.1	WP_012577532.1	hypothetical protein
1880	BLLJ_RS09750	731.318	-0.834146	0.152523	-5.46898	4.53e-08	2.56e-07	WP_007051826.1	WP_007051826.1	alpha-galactosidase
507	BLLJ_RS02605	538.342	-0.83677	0.0790257	-10.5886	3.37e-26	5.85e-25	WP_010081083.1	WP_010081083.1	aminotransferase class I/II-fold pyridoxal phosphate-dependent enzyme
472	BLLJ_RS02425	65.0763	-0.83854	0.172318	-4.86624	1.14e-06	5.39e-06	WP_012578262.1	WP_012578262.1	MurR/RpiR family transcriptional regulator
875	BLLJ_RS04490	4.92998	-0.838923	0.537804	-1.5599	0.118782	0.181612	WP_013582582.1	WP_013582582.1	hypothetical protein
644	BLLJ_RS03325	40.3534	-0.853432	0.206849	-4.12586	3.69e-05	0.000134868	WP_012578027.1	rsfS	ribosome silencing factor
1693	BLLJ_RS08765	745.987	-0.853993	0.18797	-4.54324	5.54e-06	2.36e-05	WP_001265708.1	rpmG	50S ribosomal protein L33
1045	BLLJ_RS05415	27.2883	-0.855093	0.247491	-3.45505	0.000550185	0.00155309	WP_012472066.1	istB	IS21-like element ISBlo1 family helper ATPase IstB
733	BLLJ_RS03785	80.5339	-0.865898	0.172329	-5.02469	5.04e-07	2.49e-06	WP_007053388.1	WP_007053388.1	acetyltransferase
1140	BLLJ_RS05930	112.479	-0.871158	0.155507	-5.60207	2.12e-08	1.26e-07	WP_007052685.1	WP_007052685.1	ComEC/Rec2 family competence protein
908	BLLJ_RS04635	8.53116	-0.871412	0.47443	-1.83676	0.0662458	0.109164	WP_007055853.1	WP_007055853.1	2-C-methyl-D-erythritol 4-phosphate cytidylyltransferase
717	BLLJ_RS03705	59.3424	-0.87192	0.200364	-4.35168	1.35e-05	5.38e-05	WP_012577943.1	WP_012577943.1	ABC transporter permease
622	BLLJ_RS03195	21.3208	-0.873501	0.276571	-3.15833	0.00158678	0.00405206	WP_011068243.1	ispF	2-C-methyl-D-erythritol 2,4-cyclodiphosphate synthase
1026	BLLJ_RS05315	48.7761	-0.876876	0.197561	-4.4385	9.06e-06	3.71e-05	NA	NA	hypothetical protein
91	BLLJ_RS00470	817.759	-0.877562	0.0840212	-10.4445	1.55e-25	2.63e-24	WP_007056823.1	WP_007056823.1	Ig-like domain-containing protein
87	BLLJ_RS00450	46.5291	-0.883253	0.225867	-3.9105	9.21e-05	0.000313741	WP_013410463.1	WP_013410463.1	twin-arginine translocase TatA/TatE family subunit
1724	BLLJ_RS08930	150.565	-0.884607	0.134366	-6.58359	4.59e-11	3.38e-10	WP_007052985.1	WP_007052985.1	LacI family transcriptional regulator
799	BLLJ_RS10085	7.54376	-0.887332	0.496177	-1.78834	0.0737216	0.119542	WP_007053146.1	WP_007053146.1	IS3 family transposase
996	BLLJ_RS10040	12.2718	-0.890078	0.389611	-2.28453	0.0223404	0.0430292	NA	NA	hypothetical protein
1528	BLLJ_RS07910	28.5712	-0.890269	0.25075	-3.55043	0.000384608	0.0011321	WP_007053890.1	WP_007053890.1	hypothetical protein
1526	BLLJ_RS07895	69.4282	-0.89503	0.188246	-4.75459	1.99e-06	9.06e-06	WP_007052457.1	WP_007052457.1	single-stranded DNA-binding protein
1010	BLLJ_RS05230	13.928	-0.895743	0.394154	-2.27257	0.0230521	0.0442234	WP_012577557.1	WP_012577557.1	hypothetical protein
1042	BLLJ_RS05400	25.1802	-0.901436	0.285946	-3.15247	0.00161894	0.00411784	NA	NA	DEAD/DEAH box helicase family protein
173	BLLJ_RS00885	380.268	-0.903146	0.102707	-8.79341	1.45e-18	1.75e-17	WP_076611070.1	WP_076611070.1	IS3 family transposase
740	BLLJ_RS03820	103.003	-0.904422	0.145873	-6.20008	5.64e-10	3.86e-09	WP_007052138.1	WP_007052138.1	prepilin peptidase
9	BLLJ_RS00045	50.725	-0.909045	0.183361	-4.95767	7.13e-07	3.46e-06	WP_015713190.1	WP_015713190.1	pectinesterase family protein
1050	BLLJ_RS05440	4.61378	-0.90939	0.583833	-1.55762	0.119324	0.182295	WP_012577531.1	WP_012577531.1	VRR-NUC domain-containing protein
136	BLLJ_RS00700	19.2785	-0.911723	0.303202	-3.00698	0.00263857	0.00638288	WP_013140067.1	WP_013140067.1	pilus assembly protein
1018	BLLJ_RS05270	11.8956	-0.913578	0.380086	-2.40361	0.0162341	0.0328775	WP_012577549.1	WP_012577549.1	hypothetical protein
1795	BLLJ_RS11485	122.297	-0.913704	0.172458	-5.29814	1.17e-07	6.25e-07	WP_076611124.1	WP_076611124.1	IS3 family transposase
1843	BLLJ_RS09545	44.4988	-0.914622	0.188204	-4.85973	1.18e-06	5.54e-06	WP_007057436.1	WP_007057436.1	DNA helicase
1311	BLLJ_RS06815	70.7471	-0.914904	0.161919	-5.65038	1.6e-08	9.71e-08	WP_012577187.1	WP_012577187.1	PHP domain-containing protein
1433	BLLJ_RS07430	52.8821	-0.9194	0.191822	-4.79299	1.64e-06	7.62e-06	WP_007053197.1	WP_007053197.1	amidohydrolase family protein
910	BLLJ_RS04645	24.6115	-0.923007	0.242169	-3.81141	0.000138174	0.000451526	WP_007058435.1	WP_007058435.1	2'-5' RNA ligase
1001	BLLJ_RS11425	39.3806	-0.923054	0.222019	-4.15755	3.22e-05	0.000119267	NA	NA	hypothetical protein
1538	BLLJ_RS07960	83.0988	-0.923096	0.149174	-6.18804	6.09e-10	4.14e-09	WP_007052443.1	WP_007052443.1	ABC transporter ATP-binding protein
779	BLLJ_RS04020	38.0428	-0.925723	0.22543	-4.10648	4.02e-05	0.00014559	WP_007052179.1	WP_007052179.1	hypothetical protein
465	BLLJ_RS02390	245.498	-0.927581	0.129838	-7.14417	9.05e-13	7.62e-12	WP_011743702.1	pdxS	pyridoxal 5'-phosphate synthase lyase subunit PdxS
884	BLLJ_RS04530	11.0838	-0.932943	0.431172	-2.16374	0.0304844	0.0564591	NA	NA	hypothetical protein
939	BLLJ_RS04785	8.45392	-0.935779	0.427155	-2.19073	0.0284716	0.0534973	NA	NA	hypothetical protein
1801	BLLJ_RS09325	66.374	-0.938332	0.168159	-5.58002	2.4e-08	1.42e-07	WP_076611366.1	WP_076611366.1	IS30 family transposase
222	BLLJ_RS01155	158.748	-0.938652	0.147232	-6.37532	1.83e-10	1.28e-09	WP_014483394.1	WP_014483394.1	aquaporin family protein
1029	BLLJ_RS05330	1.49165	-0.953363	1.21943	-0.781813	0.434325	0.524016	WP_012577543.1	WP_012577543.1	hypothetical protein
944	BLLJ_RS04805	3.16794	-0.95516	0.661212	-1.44456	0.148582	0.219682	NA	NA	hypothetical protein
452	BLLJ_RS02330	210.836	-0.959133	0.12664	-7.57371	3.63e-14	3.43e-13	WP_008783135.1	WP_008783135.1	pyridoxal-phosphate dependent enzyme
906	BLLJ_RS04625	46.0649	-0.95988	0.192142	-4.99569	5.86e-07	2.88e-06	WP_012577646.1	WP_012577646.1	peptidoglycan bridge formation glycyltransferase FemA/FemB family protein
1805	BLLJ_RS09345	99.447	-0.960307	0.141874	-6.76872	1.3e-11	1.01e-10	WP_007057451.1	WP_007057451.1	glycosyltransferase
780	BLLJ_RS04025	7604.57	-0.96182	0.208637	-4.61002	4.03e-06	1.75e-05	WP_008783636.1	WP_008783636.1	dihydrodipicolinate reductase
461	BLLJ_RS02370	257.668	-0.963793	0.104943	-9.18393	4.16e-20	5.45e-19	WP_015512335.1	WP_015512335.1	amino acid permease
1603	BLLJ_RS08315	168.214	-0.967998	0.13264	-7.29794	2.92e-13	2.56e-12	WP_015713843.1	WP_015713843.1	MFS transporter
900	BLLJ_RS04605	9.69622	-0.971303	0.479007	-2.02774	0.0425867	0.074705	NA	NA	hypothetical protein
943	BLLJ_RS04800	5.09592	-0.972705	0.605508	-1.60643	0.10818	0.168338	NA	NA	hypothetical protein
1716	BLLJ_RS08890	10.847	-0.974114	0.401854	-2.42405	0.0153485	0.0313474	NA	NA	IS30 family transposase
917	BLLJ_RS04680	24.6882	-0.979128	0.281934	-3.4729	0.000514876	0.0014663	WP_012577630.1	WP_012577630.1	hypothetical protein
1644	BLLJ_RS08520	92.0867	-0.990395	0.194784	-5.08459	3.68e-07	1.83e-06	WP_015512033.1	WP_015512033.1	circularly permuted type 2 ATP-grasp protein
913	BLLJ_RS04660	13.9939	-0.99387	0.38593	-2.57526	0.0100165	0.0212451	WP_014484878.1	WP_014484878.1	hypothetical protein
1378	BLLJ_RS07150	12.8533	-0.995662	0.356009	-2.79673	0.00516222	0.0116406	WP_007056919.1	WP_007056919.1	hypothetical protein
172	BLLJ_RS00880	30.2629	-0.996838	0.243684	-4.09071	4.3e-05	0.000154983	WP_007054376.1	WP_007054376.1	IS3 family transposase
803	BLLJ_RS11400	12.0662	-1.00248	0.34261	-2.92601	0.00343342	0.00810236	NA	NA	hypothetical protein
131	BLLJ_RS00675	21.6963	-1.00787	0.288173	-3.49744	0.00046974	0.00134771	WP_015512512.1	WP_015512512.1	cobyric acid synthase
1539	BLLJ_RS07965	74.9094	-1.01088	0.161958	-6.24162	4.33e-10	2.98e-09	WP_007053882.1	WP_007053882.1	branched-chain amino acid ABC transporter permease
1329	BLLJ_RS11455	7.36757	-1.01898	0.468636	-2.17436	0.0296783	0.0554455	WP_007054060.1	WP_007054060.1	hypothetical protein
950	BLLJ_RS04835	1.38833	-1.02482	1.11173	-0.921825	0.35662	0.445313	WP_014484865.1	WP_014484865.1	hypothetical protein
922	BLLJ_RS04705	28.1015	-1.02567	0.266877	-3.84325	0.000121414	0.000401519	WP_012577621.1	WP_012577621.1	hypothetical protein
1156	BLLJ_RS06010	71.5268	-1.02846	0.179005	-5.74542	9.17e-09	5.72e-08	WP_076611070.1	WP_076611070.1	IS3 family transposase
806	BLLJ_RS11405	6.43402	-1.02869	0.445498	-2.30909	0.0209388	0.0406711	NA	NA	hypothetical protein
971	BLLJ_RS05035	1.9029	-1.04029	1.13563	-0.916044	0.359644	0.447928	NA	NA	hypothetical protein
1553	BLLJ_RS08040	11.1894	-1.056	0.364013	-2.901	0.00371972	0.00871401	WP_007052418.1	WP_007052418.1	hypothetical protein
833	BLLJ_RS10360	20.103	-1.0596	0.301832	-3.51057	0.000447149	0.00129057	NA	NA	hypothetical protein
344	BLLJ_RS01800	206.208	-1.0651	0.146397	-7.27539	3.45e-13	3.01e-12	WP_016462555.1	WP_016462555.1	ABC transporter ATP-binding protein
1509	BLLJ_RS07805	256.128	-1.07137	0.144101	-7.43481	1.05e-13	9.43e-13	WP_013582893.1	mscL	large conductance mechanosensitive channel protein MscL
374	BLLJ_RS11025	5.23523	-1.07671	0.525675	-2.04824	0.040536	0.0718983	NA	NA	hypothetical protein
466	BLLJ_RS02395	155.92	-1.07803	0.14707	-7.33003	2.3e-13	2.04e-12	WP_014484041.1	pdxT	pyridoxal 5'-phosphate synthase glutaminase subunit PdxT
346	BLLJ_RS11365	291.518	-1.08304	0.131863	-8.21342	2.15e-16	2.29e-15	WP_007054838.1	WP_007054838.1	hypothetical protein
453	BLLJ_RS02335	119.695	-1.08519	0.158303	-6.85514	7.12e-12	5.65e-11	WP_010081119.1	WP_010081119.1	cystathionine gamma-synthase
952	BLLJ_RS04845	2.41606	-1.08741	0.777555	-1.3985	0.161963	0.235493	WP_007055584.1	secG	preprotein translocase subunit SecG
901	BLLJ_RS04610	2.8069	-1.09087	0.783076	-1.39305	0.163603	0.23752	WP_007056745.1	WP_007056745.1	hypothetical protein
924	BLLJ_RS04715	2.09409	-1.0939	1.01684	-1.07578	0.282023	0.366402	WP_014484869.1	WP_014484869.1	hypothetical protein
1504	BLLJ_RS11180	23.4299	-1.09975	0.312334	-3.52107	0.000429802	0.00124744	WP_014484644.1	WP_014484644.1	hypothetical protein
928	BLLJ_RS04735	2.57286	-1.10014	0.730603	-1.50579	0.13212	0.198541	WP_007058248.1	WP_007058248.1	hypothetical protein
1154	BLLJ_RS06000	8.33652	-1.10209	0.494149	-2.23029	0.0257285	0.0489197	WP_015512163.1	WP_015512163.1	tyrosine-type recombinase/integrase
842	BLLJ_RS04315	17.5098	-1.12021	0.317765	-3.52526	0.000423063	0.00123212	WP_007056283.1	WP_007056283.1	hypothetical protein
1541	BLLJ_RS07975	114.041	-1.12406	0.178921	-6.28245	3.33e-10	2.31e-09	WP_015439106.1	WP_015439106.1	ABC transporter substrate-binding protein
146	BLLJ_RS00745	76.2272	-1.12522	0.180184	-6.24482	4.24e-10	2.93e-09	WP_012576615.1	WP_012576615.1	ACT domain-containing protein
534	BLLJ_RS10285	29.3129	-1.12539	0.260391	-4.32193	1.55e-05	6.07e-05	WP_076611366.1	WP_076611366.1	IS30 family transposase
960	BLLJ_RS04980	13.2641	-1.13095	0.378515	-2.98786	0.00280937	0.00673691	WP_007051990.1	WP_007051990.1	isopeptide-forming domain-containing fimbrial protein
1773	BLLJ_RS09195	77.0022	-1.13841	0.17279	-6.58842	4.45e-11	3.28e-10	WP_011068701.1	hutH	histidine ammonia-lyase
1040	BLLJ_RS11435	83.3465	-1.13947	0.186593	-6.10673	1.02e-09	6.83e-09	NA	NA	LAGLIDADG family homing endonuclease
19	BLLJ_RS00105	8.769	-1.14772	0.458645	-2.50241	0.012335	0.025627	WP_008783747.1	WP_008783747.1	IS30 family transposase
1030	BLLJ_RS05335	5.76406	-1.15141	0.527168	-2.18414	0.0289522	0.0542467	WP_014484831.1	WP_014484831.1	hypothetical protein
1011	BLLJ_RS05235	8.83055	-1.15867	0.476957	-2.42929	0.0151286	0.0309638	WP_012577556.1	WP_012577556.1	DUF2815 family protein
1540	BLLJ_RS07970	51.1278	-1.16832	0.222123	-5.25978	1.44e-07	7.6e-07	WP_007052441.1	WP_007052441.1	branched-chain amino acid ABC transporter permease
1008	BLLJ_RS05220	18.2866	-1.17513	0.322609	-3.64258	0.000269924	0.000819548	WP_013582709.1	WP_013582709.1	site-specific DNA-methyltransferase
542	BLLJ_RS02790	14.4542	-1.18119	0.346666	-3.40728	0.000656143	0.00183074	WP_013363332.1	WP_013363332.1	excisionase family DNA-binding protein
925	BLLJ_RS04720	15.2046	-1.19178	0.348181	-3.42286	0.000619654	0.0017388	NA	NA	TPM domain-containing protein
997	BLLJ_RS11045	6.12241	-1.1921	0.566909	-2.1028	0.0354835	0.0640563	NA	NA	hypothetical protein
1520	BLLJ_RS07865	1678.52	-1.20289	0.101001	-11.9098	1.05e-32	2.23e-31	WP_008783089.1	WP_008783089.1	WYL domain-containing transcriptional regulator
802	BLLJ_RS11395	96.2734	-1.21796	0.139924	-8.70449	3.19e-18	3.73e-17	NA	NA	hypothetical protein
1404	BLLJ_RS11170	447.53	-1.21893	0.264226	-4.61319	3.97e-06	1.73e-05	WP_007053229.1	WP_007053229.1	hypothetical protein
1006	BLLJ_RS05210	18.9453	-1.22597	0.309527	-3.96078	7.47e-05	0.000258126	WP_012577561.1	WP_012577561.1	hypothetical protein
68	BLLJ_RS00350	6.82176	-1.23543	0.525307	-2.35182	0.0186817	0.0369041	NA	NA	hypothetical protein
1308	BLLJ_RS06800	65.2074	-1.24685	0.167266	-7.45428	9.04e-14	8.22e-13	WP_007057563.1	WP_007057563.1	hypothetical protein
1380	BLLJ_RS07160	2.50206	-1.24845	0.880186	-1.4184	0.156075	0.229179	WP_007054017.1	WP_007054017.1	DUF4432 family protein
962	BLLJ_RS04990	36.023	-1.25657	0.293783	-4.2772	1.89e-05	7.33e-05	WP_007053499.1	WP_007053499.1	class C sortase
1336	BLLJ_RS06935	872.477	-1.26603	0.107398	-11.7882	4.49e-32	9.41e-31	WP_011067957.1	WP_011067957.1	ABC transporter substrate-binding protein
1041	BLLJ_RS05395	11.7269	-1.26693	0.430248	-2.94465	0.00323317	0.00764853	NA	NA	hypothetical protein
1153	BLLJ_RS05995	15.1252	-1.27015	0.386374	-3.28736	0.0010113	0.0026968	WP_007056683.1	WP_007056683.1	tyrosine-type recombinase/integrase
518	BLLJ_RS02665	215.321	-1.27929	0.113135	-11.3076	1.2e-29	2.32e-28	WP_008782755.1	WP_008782755.1	CrcB family protein
1007	BLLJ_RS05215	4.57178	-1.2986	0.598588	-2.16944	0.0300493	0.0559763	WP_012577560.1	WP_012577560.1	hypothetical protein
919	BLLJ_RS04690	20.8041	-1.29942	0.306166	-4.24418	2.19e-05	8.34e-05	WP_012577628.1	WP_012577628.1	hypothetical protein
1728	BLLJ_RS08950	259.007	-1.30634	0.143609	-9.09646	9.33e-20	1.21e-18	WP_015439247.1	WP_015439247.1	biotin transporter BioY
1056	BLLJ_RS05470	5.87721	-1.31629	0.580635	-2.26698	0.0233916	0.0448301	WP_012577525.1	WP_012577525.1	hypothetical protein
1878	BLLJ_RS09740	1691.16	-1.35846	0.384801	-3.53029	0.000415111	0.00121263	WP_003827793.1	WP_003827793.1	extracellular solute-binding protein
1559	BLLJ_RS11195	134.497	-1.36203	0.229696	-5.9297	3.03e-09	1.98e-08	WP_007053867.1	WP_007053867.1	hypothetical protein
985	BLLJ_RS05105	4.3084	-1.36381	0.758876	-1.79714	0.0723131	0.117952	NA	NA	ATPase AAA
343	BLLJ_RS01795	259.211	-1.36946	0.119473	-11.4625	2.03e-30	4e-29	WP_019727324.1	WP_019727324.1	FtsX family ABC transporter permease
1023	BLLJ_RS05295	5.8842	-1.40072	0.568676	-2.46312	0.0137735	0.0284928	WP_013582727.1	WP_013582727.1	HNH endonuclease family protein
1022	BLLJ_RS05290	10.2133	-1.41654	0.480995	-2.94503	0.00322926	0.00764853	WP_012577546.1	WP_012577546.1	hypothetical protein
797	BLLJ_RS04100	9.02354	-1.4263	0.463411	-3.07783	0.00208516	0.00516071	WP_015512163.1	WP_015512163.1	tyrosine-type recombinase/integrase
923	BLLJ_RS04710	5.56671	-1.42973	0.542931	-2.63335	0.00845462	0.0182536	WP_014484870.1	WP_014484870.1	hypothetical protein
994	BLLJ_RS05150	1.04399	-1.4569	1.266	-1.15079	0.249817	0.331485	WP_012577579.1	WP_012577579.1	hypothetical protein
936	BLLJ_RS04775	0.816063	-1.46922	1.38471	-1.06103	0.288675	0.374036	WP_012577612.1	WP_012577612.1	WhiB family transcriptional regulator
966	BLLJ_RS05010	5.12903	-1.48137	0.657362	-2.2535	0.0242275	0.0463399	WP_013582669.1	WP_013582669.1	hypothetical protein
796	BLLJ_RS04095	15.9522	-1.48422	0.359976	-4.12311	3.74e-05	0.000136234	WP_007053139.1	WP_007053139.1	tyrosine-type recombinase/integrase
43	BLLJ_RS00225	47.9909	-1.52134	0.192805	-7.89058	3.01e-15	3.02e-14	WP_014485978.1	WP_014485978.1	sodium/proline symporter
522	BLLJ_RS02685	3.27691	-1.5292	0.785602	-1.94653	0.0515914	0.0876372	WP_007051191.1	WP_007051191.1	hypothetical protein
1003	BLLJ_RS05190	6.60308	-1.54065	0.65024	-2.36936	0.0178189	0.0356008	NA	NA	hypothetical protein
995	BLLJ_RS05155	1.97612	-1.54955	0.9656	-1.60475	0.108548	0.168639	NA	NA	hypothetical protein
1876	BLLJ_RS09730	684.75	-1.59433	0.376672	-4.23267	2.31e-05	8.75e-05	WP_003827791.1	WP_003827791.1	carbohydrate ABC transporter permease
1877	BLLJ_RS09735	985.281	-1.59931	0.382549	-4.18066	2.91e-05	0.000108607	WP_013141490.1	WP_013141490.1	sugar ABC transporter permease
1333	BLLJ_RS06920	1375.4	-1.61615	0.14727	-10.974	5.1e-28	9.54e-27	WP_012471771.1	WP_012471771.1	MFS transporter
1021	BLLJ_RS05285	10.1794	-1.62774	0.467889	-3.47889	0.000503487	0.00143811	WP_012577547.1	WP_012577547.1	hypothetical protein
342	BLLJ_RS01790	637.925	-1.63148	0.0942964	-17.3016	4.57e-67	3.15e-65	WP_016462553.1	WP_016462553.1	ABC transporter permease
90	BLLJ_RS00465	451.375	-1.63869	0.113417	-14.4483	2.57e-47	9.9e-46	WP_013410459.1	WP_013410459.1	glycoside hydrolase family 127 protein
903	BLLJ_RS04620	3.57447	-1.65259	0.779898	-2.11899	0.0340915	0.0617748	WP_012577649.1	WP_012577649.1	hypothetical protein
1866	BLLJ_RS09685	16180.2	-1.66538	0.313822	-5.30675	1.12e-07	6.01e-07	WP_007057515.1	WP_007057515.1	alpha-glucosidase
973	BLLJ_RS05045	11.0629	-1.67051	0.441155	-3.78667	0.000152679	0.000495563	WP_012577593.1	WP_012577593.1	hypothetical protein
1151	BLLJ_RS05985	26.3741	-1.68447	0.288686	-5.83497	5.38e-09	3.43e-08	WP_007054376.1	WP_007054376.1	IS3 family transposase
1012	BLLJ_RS05240	0.794395	-1.68994	1.58215	-1.06813	0.285463	0.370371	WP_012577555.1	WP_012577555.1	hypothetical protein
1334	BLLJ_RS06925	825.013	-1.70866	0.157684	-10.836	2.32e-27	4.23e-26	WP_015439011.1	WP_015439011.1	glycoside hydrolase family 32 protein
951	BLLJ_RS04840	2.19483	-1.71412	0.949708	-1.80489	0.0710911	0.116178	WP_007055591.1	WP_007055591.1	hypothetical protein
1396	BLLJ_RS07240	3331.02	-1.72456	0.133296	-12.9379	2.75e-38	6.98e-37	WP_010081311.1	WP_010081311.1	ROK family protein
1560	BLLJ_RS08075	1757.53	-1.81118	0.346575	-5.22594	1.73e-07	9.03e-07	WP_007052409.1	WP_007052409.1	ABC transporter permease
523	BLLJ_RS11245	2.98873	-1.82233	0.817049	-2.23038	0.025722	0.0489197	WP_007056358.1	WP_007056358.1	hypothetical protein
921	BLLJ_RS04700	5.62838	-1.85742	0.662184	-2.80498	0.0050319	0.0113734	WP_014484873.1	WP_014484873.1	hypothetical protein
1756	BLLJ_RS09110	557.726	-1.88643	0.166185	-11.3514	7.3e-30	1.42e-28	WP_014485294.1	WP_014485294.1	aminotransferase class I/II-fold pyridoxal phosphate-dependent enzyme
1561	BLLJ_RS08080	2406.82	-1.94721	0.293496	-6.63454	3.26e-11	2.43e-10	WP_007053866.1	WP_007053866.1	sugar ABC transporter ATP-binding protein
1013	BLLJ_RS05245	3.97897	-2.12533	0.741451	-2.86644	0.00415111	0.00956194	WP_012577554.1	WP_012577554.1	HNH endonuclease
517	BLLJ_RS02660	153.791	-2.19923	0.149968	-14.6647	1.09e-48	4.36e-47	WP_010081079.1	WP_010081079.1	CrcB family protein
948	BLLJ_RS04825	1.52189	-2.28318	1.11585	-2.04613	0.0407431	0.0721153	WP_014484867.1	WP_014484867.1	hypothetical protein
1562	BLLJ_RS08085	8274.65	-2.36709	0.256142	-9.24131	2.43e-20	3.24e-19	WP_007052407.1	WP_007052407.1	sugar-binding protein
1116	BLLJ_RS05795	1.40383	-2.41752	1.18333	-2.04298	0.0410549	0.0724188	WP_007054308.1	WP_007054308.1	hypothetical protein
1387	BLLJ_RS07195	2.76222	-2.41817	0.952762	-2.53807	0.0111466	0.0233341	WP_007055643.1	WP_007055643.1	substrate-binding domain-containing protein
1051	BLLJ_RS05445	1.04194	-2.63467	1.27717	-2.06289	0.039123	0.0697772	WP_013582753.1	WP_013582753.1	hypothetical protein
515	BLLJ_RS02650	8688.21	-2.63937	0.270569	-9.75489	1.76e-22	2.63e-21	WP_007051199.1	WP_007051199.1	putative sulfate exporter family transporter
516	BLLJ_RS02655	1902.82	-2.68023	0.143812	-18.637	1.61e-77	1.41e-75	WP_013582447.1	WP_013582447.1	GtrA family protein

## Sheet: Extended Data Figure 3
GR-7	CA_DCA
800000000	1300000000
900000000	1000000000
1200000000	900000000
700000000	500000000

## Sheet: Extended Data Figure 5a
Day	B. fragilis WT								B. fragilis Δbsh
0	100	100	100	100	100	100	100		100	100	100	100	100	100	100	100
1	98	99	97	101	100	97	98		99	97	98	98	96	98	97	99
2	98	97	97	89	101	98	97		98	96	97	97	97	99	98	100
3	99	95	98	102	102	98	98		96	97	97	97	97	97	99	97
4	98	97	97	102	100	99	97		97	95	97	96	95	98	98	98
5	98	97	98	101	100	98	98		96	96	97	97	95	98	97	97
6	98	96	96	100	98	98	96		98	95	96	96	93	97	99	96
7	96	96	96	101	98	98	97		97	94	97	97	93	98	100	97

## Sheet: Extended Data Figure 5b
	B. fragilis WT								B. fragilis Δbsh
DCA	0.185597	0.074608	0.232075	0	0	0	0		0.153475	0.018868	0.061976	0.003762	0.013991	0.024564	0.094867	0.099993
LCA	0.202806	0.142665	0.130306	0.132502	0.334462	0.173434	0.177029		0.284448	0.233455	0.161101	0.197574	0.203863	0.212673	0.164001	0.134043
HDCA	0.89665	0.870495	1.34354	0.50936	0.698308	0.534177	0.95496		0	0.197212	0.168798	0	0	0	0	0
3a-OH- KetoLCA	0.202478	0.277259	0.373249	0.200043	0.174406	0.247807	0.297674		0	0	0	0	0	0	0	0
MuroCA	0.654391	0.565307	1.91829	0.585076	0.716418	0.834922	1.38983		0	0	0	0	0	0	0	0

## Sheet: Extended Data Figure 5c
	B. fragilis WT								B. fragilis Δbsh
GCA	0.878351	0.660981	1.75358	0.392799	1.59545	2.69053	1.03761		0.77025	1.49854	0.44936	0.455826	0.365345	0.149934	1.25096	1.62699
GCDCA	0.109988	0.047671	0.168555	0.068201	0.181698	0.232563	0.078889		0.120119	0.374946	0.101562	0.09582	0.008445	0.055702	0.122239	0.36052
GUDCA	0.102955	0.09235	0.250064	0.02986	0.212683	0.31786	0.105851		0.105534	0.390446	0.074829	0.057754	0.060797	0.040001	0.185089	0.394909
GHDCA	0.46843	0.363968	0.505977	0.063811	0.36146	0.603064	0.279711		0.968838	2.0103	0.717899	0.566792	0.2466	0.249033	0.983286	2.14917

## Sheet: Extended Data Figure 5d
	B. fragilis WT								B. fragilis Δbsh
TCA	3708.36	2646.5	6319.54	1987.96	4868.23	7132.22	4111.65		5860.44	7861.02	3693.15	4067.74	3020.95	1352.37	7404.97	9558.22
TMCA	5757.47	5705.94	14323.2	5759.58	13900.2	14124.6	8682.94		12059.2	11327.3	5629.94	12771.7	8728.89	4762.17	12114.3	14820.6
TCDCA	159.191	108.824	300.81	65.623	179.318	311.776	178.793		262.263	459.323	119.187	101.107	81.5399	33.2715	264.145	547.045
TUDCA	431.624	338.926	1012.67	187.119	741.957	1213.75	509.445		640.62	1318.69	314.996	342.091	255.284	116.434	790.794	1704.11
THDCA	50.7568	42.1298	128.784	23.7619	89.4372	121.592	60.459		100.603	182.356	57.6389	65.7471	40.536	18.0055	117.192	224.897

## Sheet: Extended Data Figure 6
Bile_Acid	estimate	statistic	p.value	method	alternative
Ala.CA	0.366926	118676	0.00012751	Spearman's rank correlation rho	two.sided
Glu.CDCA	0.364005	119224	0.00014561	Spearman's rank correlation rho	two.sided
Tyr.CA	0.362446	119516	0.00015622	Spearman's rank correlation rho	two.sided
His.CA	0.36075	119834	0.00016858	Spearman's rank correlation rho	two.sided
Phe.CA	0.316791	128074	0.00105132	Spearman's rank correlation rho	two.sided
Ile.Leu.CA	0.291682	132781	0.00266235	Spearman's rank correlation rho	two.sided
CDCA	0.233921	143609	0.0168503	Spearman's rank correlation rho	two.sided
THCA	-0.225874	229802	0.0211379	Spearman's rank correlation rho	two.sided
GHDCA	-0.210578	226935	0.0319015	Spearman's rank correlation rho	two.sided
Trp.CA	0.205473	148942	0.0363955	Spearman's rank correlation rho	two.sided
Ser.CA	0.199653	150033	0.0421574	Spearman's rank correlation rho	two.sided
Tyr.CDCA	0.194985	150908	0.0473104	Spearman's rank correlation rho	two.sided

## Sheet: Extended Data Figure 7a
	FXR	VDR	CAR3	PXR	AHR	PPARA	PPARD	PPARG
CA	0.00860017	0.243038	0.049218	-0.00436481	0.155336	0.0293838	0.00432137	-0.0757207
CDCA	2.28053	0.222716	0.064458	0.0128372	0.133539	0.139879	-0.091515	-0.00436481
DCA	1.28217	0.161368	-0.0809219	0.049218	0.0606978	-0.091515	-0.148742	-0.0555173
UDCA	0.257679	-0.0222764	0.0334238	-0.113509	0.113943	0.227887	0.045323	0.0170333
LCA	1.87437	2.39751	0.049218	-0.0315171	0.11059	-0.420216	-0.318759	-0.0555173
TCA	0.0211893	0.0374265	-0.0177288	-0.0315171	0.10721	0.0827854	-0.05061	-0.0268721
GCA	0.00860017	-0.207608	0.0569049	-0.0362122	0.0863598	0.130334	0.00860017	-0.0705811
Ala-CA	-0.0222764	-0.0604807	0.0211893	0.0827854	0.075547	0.193125	-0.0222764	-0.0315171
Arg-CA	0.049218	-0.136677	0.0791812	0.103804	0.152288	0.184691	0.0530784	0.00432137
Glu-CA	0.130334	0.00860017	0.0791812	0.403121	0.303196	0.20412	0.0128372	0.143015
Glu-CDCA	1.07954	0.00860017	0.120574	0.071882	0.1959	0.11059	-0.09691	0.0374265
Glu-DCA	0.0253059	-0.00877392	0.075547	0.260071	0.294466	0.0827854	0.0170333	-0.00877392
Glu-UDCA	-0.0268721	-0.161151	0.0934217	0.454845	0.431364	0.158362	0.209515	0.0293838
His-CA	0.0569049	-0.119186	0.120574	0.0374265	0.149219	0.20412	0.133539	0.0128372
His-CDCA	-0.0315171	-0.136677	0.00860017	0.0606978	0.139879	0.146128	0.0128372	-0.00877392
His-DCA	-0.0362122	-0.161151	0.071882	0.0530784	0.136721	0.0934217	-0.0555173	-0.113509
His-UDCA	0.00860017	-0.161151	0.0374265	-0.0177288	0.178977	0.146128	-0.0315171	-0.0555173
Ile-CA	-0.0655015	-0.0409586	0.0863598	-0.05061	0.178977	-0.0457575	-0.0757207	-0.102373
Ile-CDCA	1.80339	-0.0604807	0.155336	-0.0222764	0.238046	0	0.0211893	0.0128372
Ile-DCA	-0.091515	-0.136677	0.075547	-0.09691	0.136721	-0.19382	-0.173925	-0.102373
Ile-UDCA	0.00860017	-0.0604807	0.311754	-0.107905	0.167317	0.117271	0.155336	-0.00877392
Leu-CA	0.0569049	-0.09691	0.100371	-0.0177288	0.389166	0.0681859	0.0374265	-0.0222764
Leu-CDCA	0.906874	-0.0757207	0.0791812	0.0170333	0.235528	0.100371	0.071882	-0.0655015
Leu-UDCA	0.0170333	-0.161151	0.155336	-0.0604807	0.0413927	0.103804	-0.0604807	-0.0555173
Lys-CA	-0.0177288	-0.161151	0.0606978	-0.0655015	0.190332	0.064458	-0.124939	-0.0604807
Lys-CDCA	0.0211893	-0.09691	0.100371	-0.161151	0.133539	0.0128372	-0.0555173	-0.0132283
Lys-DCA	-0.00436481	-0.09691	0.00432137	-0.130768	0.190332	0.0334238	-0.0809219	-0.107905
Lys-UDCA	0.123852	-0.0604807	0.0681859	-0.173925	0.113943	0.0681859	-0.0315171	-0.124939
Met-CDCA	0.730782	-0.207608	0.0293838	-0.236572	0.184691	-0.0362122	-0.0604807	-0.107905
Met-DCA	0.700704	-0.327902	0	-0.136677	0.0827854	-0.229148	-0.19382	-0.0315171
Met-UDCA	0.0128372	-0.00877392	0.0606978	-0.142668	0.152288	0.214844	-0.0177288	-0.05061
Phe-CA	-0.0705811	-0.136677	0.071882	-0.154902	0.139879	-0.136677	-0.251812	-0.167491
Phe-DCA	-0.0132283	-0.0604807	0.214844	0.515874	0.38739	-0.142668	-0.130768	-0.0315171
Phe-UDCA	-0.187087	-0.0757207	0.0934217	-0.124939	0.181844	0.0253059	-0.0809219	-0.0222764
Ser-CA	0	-0.136677	0.0791812	-0.275724	0.152288	-0.0555173	-0.0757207	-0.09691
Trp-CDCA	2.05721	-0.207608	0.0863598	-0.180456	0.431364	-0.0809219	-0.0809219	0
Trp-DCA	0.209515	-0.119186	-0.0268721	-0.124939	0.509203	-0.19382	-0.091515	-0.0132283
Tyr-CA	0.0253059	-0.207608	0.0293838	-0.229148	0.127105	0.0128372	-0.0861861	-0.00436481
Tyr-CDCA	-0.00877392	-0.00877392	0.00860017	-0.187087	0.0606978	0.0211893	-0.0604807	-0.0861861
Tyr-DCA	-0.142668	0.139879	-0.0604807	-0.0604807	0.0934217	-0.0555173	-0.337242	-0.0757207

## Sheet: Extended Data Figure 7b
	mFXR	mPPARA	mPPARD	mPPARG
CA	0.86	0.86	1.05	0.95
CDCA	3.8	1.04	1.09	0.95
DCA	1.29	0.65	0.67	0.89
UDCA	0.92	1.22	0.92	1.56
LCA	1.55	0.5	0.63	1.18
TCA	1.1	1.08	0.8	1.29
GCA	0.83	0.95	1.09	1.08
Ala-CA	0.88	0.97	0.8	1.35
Arg-CA	0.84	1.13	0.94	1.1
Glu-CA	1	1.09	0.93	1.82
Glu-CDCA	1.08	0.98	0.98	1.2
Glu-DCA	1.19	0.94	0.73	1.25
Glu-UDCA	0.83	1.12	1.15	1.45
His-CA	1.05	1.1	1.08	1.22
His-CDCA	0.86	1.04	0.8	1.28
His-DCA	0.77	0.94	0.71	1.31
His-UDCA	0.98	1.21	0.89	1.63
Ile-CA	0.9	0.82	0.91	1.31
Ile-CDCA	0.99	0.77	0.66	1.28
Ile-DCA	1.05	0.66	0.72	1.07
Ile-UDCA	0.92	0.97	0.84	1.29
Leu-CA	0.82	0.93	1.02	1.46
Leu-CDCA	0.83	0.99	0.9	1.36
Leu-UDCA	0.8	0.97	0.84	1.34
Lys-CA	0.9	0.93	0.82	0.99
Lys-CDCA	0.95	0.74	0.85	1.14
Lys-DCA	0.96	0.8	0.9	0.93
Lys-UDCA	0.75	0.81	0.97	1
Met-CDCA	0.83	0.8	1.05	1.16
Met-DCA	1.11	0.53	0.74	1.25
Met-UDCA	0.66	0.94	1.06	1.13
Phe-CA	0.73	0.54	0.53	1.1
Phe-DCA	1.31	0.58	0.65	0.98
Phe-UDCA	1.02	1.04	0.69	0.93
Ser-CA	0.83	0.84	0.89	0.9
Trp-CDCA	1.37	0.74	0.75	1.3
Trp-DCA	0.96	0.55	0.61	1.29
Tyr-CA	0.9	0.89	0.85	1.25
Tyr-CDCA	0.69	0.93	0.96	1.07
Tyr-DCA	0.92	0.65	0.46	0.98

## Sheet: Extended Data Figure 8a
Fgf15
Vehicle	50 uM	100 uM	50 uM	100 uM
1.27358	1.00279	0.885857	1.15693	0.667518
0.752468	0.807941	0.563368	0.825686	0.600201
0.759799	1.09305	0.602008	0.641903	1.41086
	1.32012	0.68941	0.765622	0.681881
Cyp2b10
Vehicle	50 uM	100 uM	50 uM	100 uM
1.28828	1.00158	0.689526	1.29039	0.819112
0.540147	1.73017	0.498786	1.60562	0.797783
0.624508	0.837085	0.626357	1.95495	0.42723
	1.43399	0.512177	0.904416	1.02173
Cyp3a11
Vehicle	50 uM	100 uM	50 uM	100 uM
0.847716	1.28233	1.26164	1.85583	0.993867
0.575501	2.64847	0.729868	1.78048	1.30276
0.912199	1.43889	1.28802	1.93779	1.21911
	2.16608	0.879617	1.2858	1.43896
Cyp1a1
Vehicle	50 uM	100 uM	50 uM	100 uM
0.370863	18.5523	29.5369	11.0031	10.6502
0.755664	27.4925	15.5496	11.7476	15.4079
0.590759	13.4345	15.7004	9.81991	23.5573
	23.2844	25.6841	9.04159	19.8114

[truncated: 3 more sheets: Extended Data Figure 8b, Extended Data Figure 9a, Extended Data Figure 9b]
